# Supplementary material for: Orai3 and Orai1 mediate CRAC channel function and metabolic reprogramming in B cells
Source: eLife. 2023 Feb 21;12:e84708. doi: 10.7554/eLife.84708 (PMC9998091; doi:10.7554/eLife.84708)
Supplement: Figure 8—figure supplement 1—source data 4. [file elife-84708-fig8-figsupp1-data4.zip]

Archive with 1 entries (1 files):
- Figure 8-Figure Supplement 2B.tif
