# Supplementary material for: Orai3 and Orai1 mediate CRAC channel function and metabolic reprogramming in B cells
Source: eLife. 2023 Feb 21;12:e84708. doi: 10.7554/eLife.84708 (PMC9998091; doi:10.7554/eLife.84708)
Supplement: Source data 1. [file elife-84708-data1.txt]

>A01_Orai1-KO_1_M13F
NNNNNANANNNNGAGNNNNNNNAGNGNCNNNNANAAGCTTGTTNCAAANGTGCCGCCAGTATTGATGNAAATCTGCAAAA
NCNNCCTTGNCNTNNANNGNGANNNGTTTAACCGCTAATGAANTCTAAANCCCTTCNTTTNCTCTTTTTTCCAACAGACC
TTTTTGCCACCTTGTTCCATGGAANNATTTNNGTNTNNTGAGGTGCCCAGAGGTGNCTTCTNNTGTCTTANTTTTAGANC
TTNGTTATCAANGTTTTNGTTNTATTTTGCTNTTAGANCNAGGCCTGACAGCGTGGGGCGCTTCCAGGAAGGCGAGCAGG
GGCTGGGGGCGGAGCCGTCGGAGGCGGTGCGGAGTACGTCATTCGCACGGACACCGCCCACCGNCTTGNNGGCGGNGTGT
GTCCGTGGGTGTGNCGTATGCAAATAACCTCGGGTCGCCGGCCAATCTTGGATCTCGCGGAGGTGCCGGCTTGGGACCGG
ACGCCGGTCGGCACGCAGGCTCCGGTCGCGGCCGCTTGGAACTTGCGGAGCGGTTCTGCAGCCAGTGCCTCGGCCTTCGG
ATCCGGTGCCCGGAGGACGGCCTGTGAAGGCAGCTGGCTTTGCCAGGGCAGAGNGTGGAAGANGANGCTTTTAAAAAAAA
AAAAATCACTGTACTTTGGAAGATTTTCTTCTGTGAGAATAAGCTTTCCCTGTTTCTTCCAACTGTTCTGTCCCCCCCTC
CTGGTAGGATGTGGGGGGGNGGAGACAGAAATAATAGGGNNACAGTNGCTCTTCTNTGTCCCTTCTTTCTCCCCCTGCAC
CAGTGCCACCCTGGATGNNTTTTTGTTNTTGTTCTTCTAAACTCCCNTACTTCTTAATCCTAGNTGTTGNTTGTTTTGTG
TGTGTTGTGTTTNTANTATATTAANNTNTAANTANCTTNTCTTGTNTTCCTNCTCNTGTGCGTGNGNGTACATGCATNGT
GTGTGCCAAGTTGTGCATGCACNCCTTGTN

>B01_Orai1-KO_2_M13F
NNNNNNNNNNNNNNNNNNNNNNNNNNGGGGGCCCTNTAGATGCATGCTCGAGCGGCCGCCAGTGTGATGGATATCTGCAG
AATTCGCCCTTGAGGAAGAGGTGTCCCTTGTGAATATATTTTATGTGTACATACAAGTGTGCATGCACACTTGCACACAC
ATGCATGTACACACACGCACAGAGAGGAGACATGTGCGCACATACATATTCTCTCTCACACACACACACACGCACACACA
CACTTGGCTAAGGAGTAAGGAGTTTGAGGGCAGGACAGGAAGCATCCGGGTGGCACTGGTGCAGGGGAGAAGAAGGGACA
AAGAGAGCAACTGTCCCCATTCCCCGCCCCACCCCCCACATCCTACCAGGAGGGGGGACAGACAGCTGGAAGAACAGGGA
AAGCTTATTCTCACAGAAGAAAATCTCCAAGTACAGTGATTTTTTTTTTTTTAAAGCCTCTTCCTTCCACACTCTGCCCT
GGCAAAGCCAGCTGCCTACACAGGCCGTCCTCCGGCCGGATCCGAAGGCCGAGGCACTGGCTGCAGAACCGCTCCGCAAG
TTCCAAGCGGCCGCGACCGGAGCCTGCGTGCCGACCGGCGTCCGGTCCCAAGCCGGCACCTCCGCGAGCTCCACGATTGG
CCGGCGACCCGAGGTTATTTGCATACGCCACACCCACGAACACACCCCGCCCACAAGGCGGTGGGCGGTGTCCGTGCGAG
TGACGTACCCCGCACCGCCTCCGACGGCTCCGCCCCCAGCCCCTGGCTCGCCTTCCTGGAAGCGCCCCACGCTGTCNNGC
CTCGCTTCTCTTTGCAGCTGCTCCTGTGGCTTTGCTCCCGGAGCTCTTGACTTTANGCNATCCGAGGTCACCTCTGGGCG
CCTCCTGAAGGCCTATTTTCCTTCCTTGGAAACAAGGTGGCAAAANGNCTTGTTTGNAAAAAAAAGTAGCAAAGTCNGGA
AGGGCTAACTAAGAANTTTCAAGTGAGNNNNAANTGNANCGTCTAATTGGGGGNTGCCCAAAGGGNNNNANTNCCAAGCN
NNNCTGGNNNNCCNNNNTANNNNNNNCCGAAGCTNNGNANCCNAAGCNNNNGNAAATCATGGNNANNNNNCTGNTTNNNN
NGNNTGAAANTNNNNNNNNN

>C01_Orai1-KO_3_M13F
NNNNNNNNNNNNNGNNNCGAATTTGGGGCNTNNNNANGNNNGCTCGAGCGGCCGCCAGTGTGATGGATATCTGCAGAATT
CGCCCTTGAGGAAGAGGTGTCCCTTGTGAATATATTTTATGTGTACATACAAGTGTGCATGCACACTTGCACACACATGC
ATGTACACACACGCACAGAGAGGAGACATGTGCGCACATACATATTCTCTCTCACACACACACACACGCACACACACACT
TGGCTAAGGAGTAAGGAGTTTGAGGGCAGGACAGGAAGCATCCGGGTGGCACTGGTGCAGGGGAGAAGAAGGGACAAAGA
GAGCAACTGTCCCCATTCCCCGCCCCACCCCCCACATCCTACCAGGAGGGGGGACAGACAGCTGGAAGAACAGGGAAAGC
TTATTCTCACAGAAGAAAATCTCCAAGTACAGTGATTTTTTTTTTTTTAAAGCCTCTTCCTTCCACACTCTGCCCTGGCA
AAGCCAGCTGCCTACACAGGCCGTCCTCCGGGCACCGGATCCGAAGGCCGAGGCACTGGCTGCAGAACCGCTCCGCAAGT
TCCAAGCGGCCGCGACCGGAGCCTGCGTGCCGACCGGCGTCCGGTCCCAAGCCGGCACCTCCGCGAGCTCCACGATTGGC
CGGCGACCCGAGGTTATTTGCATACGCCACACCCACGAACACACCCCGCCCACAAGGCGGTGGGCGGTGTCCCGTGCGAG
TGACGTACCCCGCACCGCCTCCGACGGCTCCGCCCCCAGCCCCTGGCTCGCCTTCCTGGAAAGCGNCNCCACGCTGTCAN
GCCTCGCTTCTCTTTGCAGCTGCTCCTGTGGCTTTGCTCCCGGNGCTCNTGANNTANGCCANTCCGAGGTCACCTCTGGG
CGCCTCCTGAGGCCTATTTCCTCCTTNNNNCANNNGGNAANNGTCNTGTNGNAAAAAAAAGAGCTAGCGGAGGGCTACTA
NAAGTTCNGNGANCGGNNTTGNNCGTNNANNGGNNNCAGGNNAATTCNGCNNNNNTGNNGCCGTACTANNNGNNNCGNNN
TNGNNACNNNNTNNNGNNAANTCATGNNNNNANCTGNTTCNNNNGNGGNGNNNNTTNNNNN

>D01_Orai1-KO_4_M13F
NNNNN

>E01_Orai1-KO_5_M13F
NNNNNNNNNNNNNNNNGGGNNNGNATNNNNNGNCCTNTNAGATGCATGCTTCGAGCGGCCGCCAGTGTGATGGATATCTG
CAGAATTCGCCCTTGAGGAAGAGGTGTCCCTTGTGAATATATTTTATGTGTACATACAAGTGTGCATGCACACTTGCACA
CACATGCATGTACACACACGCACAGAGAGGAGACATGTGCGCACATACATATTCTCTCTCACACACACACACACGCACAC
ACACACTTGGCTAAGGAGTAAGGAGTTTGAGGGCAGGACAGGAAGCATCCGGGTGGCACTGGTGCAGGGGAGAAGAAGGG
ACAAAGAGAGCAACTGTCCCCATTCCCCGCCCCACCCCCCACATCCTACCAGGAGGGGGGACAGACAGCTGGAAGAACAG
GGAAAGCTTATTCTCACAGAAGAAAATCTCCAAGTACAGTGATTTTTTTTTTTTTAAAGCCTCTTCCTTCCACACTCTGC
CCTGGCAAAGCCAGCTGCCTACACAGGCCGTCCTCCGGGCACCGGATCCGAAGGCCGAGGCACTGGCTGCAGAACCGCTC
CGCAAGTTCCAAGCGGCCGCGACCGGAGCCTGCGTGCCGACCGGCGTCCGGTCCCAAGCCGGCACCTCCGCGAGCTCCAC
GATTGGCCGGCGACCCGAGGTTATTTGCATACGCCACACCCACGAACACACCCCGCCCACAAGGCGGTGGGCGGTGTCCG
TGCGAGTGACGTACCCCGCACCGCCTCCGACGGCTCCGCCCCCAGCCCCTGGCTCGCCTTCCTGGAAGCGCCCCACGCTG
TCAGGCCTCGCTTCTCTTTGCAGCTGCTCCTGTGGCTTTGCTCCCGGAGCTCTTGACTTAGGCCATCCGAGGTCACCTCT
GGGCGCCTCCTGAGGCCTATTTCCTCCTTTGGAACAAGGTGGCAAAAGGTCTGTTGGNAAAAAAGAGCAAGCGGAAGGGC
TACTAGAGTTCAGTGAGCNGGTNTTGAGCGTCTATGGGGTGCCAAGNNNAANTNCCAGCACACTGGNNNNNNNACTANTG
ANCGANCTCGTACCANCTTNGNNTANNCATGNCATANCTGTTNNNNNGTNANNNNNNNTCNCNNNNNNNNNNNCANNNNC
GANNNNNAAGCNTNAAGNGTNANNCCNNNNNN

>F01_Orai1-KO_6_M13F
NNNNNNNNNNNNNTNGGGGCNNNNTTNGGGCCCTCTAGATGCATGCTTCGAGCGGCCGCCAGTGTGATGGATATCTGCAG
AATTCGCCCTTGAGGAAGAGGTGTCCCTTGTGAATATATTTTATGTGTACATACAAGTGTGCATGCACACTTGCACACAC
ATGCATGTACACACACGCACAGAGAGGAGACATGTGCGCACATACATATTCTCTCTCACACACACACACACGCACACACA
CACTTGGCTAAGGAGTAAGGAGTTTGAGGGCAGGACAGGAAGCATCCGGGTGGCACTGGTGCAGGGGAGAAGAAGGGACA
AAGAGAGCAACTGTCCCCATTCCCCGCCCCACCCCCCACATCCTACCAGGAGGGGGGACAGACAGCTGGAAGAACAGGGA
AAGCTTATTCTCACAGAAGAAAATCTCCAAGTACAGTGATTTTTTTTTTTTTTAAGCCTCTTCCTTCCACACTCTGCCCT
GGCAAAGCCAGCTGCCTACACAGGCCGTCCTCCGGCCGGATCCGAAGGCCGAGGCACTGGCTGCAGAACCGCTCCGCAAG
TTCCAAGCGGCCGCGACCGGAGCCTGCGTGCCGACCGGCGTCCGGTCCCAAGCCGGCACCTCCGCGAGCTCCACGATTGG
CCGGCGACCCGAGGTTATTTGCATACGCCACACCCACGAACACACCCCGCCCACAAGGCGGTGGGCGGTGTCCGTGCGAG
TGACGTACCCCGCACCGCCTCCGACGGCTCCGCCCCCAGCCCCTGGCTCGCCTTCCTGAAAGCGCCNCACGCTGNCANGT
CTCGCTTTCTCTTTGCAGCTGCTCCTGTGGCTTTGCTCNCCGGAGCTCTTTGACTTAGGCCATCCGANGTCACCTCTGGG
CGCCTCCTGAGGCCTATTTTCCTTCCTTTGGAACAAGGTGGCAAAAGGTCTGTTTGGAAAAAAGANNCNANNCGGAGGGN
CTACTANGAGTTTCNGGTGAGCNGNTANTNANCGTCTATTGGGGTGCCNANGGGCGAANTTCNGCANNACTGGGCGGNCC
GTNACTNAGNNNNNNCGANGCTNNNNNCNNCNTNGGNNGTNNNATGNNCATAGCTGNTTTCCNTGNNTNNNNNNNNNNNT
NNACNATTNCNNNNNANNNTNACNANNCCNNNNNNN

>G01_Orai1-KO_7_M13F
NNNNNNNNNNNTNGNGNNNNNNTTNGGGGNNNTTCTANATGCATGCTCGAGCGGCCGCCAGTGTGATGGATATCTGCAGA
ATTCGCCCTTGAGGAAGAGGTGTCCCTTGTGAATATATTTTATGTGTACATACAAGTGTGCATGCACACTTGCACACACA
TGCATGTACACACACGCACAGAGAGGAGACATGTGCGCACATACATATTCTCTCTCACACACACACACACGCACACACAC
ACTTGGCTAAGGAGTAAGGAGTTTGAGGGCAGGACAGGAAGCATCCGGGTGGCACTGGTGCAGGGGAGAAGAAGGGACAA
AGAGAGCAACTGTCCCCATTCCCCGCCCCACCCCCCACATCCTACCAGGAGGGGGGACAGACAGCTGGAAGAACAGGGAA
AGCTTATTCTCACAGAAGAAAATCTCCAAGTACAGTGATTTTTTTTTTTTTAAAGCCTCTTCCTTCCACACTCTGCCCTG
GCAAAGCCAGCTGCCTACACAGGCCGTCCTCCGGGCACCGGATCCGAAGGCCGAGGCACTGGCTGCAGAACCGCTCCGCA
AGTTCCAAGCGGCCGCGACCGGAGCCTGCGTGCCGACCGGCGTCCGGTCCCAAGCCGGCACCTCCGCGAGCTCCACGATT
GGCCGGCGACCCGAGGTTATTTGCATACGCCACACCCACGAACACACCCCGCCCACAAGGCGGTGGGCGGTGTCCGTGCG
AGTGACGTACCCCGCACCGCCTCCGACGGCTCCGCCCCCAGCCCCTGGCTCGCCTTCCTGGAAGCGCCCCACGCTGTCNN
CCTCGCTTCTCTTTGCAGCTGCTCCTGTGGCTTTGCTCCCGGAGCTCTTNGACTTANGCCATCCGAGGTCACCTCTGGGC
GCCTCCTGAGGCCTATTTCCTCCTTTGGAACAAGGTGGCAAAANGGNCTGNTGGNAAAAAAGAGCCAAGNCGGANGGNCT
ACTAGNGTTTCAGTGANCGGNATTGAGCGTCTATTGGGGTGNCNNNNNGAANTCNAGCACACTNNNNGNCCNNNNCTANN
NGNNCNNNCTCGGGTACANNCTNNNNNANNCATGNNCNNANCNNNTTNCCTGGNGNTGAANNNNANN

>H01_Orai1-KO_8_M13F
NNNNNNNNNNNNNNNNNGNNNNNTTGNNNNCCTCTAGNNGCATGCTCGAGCGGCCGCCAGTGTGATGGATATCTGCAGAA
TTCGCCCTTGAGGAAGANNTNTNCCTTGTGAATATATTTTATGTGTACATACAAGTGTGCATGCACACTTGCACACACAT
GCATGTACACACACGCACAGAGAGGAGACATGTGCGCACATACATATTCTCTCTCACACACACACACACGCACACACACA
CTTGGCTAAGGAGTAAGGAGTTTGAGGGCAGGACAGGAAGCATCCGGGTGGCACTGGTGCAGGGGAGAAGAAGGGACAAA
GAGAGCAACTGTCCCCATTCCCCGCCCCACCCCCCACATCCTACCAGGAGGGGGGACAGACAGCTGGAAGAACAGGGAAA
GCTTATTCTCACAGAAGAAAATCTCCAAGTACAGTGATTTTTTTTTTTTTAAAGCCTCTTCCTTCCACACTCTGCCCTGG
CAAAGCCAGCTGCCTACACAGGCCGTCCTCCGGCCGGATCCGAAGGCCGAGGCACTGGCTGCAGAACCGCTCCGCAAGTT
CCAAGCGGCCGCGACCGGAGCCTGCNTGCCGACCGGCGTCCGGTCCCAAGCCGGCACCTCCGCGAGCTCCACGATTGGCC
GGCGACCCGAGGTTATTTGCATACGCCACACCCACGAACACACCCCGCCCACAAGGCGGTGGGCGGTGTCCGTGCGAGTG
ACGTACCCCGCACCGCCTCCGACGGCTCCGCCCCCAGCCCCTGGCTCGCCTTCCTGGGAAGCGCCCCACGCTGTCAGGCC
TCGCTTCTCTTTGCAGCTGCTCCTGTGGCTTTGCTCCCGGAGCTCTTGACTTANGCCATCCGAGGTCACCTCTGGGCGCC
TCCTGAGGCCTATTTTCCTCCTTGGGAACAAGGTGGNCAAANNNGTCTGTTGGGAAAAAAAGAANCAAGCGGGAGGGCTA
CTAGAGTTTCAGTGAGCGGGTTATTGAGCGTCTATTGGGTGNCNANGNNNNAANTNCAGCACACTGGNNNCNGNTTACTT
AGTGGATCCGAGCTNCGGGNNACCNANNCTTTGGNNGTTAATCNNTNGG

>A02_Orai3-KO_1_M13F
NNNNNNNNNNNNNNNNNNNNNNNNNNNNGGNNNTCTTAGATGCATGCTCGAGCGGCCGCCAGTGTGATGGATATCTGCAG
AATTCGCCCTTGTGTCGAGTCTGAGTGGTGGGTAGGGATGGTGGAAGGGGCTCCTTTGGTCTCTGGGAGGAAAATGGGCT
TAATTTTCCTGAGATGACTGCTCAAAGAGGAGTGTGGAAGTCTGGACACCTGTGAATGTCCAGGTACATACACTGGGTGG
TCTGAGGCCAGCAAAGTCCCAGCAAAAGCTGAGGCTGAGCATTCACGTCGTGGCCTGGGTTAGAGGGTCCCTTGAGATCT
CTGCCCGTGGGCAGACTGCAGGGGTTCGTCTCACGGCTCCACCCAATCATGTGGTCACCGGGCTCCGCCCCTGCCCCAGT
TCCTGTTTCGGCCCCTGGGCCTTCTAGACGCGTCCGTAACTGTTCCATCGACAGACCTCCTTCCTTGCCCTAGGCTGGAG
CCACCTCCTGTAAGCTCTGAGGTAGAGGCCAAGTACCTGCCCAGCAGCATCCCACACTCCCAGGGATGATCCCTGTCATC
ATGTTCTGGTGGGTTTTGTAAATTCTGCTCTGCTTGGGGAACTGTTTCAGCCTAAGGATCCTGGGTTAAATGAGAGGAAA
GAGGCCCGCCTGCCTTAGTGAGATCCCTGGTGGTGCTGAGCAGTTGTTTGCTCCTCCAGGAAGGTGACATGTCTGCACAA
CTGTCCTCAAGGCAATCAGCCCTTGCTTATCTGTATAATCTGCTTTGCAGTTGGCATCCTGGGAGAGATTTTACAGGGCT
CCTCAGATGAGCCACTTCACCCTTGGTGACTTGTGGTGGTCGTTCCACTGCCCTAGGCACTGACTGTCTGGGCCAGAAAC
TGGGAGAGGAGGAAAGTATTNACGAGTGGGANATTGTGCAGCTAANGGCGAATTTCCAGCNCACTGGCGGGCCGTTACTA
GTGGNTCCCGANCTCGGTACCANNTTGGNGTAATCATGGNCATAGCTGTTTCNTNNNNGTNAANTGTNTCCGCCTCCNNN
ATTTCCANCNCAANNTNCNANNNNNNNNCNNNNNNGNNAANNCTGGGNNNNNNNNANTGANCNTACNNCCNCNTNNNNTN
GGCCNNNNGGGNNN

>B02_Orai3-KO_2_M13F
NNNNNNNNNNNNNNNNNNNGNCGNATTNGGNGCCCTCTAGANGCATGCTCGAGCGGCCGCCAGTGTGATGGATATCTGCA
GAATTCGCCCTTGTGTCGAGTCTGAGTGGTGGGTAGGGATGGTGGAAGGGGCTCCTTTGGTCTCTGGGAGGAAAATGGGC
TTAATTTTCCTGAGATGACTGCTCAAAGAGGAGTGTGGAAGTCTGGACACCTGTGAATGTCCAGGTACATACACTGGGTG
GTCTGAGGCCAGCAAAGTCCCAGCAAAAGCTGAGGCTGAGCATTCACGTCGTGGCCTGGGTTAGAGGGTCCCTTGAGATC
TCTGCCCGTGGGCAGACTGCAGGGGTTCGTCTCACGGCTCCACCCAATCATGTGGTCACCGGGCTCCGCCCCTGCCCCAG
TTCCTGTTTCGGCCCCTGGGCCTTCTAGACGCGTCCGTAACTGTTCCATCGACAGACCTCCTTCCTTGCCCTAGGCTGGA
GCCACCTCCTGTAAGCTCTGAGGTAGAGGCCAAGTACCTGCCCAGCAGCATCCCACACTCCCAGGGATGATCCCTGTCAT
CATGTTCTGGTGGGTTTTGTAAATTCTGCTCTGCTTGGGGAACTGTTTCAGCCTAAGGATCCTGGGTTAAATGAGAGGAA
AGAGGCCCGCCTGCCTTAGTGAGATCCCTGGTGGTGCTGAGCAGTTGTTTGCTCCTCCAGGAAGGTGACATGTCTGCACA
ACTGTCCTCAAGGCAATCAGCCCTTGCTTATCTGTATAATCTGCTTTGCAGTTGGCATCCTGNGAGAGATTTTACAGGGC
TCCTCAGATGAGCCACTTCACCCTTGGTGACTTGTGGTGGTCGTTCCACTGCCCTANGCACTGACTGTCTGGCCAGAACT
GGGAGAGGAGGAAAGTATTGACGAGTGGGAGATTGTGCAGCTAANNGGCGAATTTCCAGCACACTGGGCGGNCCGTTACT
ANTGGNTCCCGAGCTCGGGTACCCAAGCTTGGNCGTAATCATNNNCATANCTGTTCCCTGNGNNGAAANTGNNNCCCGCC
TCCANNNTTCCCACCANNNNTACGANNNNNNNCNTAAANNNNNAANNCNTGGGNNCCTAANGNANNTGGAGNCTAACCNN
NNCNNCNNN

>C02_Orai3-KO_3_M13F
NNNNNNNNNNNNNNNNGNNNNATTGGNNCCTTCTAGATGCATGCTCGAGCGGCCGCCAGTGTGATGGATATCTGCAGAAT
TCGCCCTTAGCTGCACAATCTCCCACTCAGACTCGACACCACCACTCAGACTCGACACAAGGGCGAATTCCAGCACACTG
GCGGCCGTTACTAGTGGATCCGAGCTCGGTACCAAGCTTGGCGTAATCATGGTCATAGCTGTTTCCTGTGTGAAATTGTT
ATCCGCTCACAATTCCACACAACATACGAGCCGGAAGCATAAAGTGTAAAGCCTGGGGTGCCTAATGAGTGAGCTAACTC
ACATTAATTGCGTTGCGCTCACTGCCCGCTTTCCAGTCGGGAAACCTGTCGTGCCAGCTGCATTAATGAATCGGCCAACG
CGCGGGGAGAGGCGGTTTGCGTATTGGGCGCTCTTCCGCTTCCTCGCTCACTGACTCGCTGCGCTCGGTCGTTCGGCTGC
GGCGAGCGGTATCAGCTCACTCAAAGGCGGTAATACGGTTATCCACAGAATCAGGGGATAACGCAGGAAAGAACATGTGA
GCAAAAGGCCAGCAAAAGGCCAGGAACCGTAAAAAGGCCGCGTTGCTGGCGTTTTTCCATAGGCTCCGCCCCCCTGACGA
GCATCACAAAAATCGACGCTCAAGTCAGAGGTGGCGAAACCCGACAGGACTATAAAGATACCAGGCGTTTCCCCCTGGAA
GCTCCCTCGTGCGCTCTCCTGTTCCGACCCTGCCGCTTACCGGATACCTGTCCGCCTTTCTCCCTTCGGGAAGCGTGGCG
CTTTCTCATAGCTCACGCTGTANGTATCTCAGTTCGGTGTAGGTCGTTCGCTCCAANNCTGGNGCTTGNGTNGCACGAAC
CCCCCCGTTCAGCCCGACCCGCTGCGCCCTTATCCGGGTAAACTATCGTCTTTGAGTCCCAACCCCGGGTAAGACACGAC
TTNTCGNCCNCTGGNNGCANCCACTGGNNNNGGANTAGCNNAGCGANNNTGNNNNCGNTGCTACNGAGTTCTTGNAGTNN
GCCTANTACGGNNTACCNNCTANNANNANAGNATTTGGNATCTGCNCCNNTGNNTNNNNCNNNNNNCTTNNNNNAAAAAN
NNNTNNNNGNNNCNTTGANTNNNNNN

>D02_Orai3-KO_4_M13F
NNNNNNNNNNNNTNNNGNGNNNNNNTNGNNNNNNTCTANNNGCNNGNTCGAGCGGCCGCCAGTGTGATGGATATCTGCAG
AATTCGCCCTTGTGTCGAGTCTGAGTGGTGGGTAGGGATGGTGGAAGGGGCTCCTTTGGTCTCTGGGAGGAAAATGGGCT
TAATTTTCCTGAGATGACTGCTCAAAGAGGAGTGTGGAAGTCTGGACACCTGTGAATGTCCAGGTACATACACTGGGTGG
TCTGAGGCCAGCAAAGTCCCAGCAAAAGCTGAGGCTGAGCATTCACGTCGTGGCCTGGGTTAGAGGGTCCCTTGAGATCT
CTGCCCGTGGGCAGACTGCAGGGGTTCGTCTCACGGCTCCACCCAATCATGTGGTCACCGGGCTCCGCCCCTGCCCCAGT
TCCTGTTTCGGCCCCTGGGCCTTCTAGACGCGTCCGTAACTGTTCCATCGACAGACCTCCTTCCTTGCCCTAGGCTGGAG
CCACCTCCTGTAAGCTCTGAGGTAGAGGCCAAGTACCTGCCCAGCAGCATCCCACACTCCCAGGGATGATCCCTGTCATC
ATGTTCTGGTGGGTTTTGTAAATTCTGCTCTGCTTGGGGAACTGTTTCAGCCTAAGGATCCTGGGTTAAATGAGAGGAAA
GAGGCCCGCCTGCCTTAGTGAGATCCCTGGTGGTGCTGAGCAGTTGTTTGCTCCTCCAGGAAGGTGACATGTCTGCACAA
CTGTCCTCAAGGCAATCAGCCCTTGCTTATCTGTATAATCTGCTTTGCAGTTGGCATCCTGGGAGAGATTTTTACAGGGC
TCCTCAGATGAGCCACTTCACCCTTGGTGACTTGTGGTGGTCGTTCCACTGCCCTAGGCACTGACTGNNCTGGCCAGAAC
TGGGANAGGAGGAAGTATTGACGAGTGGGAGATTGTGCAGCTAANGGGCGAATTTCCAGCACACTGGNNNGCCCGTTACT
ANTGGATCCGAGCTNGGGTACCCAAGCTTNGNGTAATCATNNNCATAGCTGTTTCCNTGNGTGAAATNNNNCCGCCTNCN
CANTCCNANCNCAACNTACGANNCNNNNCNTNAAGNGNAANNNNTGGNNGNCNNANNGNANTGANCNNANNNCNCCNNNN
ANTGNNNN

>E02_Orai3-KO_5_M13F
NNNNNNNNNNNNNNNNNGNNNNATTTGGNNCNNCTAGATGCATGCTCGAGCGGCCGCCAGTGTGATGGATATCTGCAGAA
TTCGCCCTTGTGTCGAGTCTGAGTGGTGGGTAGGGATGGTGGAAGGGGCTCCTTTGGTCTCTGGGAGGAAAATGGGCTTA
ATTTTCCTGAGATGACTGCTCAAAGAGGAGTGTGGAAGTCTGGACACCTGTGAATGTCCAGGTACATACACTGGGTGGTC
TGAGGCCAGCAAAGTCCCAGCAAAAGCTGAGGCTGAGCATTCACGTCGTGGCCTGGGTTAGAGGGTCCCTTGAGATCTCT
GCCCGTGGGCAGACTGCAGGGGTTCGTCTCACGGCTCCACCCAATCATGTGGTCACCGGGCTCCGCCCCTGCCCCAGTTC
CTGTTTCGGCCCCTGGGCCTTCTAGACGCGTCCGTAACTGTTCCATCGACAGACCTCCTTCCTTGCCCTAGGCTGGAGCC
ACCTCCTGTAAGCTCTGAGGTAGAGGCCAAGTACCTGCCCAGCAGCATCCCACACTCCCAGGGATGATCCCTGTCATCAT
GTTCTGGTGGGTTTTGTAAATTCTGCTCTGCTTGGAGAACTGTTTCAGCCTAAGGATCCTGGGTTAAATGAGAGGAAAGA
GGCCCGCCTGCCTTAGTGAGATCCCTGGTGGTGCTGAGCAGTTGTTTGCTCCTCCAGGAAGGTGACATGTCTGCACAACT
GTCCTCAAGGCAATCAGCCCTTGCTTATCTGTATAATCTGCTTTGCAGTTGGCATCCTGGGANAGATTTTACAGGGCTCC
TCAGATGAGCCACTTCACCCTTGGTGACTTGTGGTGGTCGTTCCCACTGCCCTANGCACTGACTGTCTGGGCCAGAACTG
GGGGANGAGGAAGTATTGACGANTGGGAGATTNNGCAGCTNANGGGCGAATTCCAGCACACTGGNNGGCCGTNACTANTG
GNNCNANCTCGGNACAAGCTTTGNGTAATCATGNCATAGCTGTTTCNGNNGTGAAATGNNANCNGCNTCANNNTCCACAC
ANNNTACNANNNNNGCATAANNTGNTAAGCNN

>F02_Orai3-KO_6_M13F
NNNNNNNNNNNNNNNGGGGNCNNNTNNNNGNNTCTAGATGCATGCTCGAGCGGCCGCCAGTGTGATGGATATCTGCAGAA
TTCGCCCTTGTGTCGAGTCTGAGTGGTGGGTAGGGATGGTGGAAGGGGCTCCTTTGGTCTCTGGGAGGAAAATGGGCTTA
ATTTTCCTGAGATGACTGCTCAAAGAGGAGTGTGGAAGTCTGGACACCTGTGAATGTCCAGGTACATACACTGGGTGGTC
TGAGGCCAGCAAAGTCCCAGCAAAAGCTGAGGCTGAGCATTCACGTCGTGGCCTGGGTTAGAGGGTCCCTTGAGATCTCT
GCCCGTGGGCAGACTGCAGGGGTTCGTCTCACGGCTCCACCCAATCATGTGGTCACCGGGCTCCGCCCCTGCCCCAGTTC
CTGTTTCGGCCCCTGGGCCTTCTAGACGCGTCCGTAACTGTTCCATCGACAGACCTCCTTCCTTGCCCTAGGCTGGAGCC
ACCTCCTGTAAGCTCTGAGGTAGAGGCCAAGTACCTGCCCAGCAGCATCCCACACTCCCAGGGATGATCCCTGTCATCAT
GTTCTGGTGGGTTTTGTAAATTCTGCTCTGCTTGGGGAACTGTTTCAGCCTAAGGATCCTGGGTTAAATGAGAGGAAAGA
GGCCCGCCTGCCTTAGTGAGATCCCTGGTGGTGCTGAGCAGTTGTTTGCTCCTCCAGGAAGGTGACATGTCTGCACAACT
GTCCTCAAGGCAATCAGCCCTTGCTTATCTGTATAATCTGCTTTGCAGTTGGCATCCTGGGAGAGATTTTACAGGGCTCC
TCAGATGAGCCACTTCACCCTTGGTGACTTGTGGTGGTCGTTCCACTGCCCTANGCACTGACTGTCTGGCCAGAACTGGG
AGANGAGGAAGTATTGACGAGTNGNNATTGTGCAGCTAANNCGAATTCCAGCACACTGGNNGCCGTTACTANTGGNTCCG
AGCTCGGTACCAAGCNNNNTAATCATGGNCATAGCTGTTTCNGNGTGAAATGTNTCNNCTCANANNNNNCANNTACNANC
NNNNNCATAAGNGNAAGCNNGGNNNCNANNNNNGNNNNTANTNNANATTAATGNNNNNNNCNNCANNNNNCCNGNNNNNN

>G02_Orai3-KO_7_M13F
NNNNNNNNNNNNNANNNNGCNNNTGNGCCTTCTTANGATGCATGCTCGAGCGGCCGCCAGTGTGATGGATATCTGCAGAA
TTCGCCCTTGTGTCGAGTCTGAGTGGTGGGTAGGGATGGTGGAAGGGGCTCCTTTGGTCTCTGGGAGGAAAATGGGCTTA
ATTTTCCTGAGATGACTGCTCAAAGAGGAGTGTGGAAGTCTGGACACCTGTGAATGTCCAGGTACATACACTGGGTGGTC
TGAGGCCAGCAAAGTCCCAGCAAAAGCTGAGGCTGAGCATTCACGTCGTGGCCTGGGTTAGAGGGTCCCTTGAGATCTCT
GCCCGTGGGCAGACTGCAGGGGTTCGTCTCACGGCTCCACCCAATCATGTGGTCACCGGGCTCCGCCCCTGCCCCAGTTC
CTGTTTCGGCCNCTGGGCCTTCTAGACGCGTCCGTAACTGTTCCATCGACAGACCTCCTTCCTTGCCCTAGGCTGGAGCC
ACCTCCTGTAAGCTCTGAGGTAGAGGCCAAGTACCTGCCCAGCAGCATCCCACACTCCCAGGGATGATCCCTGTCATCAT
GTTCTGGTGGGTTTTGTAAATTCTGCTCTGCTTGGGGAACTGTTTCAGCCTAAGGATCCTGGGTTAAATGAGAGGAAAGA
GGCCCGCCTGCCTTAGTGAGATCCCTGGTGGTGCTGAGCAGTTGTTTGCTCCTCCAGGAAGGTGACATGTCTGCACAACT
GTCCTCAAGGCAATCAGCCCTTGCTTATCTGTATAATCTGCTTTGCAGTTGGCATCCTGGGAGAGATTTTACAGGGCTCC
TCAGATGAGCCACTTCACCCTTGGTGACTTGTGGTGGTCGTTCCACTGCCCTAGGCACTGACCGTCTGGNCCAGAACTGG
GAGAGGAGGAAGTATTGACGAGTGGGAGATTGTGCAGCTAANGNCGAATTCCAGCACACTGGNCGGCCCGTTACTAGTGG
NNCCGAGCTCGGTACCNAAGCTTNNNGTAANTCATGGNNATANCTGTTTCCTGNNTGAAATNNNATCGCTCACNATTCCN
CCNCAACATACGANNNNNNNCATNAAGNGNNAANNCNNNNNNNGCNNANTGNNNNNNNTAANTCNNANNNNNNGNNNNNN
GCNTNNNCCNGNNNNNNCNTTTTNNNNNN

>H02_Orai3-KO_8_M13F
NNNNNNNNNNNNNNNGNNCGNNTTGGGGGCCCTTCTNNNNGCATNGCTCGAAGCNGGCCGCCAGTGTGATGGATATCTGC
AGAATTCGCCCTTGTGTCTNAGTCTGANTGGTGGGTAGGGATGGTGGAAGGGGCTCCTTTGGTCTCTGGGAGGAAAATGG
GCTTAATTTTCCTGAGATGACTGCTCAAAGAGGAGTGTGGAAGTCTGGACACCTGTGAATGTCCAGGTACATACACTGGG
TGGTCTGAGGCCAGCAAAGTCCCAGCAAAAGCTGAGGCTGAGCATTCACGTCGTGGCCTGGGTTAGAGGGTCCCTTGAGA
TCTCTGCCCGTGGGCAGACTGCAGGGGTTCGTCTCACGGCTCCACCCAATCATGTAGTCACCGGGCTCCGCCCCTGCCCC
AGTTCCTGTTTCGGCCCCTGGGCCTTCTAGACGCGTCCGTAACTGTTCCATCGACAGACCTCCTTCCTTGCCCTAGGCTG
GAGCCACCTCCTGTAAGCTCTGAGGTAGAGGCCAAGTACCTGCCCAGCAGCATCCCACACTCCCAGGGATGATCCCTGTC
ATCATGTTCTGGTGGGTTTTGTAAATTCTGCTCTGCTTGGGGAACTGTTTCAGCCTAAGGATCCTGGGTTAAATGAGAGG
AAAGAGGCCCGCCTGCCTTAGTGAGATCCCTGGTGGTGCTGAGCAGTTGTTTGCTCCTCCAGGAAGGTGACATGTCTGCA
CAACTGTCCTCAAGGCAATCAGCCCTTGCTTATCTGTATAATCTGCTTTGCAGTTGGCATCCTGGGAGAGATTTTACAGG
GCTCCTCAGATGAGCCACTTCACCCTTGGTGACTTGTGGTGGTCGTTCCACTGCCCTAGGCACTGACTGTCTGGGNCAGA
ACTGGGANAGNAGGAAGTATTGACGANTNNNNATTGTGCAGCTAAGGNGAATTNCAGCACACTGGNNGNCGTACTANTGG
ATCGAGCTCGGTACNNCTTNNNTANCATGNNATAGCTGNTTCNGNGTGAANNTNNTCNGNNTCANNNNNACNCAANNTAC
NANNCNNANNNNNNANNNNNNNNCNTNGGNNGCNANNGGNNNTGNNNNNNANCNNCNCNTTNNNN

>A03_O1KO_O3KO_1_M13F
NNNNNNNNNNNNNNNNNGGNNANNTNGGGCNCTNTAGNNGCATGCTCGAGCGGCCGCCAGTGTGATGGATATCTGCAGAA
TTCGCCCTTGTGTCGAGTCTGAGTGGTGGGTAGGGATGGTGGAAGGGGCTCCTTTGGTCTCTGGGAGGAAAATGGGCTTA
ATTTTCCTGAGATGACTGCTCAAAGAGGAGTGTGGAAGTCTGGACACCTGTGAATGTCCAGGTACATACACTGGGTGGTC
TGAGGCCAGCAAAGTCCCAGCAAAAGCTGAGGCTGAGCATTCACGTCGTGGCCTGGGTTAGAGGGTCCCTTGAGATCTCT
GCCCGTGGGCAGACTGCAGGGGTTCGTCTCACGGCTCCACCCAATCATGTGGTCACCGGGCTCCGCCCCTGCCCCAGTTC
CTGTTTCGGCCCCTGGGCCTTCTAGACGCGTCCGTAACTGTTCCATCGACAGACCTCCTTCCTTGCCCTAGGCTGGAGCC
ACCTCCTGTAAGCTCTGAGGTAGAGGCCAAGTACCTGCCCAGCAGCATCCCACACTCCCAGGGATGATCCCTGTCATCAT
GTTCTGGTGGGTTTTGTAAATTCTGCTCTGCTTGGGGAACTGTTTCAGCCTAAGGATCCTGGGTTAAATGAGAGGAAAGA
GGCCCGCCTGCCTTAGTGAGATCCCTGGTGGTGCTGAGCAGTTGTTTGCTCCTCCAGGAAGGTGACATGTCTGCACAACT
GTCCTCAAGGCAATCAGCCCTTGCTTATCTGTATAATCTGCTTTGCAGTTGGCATCCTGGGANAGATTTTACANGGCTCC
TCANATGAGCCACTTCACCCTTGGTGACTTGTGGTGGTCGTTCCACTGCCCTANGCACTGACTGTCTGGCCAGAACTGGG
AGAGGAGGAAGTATTGACGAGTGGGNAGATTGTGCAGCTAANGGGCGAANTNCCNGCACACTGGNGGCCGNTNACTANTG
GNNCCCGANCTCNGTACCCAAGCTTNGNNTAATCANNNNATTAGCTGTTTCNTGNNNNAANNTNNNANCNGCTCNCAATT
NCNNCNNCAAACNNNNCNANNNNNNNNNCNNTNAANNGTANNNNCTGGGNNNNNCNNAATNNNNNNNNCNTANNTNCNNN
CNNNN

>B03_O1KO_O3KO_2_M13F
NNNNNNNNNNNNNNNNNNNNCNNNTNGGGGNCTNTNGANGCATGCTCGAGCGGCCGCCAGTGTGATGGATATCTGCAGAA
TTCGCCCTTGTGTCGAGTCTGAGTGGTGGGTAGGGATGGTGGAAGGGGCTCCTTTGGTCTCTGGGAGGAAAATGGGCTTA
ATTTTCCTGAGATGACTGCTCAAAGAGGAGTGCGGAAGTCTGGACACCTGTGAATGTCCAGGTACATACACTGGGTGGTC
TGAGGCCAGCAAAGTCCCAGCAAAAGCTGAGGCTGAGCATTCACGTCGTGGCCTGGGTTAGAGGGTCCCTTGAGATCTCT
GCCCGTGGGCAGACTGCAGGGGTTCGTCTCACGGCTCCACCCAATCATGTGGTCACCGGGCTCCGCCCCTGCCCCAGTTC
CTGTTTCGGCCCCTGGGCCTTCTAGACGCGTCCGTAACTGTTCCATCGACAGACCTCCTTCCTTGCCCTAGGCTGGAGCC
ACCTCCTGTAAGCTCTGAGGTAGAGGCCAAGTACCTGCCCAGCAGCATCCCACACTCCCAGGGATGATCCCTGTCATCAT
GTTCTGGTGGGTTTTGTAAATTCTGCTCTGCTTGGGGAACTGTTTCAGCCTAAGGATCCTGGGTTAAATGAGAGGAAAGA
GGCCCGCCTGCCTTAGTGAGATCCCTGGTGGTGCTGAGCAGTTGTTTGCTCCTCCAGGAAGGTGACATGTCTGCACAACT
GTCCTCAAGGCAATCAGCCCTTGCTTATCTGTATAATCTGCTTTGCAGTTGGCATCCTGGGAGAGATTTTACATGGCTCC
TCATATGAGCCACTTCACCCTTGGTGACTTTGTGGTGGTCGTTCCACTGCCCTANGNCACTGACTGTTCTGGTCCANAAN
CTGGGAGAGGAGGAAAGTATTGACGAGTGGGNAGATTTGTGCAGCTAANGGGCGAATTTCCAGCACACTGGNNGGCCGTT
ACTAGTGGATCCCGAGCTCGGTACCAAGCTTNNNNTAATCATGGNNATAGCTGTTTCCTGTGTGAANTTGTTNATCCGCN
NCACNATTTCNACNACANCNTACNANCCNGNANNCATAAAGNGNNAAANNCTNNNNNNNNNNNGNANTGANNNTAACNNC
ACNTNNNNGCGNTGCNCNTNNNCNNGCCCCN

>C03_O1KO_O3KO_3_M13F
NNNNNNNNNNNNNNNNGGCCNANTGNGCCTCTAGNNGCATGCTCGAGCGGCCGCCAGTGTGATGGATATCTGCAGAATTC
GCCCTTGTGTCGAGTCTGAGTGGTGGGTAGGGATGGTGGAAGGGGCTCCTTTGGTCTCTGGGAGGAAAATGGGCTTAATT
TTCCTGAGATGACTGCTCAAAGAGGAGTGTGGAAGTCTGGACACCTGTGAATGTCCAGGTACATACACTGGGTGGTCTGA
GGCCAGCAAAGTCCCAGCAAAAGCTGAGGCTGAGCATTCACGTCGTGGCCTGGGTTAGAGGGTCCCTTGAGATCTCTGCC
CGTGGGCAGACTGCAGGGGTTCGTCTCACGGCTCCACCCAATCATGTGGTCACCGGGCTCCGCCCCTGCCCCAGTTCCTG
TTTCGGCCCCTGGGCCTTCTAGACGCGTCCGTAACTGTTCCATCGACAGACCTCCTTCCTTGCCCTAGGCTGGAGCCACC
TCCTGTAAGCTCTGAGGTAGAGGCCAAGTACCTGCCCAGCAGCATCCCACACTCCCAGGGATGATCCCTGTCATCATGTT
CTGGTGGGTTTTGTAAATTCTGCTCTGCTTGGGGAACTGTTTCAGCCTAAGGATCCTGGGTTAAATGAGAGGAAAGAGGC
CCGCCTGCCTTAGTGAGATCCCTGGTGGTGCTGAGCAGTTGTTTGCTCCTCCAGGAAGGTGACATGTCTGCACAACTGTC
CTCAAGGCAATCAGCCCTTGCTTATCTGTATAATCTGCTTTGCAGTTGGCATCCTGGGAGAGATTTTACAGGGCTCCTCA
TATGANCCACTTCACCNCTTGGTGACTTTGNTGGTGGTCGTTTCCACTGCCCTANGCACTGACTGTCTGNNCCANTAACT
TGNGANANGGAGGAAAGTATTGACGAGTGGGGANATTGTGCAGCTTAAGGGCGAATTCCCAGCACACTGGGCGGGCCGTT
TACTAGTGGGATCCGAGCTCGGTACCAAAGCTTNGNGTAATCATGGNTCATAGCTGTTTCCTGTGTGAAATTGNTATNCC
GCTCACANTTCCACACANCATACGANNCNGGNNCATAAAANNGTAAAGCCCTGGGNNNNNANTGNANNGGAGCTANTCNC
NNNNNTNGNNNTTGNCGCNTCACNNNCCNNNCTTNCCNNNNNNNNNAANCNNNNNNNN

>D03_O1KO_O3KO_4_M13F
NNNNNNNNNNNNNNNNNGGGCGNATNNGGNGNCTNTAGANGCATGCTCGAGCGGCCGCCAGTGTGATGGATATCTGCAGA
ATTCGCCCTTGTGTCGAGTCTGAGTGGTGGGTAGGGATGGTGGAAGGGGCTCCTTTGGTCTCTGGGAGGAAAATGGGCTT
AATTTTCCTGAGATGACTGCTCAAAGAGGAGTGTGGAAGTCTGGACACCTGTGAATGTCCAGGTACATACACTGGGTGGT
CTGAGGCCAGCAAAGTCCCAGCAAAAGCTGAGGCTGAGCATTCACGTCGTGGCCTGGGTTAGAGGGTCCCTTGAGATCTC
TGCCCGTGGGCAGACTGCAGGGGTTCGTCTCACGGCTCCACCCAATCATGTGGTCACCGGGCTCCGCCCCTGCCCCAGTT
CCTGTTTCGGCCCCTGGGCCTTCTAGACGCGTCCGTAACTGTTCCATCGACAGACCTCCTTCCTTGCCCTAGGCTGGAGC
CACCTCCTGTAAGCTCTGAGGTAGAGGCCAAGTACCTGCCCAGCAGCATCCCACACTCCCAGGGATGATCCCTGTCATCA
TGTTCTGGTGGGTTTTGTAAATTCTGCTCTGCTTGGGGAACTGTTTCAGCCTAAGGATCCTGGGTTAAATGAGAGGAAAG
AGGCCCGCCTGCCTTAGTGAGATCCCTGGTGGTGCTGAGCAGTTGTTTGCTCCTCCAGGAAGGTGACATGTCTGCACAAC
TGTCCTCAAGGCAATCAGCCCTTGCTTATCTGTATAATCTGCTTTGCAGTTGGCATCCTGGGAGAGATTTTACAGGGCTC
CTCAGATGAGCCACTTCACCCTTGGTGACTTGTGGTGGTCGTTCCACTGCCCTANGCACTGACTGTCTGGGCCAGAACTG
GGAGAGGAGGAAGTATTTGACGAGTNNNGATTGTGCAGCTAANGGNGAATTCCAGCACACTGGNNGGCCGTTACTANTGG
ATCCGAGCTCNGTACCANCTTNNNGTAANTCATNNNCATAGCTGTTTCCTGNGTGAAATNNTATCCGCCTCNNNANNCNN
NCACANCNTNCNANNNNNNGCNTNAAGNNNNNNNNGNNNNNNCTAANGGANNGANCNNAACNTCACNATNNNNTNGNNNN
GNNGN

>E03_O1KO_O3KO_5_M13F
NNNNNNNNNNNNNNNNNGNNNATNGGNCCNCTAGANGCATGCTCGAGCGGCCGCCAGTGTGATGGATATCTGCAGAATTC
GCCCTTGTGTCGAGTCTGAGTGGTGGTGGGGTGGGGGTAGGGAGTGGGAGATTGTGCAGCTAAGGGCGAATTCCAGCACA
CTGGCGGCCGTTACTAGTGGATCCGAGCTCGGTACCAAGCTTGGCGTAATCATGGTCATAGCTGTTTCCTGTGTGAAATT
GTTATCCGCTCACAATTCCACACAACATACGAGCCGGAAGCATAAAGTGTAAAGCCTGGGGTGCCTAATGAGTGAGCTAA
CTCACATTAATTGCGTTGCGCTCACTGCCCGCTTTCCAGTCGGGAAACCTGTCGTGCCAGCTGCATTAATGAATCGGCCA
ACGCGCGGGGAGAGGCGGTTTGCGTATTGGGCGCTCTTCCGCTTCCTCGCTCACTGACTCGCTGCGCTCGGTCGTTCGGC
TGCGGCGAGCGGTATCAGCTCACTCAAAGGCGGTAATACGGTTATCCACAGAATCAGGGGATAACGCAGGAAAGAACATG
TGAGCAAAAGGCCAGCAAAAGGCCAGGAACCGTAAAAAGGCCGCGTTGCTGGCGTTTTTCCATAGGCTCCGCCCCCCTGA
CGAGCATCACCAAAAATCGACGCTCAAGTCAGAGGTGGCGAAACCCGACAGGACTATAAAGATACCAGGCGTTTCCCCCT
GGAAGCTCCCTCNNAGCGCTCTCCTGTTTCCGACCCTTGCCCGCTTACCGGGATACCTTGTCCCGCCTTTTCTCCCTTTC
GGTGAAATTTTTGTTTTNTTTTCTTCTTAGCTCACGTCTTTTNNGTNATCTTTANTTCCTGTTGTTATGTTCNTTTTTNN
TTTTTTGTTTNNNTTTNTNTTGTNNACNAAANTTCTCCCGTTTCAANCCCGAACCGGCTTGCGCCTTAATCCGGGTAACC
TANTCGTCTTTGAAGTCNCAANCNCTGGTNTATGANNNCNTACCT

>F03_O1KO_O3KO_6_M13F
NNNNNNNNNNNNNNNNNNNNNNNATTNGGGCCCTCTAAGATGCATGCTCGAGCGGCCGCCAGTGTGATGGATATCTGCAG
AATTCGCCCTTGTGTCGAGTCTGAGTGGTGGGTAGGGATGGTGGAAGGGGCTCCTTTGGTCTCTGGGAGGAAAATGGGCT
TAATTTTCCTGAGATGACTGCTCAAAGAGGAGTGTGGAAGTCTGGACACCTGTGAATGTCCAGGTACATACACTGGGTGG
TCTGAGGCCAGCAAAGTCCCAGCAAAAGCTGAGGCTGAGCATTCACGTCGTGGCCTGGGTTAGAGGGTCCCTTGAGATCT
CTGCCCGTGGGCAGACTGCAGGGGTTCGTCTCACGACTCCACCCAATCATGTGGTCACCGGGCTCCGCCCCTGCCCCAGT
TCCTGTTTCGGCCCCTGGGCCTTCTAGACGCGTCCGTAACTGTTCCATCGACAGACCTCCTTCCTTGCCCTAGGCTGGAG
CCACCTCCTGTAAGCTCTGAGGTAGAGGCCAAGTACCTGCCCAGCAGCATCCCACACTCCCAGGGATGATCCCTGTCATC
ATGTTCTGGTGGGTTTTGTAAATTCTGCTCTGCTTGGGGAACTGTTTCAGCCTAAGGATCCTGGGTTAAATGAGAGGAAA
GAGGCCCGCCTGCCTTAGTGAGATCCCTGGTGGTGCTGAGCAGTTGTTTGCTCCTCCAGGAAGGTGACATGTCTGCACAA
CTGTCCTCAAGGCAATCAGCCCTTGCTTATCTGTATAATCTGCTTTGCAGTTGGCATCCTGGGAGAGATTTTACAGGGCT
CCTCAGATGAGCCACTTCACCCTTTGGTGACTTGTGGTGGTCGTTCCACTGCCCTAGGCACTGACTGTCTGGTCCAGAAC
TGGNNANGAGGGAAGTATTGACGAGTGGGAGATTGTGCAGCTAAAGNNGAATTNCCAGCACACTGGNCGGNCCGTTACTA
GTGGNNCCGAGCTCGNNACCNAGNCTTGGNCGTAATTCATGGNCATANCTGNNCCNGNGGTGAAAATNGGTTATCNNTCA
NNANTNCCCACCNCNACNTACGANNNNNNNNNTNAAGNGNAAANNNNNNNNNNNNNNAATGGNNNNNANNNTAACNNNNN
TNNNNNNNNNNNNNNNNNNCCNGNCTNNNNNNNNN

>G03_O1KO_O3KO_7_M13F
NNNNNNNNNNNNNNNNNNGGNNNNNTTGNNNNNNNCTAGANGCATGCTTCGAGCGGCCGCCAGTGTGATGGATATCTGCA
GAATTCGCCCTTGTGTCGAGTCTGAGTGGTGGGTAGGGATGGTGGAAGGGGCTCCTTTGGTCTCTGGGAGGAAAATGGGC
TTAATTTTCCTGAGATGACTGCTCAAAGAGGAGTGTGGAAGTCTGGACACCTGTGAATGTCCAGGTACATACACTGGGTG
GTCTGAGGCCAGCAAAGTCCCAGCAAAAGCTGAGGCTGAGCATTCACGTCGTGGCCTGGGTTAGAGGGTCCCTTGAGATC
TCTGCCCGTGGGCAGACTGCAGGGGTTCGTCTCACGGCTCCACCCAATCATGTGGTCACCGGGCTCCGCCCCTGCCCCAG
TTCCTGTTTCGGCCCCTGGGCCTTCTAGACGCGTCCGTAACTGTTCCATCGACAGACCTCCTTCCTTGCCCTAGGCTGGA
GCCACCTCCTGTAAGCTCTGAGGTAGAGGCCAAGTACCTGCCCAGCAGCATCCCACACTCCCAGGGATGATCCCTGTCAT
CATGTTCTGGTGGGTTTTGTAAATTCTGCTCTGCTTGGGGAACTGTTTCAGCCTAAGGATCCTGGGTTAGATGAGAGGAA
AGAGGCCCGCCTGCCTTAGTGAGATCCCTGGTGGTGCTGAGCAGTTGTTTGCTCCTCCAGGAAGGTGACATGTCTGCACA
ACTGTCCTCAAGGCAATCAGCCCTTGCTTATCTGTATAATCTGCTTTGCAGTTGGCATCCTGGGANAGATTTTTACATGG
NNTTCCTCAGATGAGCCACTTCACCCTTGGNTGACTTGTGGGTGGTCGTTCCNCTGNCCNTANNNACTGACTGTCTGGNN
CAGAACTNGNNAGGAGGAAGTATTTGACGANTGGGANATTGTTGCAGCTAANGGCGAATTNCNGCACACTGGNNGTCGTT
ACTANTGNNCCGANCTCGNNACNAGCTTGGNGTATCATGNNATAGCTGTTNNNNNNNTNAANNGNTNNTCCGCTCNNANT
CNNCNNNNNCATNNNNANNNNNNNCNTAAAANNGNNNNCNTGGNNNNNNNAATGNNNNGNGCNTAACNNNNNNNNN

>H03_O1KO_O3KO_8_M13F
NNNNN
