# Supplementary material for: Orai3 and Orai1 mediate CRAC channel function and metabolic reprogramming in B cells
Source: eLife. 2023 Feb 21;12:e84708. doi: 10.7554/eLife.84708 (PMC9998091; doi:10.7554/eLife.84708)
Supplement: Source data 2. [file elife-84708-data2.txt]

gene_id	WT1_NS	WT1_Both	WT1_506	WT1_GSK	WT2_NS	WT2_IgM	WT2_Both	WT2_506	WT2_GSK	WT3_NS	WT3_IgM	WT3_Both	WT3_506	WT3_GSK	WT4_NS	WT4_IgM	WT4_Both	WT4_506	WT4_GSK	KO1_NS	KO1_IgM	KO1_Both	KO1_506	KO1_GSK	KO2_NS	KO2_IgM	KO2_Both	KO2_506	KO2_GSK	KO3_NS	KO3_IgM	KO3_Both	KO3_506	KO3_GSK
ENSMUSG00000037742	137825	270464	202825	260832	124192	237072	246041	189901	262080	113148	195656	308827	162612	236617	115458	250052	305388	155933	244728	132847	255733	250595	176109	230876	134550	236665	252297	208735	342473	108059	193978	207026	140748	171950
ENSMUSG00000024610	170210	77250	206638	103367	139986	77575	68242	192610	97196	142530	72242	123072	191229	112281	144610	109257	87732	174908	103799	171237	103385	94732	188019	118831	155539	102725	94460	221841	192708	145573	98174	86592	173469	113274
ENSMUSG00000064351	104727	76228	115364	104298	131496	89880	78492	131613	103766	117604	89876	131979	135537	121595	96753	109628	107217	113600	105760	104019	91009	72948	109413	107664	122066	98924	82677	147055	121152	98205	99490	85793	112088	105202
ENSMUSG00000029580	73944	102059	83747	78020	65949	77288	85101	78987	76901	76997	80288	122766	87791	88395	76915	97386	115778	74980	79622	77851	86662	91894	79326	72540	70503	82424	89604	92892	114136	80245	80530	97334	84025	76833
ENSMUSG00000034994	63935	98500	83842	97405	57344	94650	87906	79473	95539	54653	81463	115846	69152	89499	55839	102153	111804	64992	93415	61545	93498	96668	73096	86880	64248	94840	90537	84167	130650	57632	73752	84334	61334	72353
ENSMUSG00000076617	112199	50810	88754	44475	99983	48145	42079	83568	43202	111277	51037	87823	95566	47451	106666	63895	65919	81198	50601	110724	58056	54897	77284	54364	108311	55080	49709	86385	75886	114044	53847	54874	78170	51798
ENSMUSG00000023944	17268	102404	34888	82594	15573	82485	90790	34373	86509	16870	71703	131489	28524	71371	16939	81411	105777	28183	71651	16606	70900	84222	28768	64358	16365	72629	86805	36232	98572	14846	61861	81660	22994	53118
ENSMUSG00000032518	30507	69947	46372	61216	26249	58935	58657	41528	62212	22482	52088	92769	35661	56407	23845	84204	77329	34975	60954	27369	59050	66402	37816	53205	27297	57320	62822	45845	96777	21969	47510	57488	31104	43344
ENSMUSG00000032399	32602	65136	48383	59405	30240	56182	57678	44216	59463	27621	47751	91201	38405	52119	27728	74092	72870	35895	57128	31210	59363	61687	39547	52037	31503	54870	60454	47702	78572	26408	45314	52059	32196	39169
ENSMUSG00000076609	66493	37729	64289	43796	57142	37123	32443	54303	44908	51478	32435	75508	52371	38973	45062	53190	40161	43513	35884	61206	45334	35976	48381	43139	55797	39492	35880	65739	77469	55742	51118	36030	60117	54834
ENSMUSG00000020719	55918	36845	53092	45215	50619	40356	34810	49706	43630	52146	39321	61383	53515	46019	51013	25724	45464	48336	44328	55742	41611	37459	53005	46866	50383	41795	36201	54719	51506	50312	38983	38686	46258	42720
ENSMUSG00000060126	38941	39736	45516	44236	36108	37485	34579	44246	44832	30760	33711	57984	42436	45015	30896	44039	46330	38386	45178	37038	41345	40377	41228	42473	37478	39733	38527	49859	69330	31182	34730	36181	37340	36988
ENSMUSG00000064370	34207	22689	40555	35261	39978	29985	23137	43195	35575	52113	45847	89005	65818	67014	33525	54305	38175	40956	38523	34712	32435	23329	36820	35732	34919	33825	26808	49308	44844	33235	36776	30675	39231	35382
ENSMUSG00000061232	40289	34984	39123	36024	38218	31970	30228	35518	34172	40829	36851	55905	37950	36619	38901	32154	39000	34762	33716	42317	34621	35992	36922	35783	45421	33692	32634	40156	58407	45572	46005	47870	50321	49983
ENSMUSG00000036594	49387	20746	71531	30150	38810	17636	17513	66165	26654	37319	18363	34133	66158	34687	38225	24316	22668	61260	30557	46308	26338	25799	65852	34972	42579	27005	28353	79808	57946	37667	28503	26107	60785	38469
ENSMUSG00000064341	23687	37900	31811	41651	27053	37660	38106	36429	45698	30370	41948	84930	40033	52849	23968	63036	47950	30205	42291	24950	37835	32162	31475	40089	25882	39295	38138	42389	55128	23279	39341	34922	30174	34189
ENSMUSG00000022283	17867	54718	27718	47506	18034	46146	48790	28302	49108	17597	41172	71827	24214	45241	16829	45109	61074	22928	47157	18685	42708	48756	24874	39748	19391	45203	49908	31154	56761	18437	37665	47736	21726	35833
ENSMUSG00000049775	34465	42520	35977	37201	26689	35999	34775	32993	34150	32125	34236	64634	34503	35533	30575	49881	48085	31034	36632	31759	44979	41825	31652	33880	28925	38126	39076	35826	53522	32918	35572	36723	31208	31113
ENSMUSG00000044533	15253	56278	28115	45026	13003	44496	48804	26811	46910	11851	40018	63536	20996	39033	13141	63247	55128	22115	42695	13072	41118	49405	23076	35458	14058	40025	47600	28294	70820	11596	34679	44753	18656	30633
ENSMUSG00000000740	24181	43411	33847	40022	21088	38797	37868	30955	40946	18864	31929	55399	26505	34716	19634	55812	45791	25653	39005	22867	38469	43000	27971	34479	23631	37786	40297	32817	61470	18185	30105	36124	22990	28062
ENSMUSG00000073421	46528	19104	62222	24146	33964	14639	14792	54433	20107	35187	15823	28742	58834	26535	38079	21978	19621	55587	23258	41939	20141	23049	56186	27878	41144	21624	23828	62463	46916	35922	24080	25764	54586	33971
ENSMUSG00000026238	19749	50851	25529	40264	16714	38070	44430	23985	40401	19992	39274	72556	23604	37120	19622	45907	59464	21477	38285	19362	38830	41668	21934	32062	16936	34907	43067	26331	47749	17112	36387	46351	19038	28079
ENSMUSG00000020372	21336	42859	30822	38563	18984	37170	36020	29048	40342	17275	32207	57891	25955	36178	17092	46804	45395	23796	38507	20194	37761	40509	26675	34044	20816	37987	38875	31591	61159	17928	30087	34186	22530	28792
ENSMUSG00000022587	43982	21931	38601	23510	40988	23553	19563	38872	24985	40304	22474	41212	37344	23956	39070	33712	27266	33803	24593	46601	29346	24641	38508	29285	43061	26652	22720	43384	44966	42018	25988	23845	38112	28133
ENSMUSG00000104213	44318	13981	52707	23057	44560	18914	13524	51942	21901	41987	16856	26405	50562	21315	41766	21504	17404	47965	22864	48944	25593	19532	54823	30662	44757	24280	17243	61588	38554	38775	20042	15487	47635	23354
ENSMUSG00000060036	18698	46762	29422	39726	16568	37949	38650	25757	39018	15759	35033	57707	22190	33771	15705	49038	46016	20855	35041	17361	38705	42842	23469	32785	18205	37155	40009	27446	56913	14616	29698	36800	18830	25405
ENSMUSG00000030707	39318	25266	36100	26909	32345	26173	21659	33550	24794	35762	26144	38784	33298	26252	37392	36642	30249	31914	27444	37355	29243	27837	33016	25720	36432	29285	25361	35563	42233	37997	24894	26510	31783	24039
ENSMUSG00000015656	12423	56488	19583	40315	9062	36826	40435	15860	36080	11651	39277	73686	16295	34709	11897	50195	59507	15722	35646	11279	37685	47895	16872	33419	9170	33461	41349	17491	40218	11021	36037	47394	15394	27032
ENSMUSG00000031320	23406	40084	28780	34521	20580	34458	33493	26525	35471	17928	29864	53876	22625	30638	18263	40408	43549	21149	34626	20939	36104	38815	24178	31678	21617	34279	35248	28610	54500	18442	26547	31331	19479	24343
ENSMUSG00000007892	18594	40803	25838	35371	14955	34449	35423	23811	37707	14047	30260	54036	20290	33042	14400	50003	44080	20106	36110	16049	34938	39009	22484	31930	16253	33372	37704	26245	58551	13403	27988	34739	18354	25315
ENSMUSG00000028081	24457	37900	29335	33689	20486	31726	32104	26187	32516	19559	28674	52612	22943	29078	19986	43386	39652	22674	32691	21863	32767	36468	24649	28997	22586	30841	34034	28027	48552	18976	25631	30380	19107	22840
ENSMUSG00000029614	19991	37598	27859	34184	17924	33038	33127	26020	33924	17295	28484	55025	22045	31017	16399	45673	41975	21561	33693	19275	34337	35890	23142	30052	19678	32236	35065	27813	50933	16351	27561	29601	19674	23370
ENSMUSG00000003970	23388	37732	29364	33495	19193	32132	32013	26806	34057	17013	29327	42812	23256	29975	18795	44317	38662	22748	32570	20777	31352	36308	24540	29170	22411	31661	33120	28615	52712	17610	26032	31986	20501	24562
ENSMUSG00000043716	20770	38686	26313	33890	18031	33181	32291	24751	34089	17171	30026	56952	22142	30357	16203	40863	41313	20235	33301	19787	34738	37274	23653	31397	19896	32826	34816	26943	48998	16785	26365	30595	19156	22944
ENSMUSG00000060586	43275	14337	52402	19512	33133	11733	11995	46884	16732	32610	13421	23904	50409	21978	35307	17139	15673	47302	19451	39861	17530	18649	48187	23794	38860	18646	19955	55015	38355	33917	20396	19864	47579	28816
ENSMUSG00000030744	23114	37441	27391	31157	19501	30069	31302	24954	30243	17677	27997	47857	22481	28175	18544	45980	40455	22383	31536	21224	31534	36437	24037	26831	22555	30551	32787	26688	48996	17398	25084	31668	19459	22918
ENSMUSG00000073411	32972	22883	31628	24581	30686	21815	19234	28245	22406	32534	25731	35924	31292	25707	29225	26650	25255	25235	21842	34016	23960	23369	28678	24240	33898	24151	21575	31557	40261	36715	27985	30449	37428	32719
ENSMUSG00000006333	25761	33717	28407	30337	20639	29772	27875	26125	30169	20916	27338	39697	24047	28839	21163	42853	34661	23158	29337	23767	30039	33237	25407	26465	25105	29415	29775	28654	46137	20401	24714	28950	21477	22562
ENSMUSG00000064367	27575	17474	29533	25881	33473	21162	17672	32836	24314	33573	25089	41264	40322	34333	28189	32910	28042	32466	27403	28823	23167	16522	28714	27140	30492	24976	20958	37903	23454	28632	28163	23408	32164	28654
ENSMUSG00000067274	14922	38631	23054	32850	13721	32514	32849	21629	34345	13134	27579	49473	19229	31171	12150	43872	43515	17853	33656	14276	34279	36297	19805	30263	14247	33062	36245	23090	53593	12860	26420	30199	17294	24274
ENSMUSG00000025290	24474	30883	28613	30311	21470	25885	27275	25304	29707	18140	22522	54423	21993	26242	18724	35718	34662	21448	30691	22775	31288	30858	24598	28126	21527	27174	30790	27989	44279	17395	24126	25725	20233	21492
ENSMUSG00000008682	16117	35785	25794	32266	13517	31465	30644	24652	32169	13588	27558	44851	22245	30965	13569	42234	38084	20781	31245	15300	31257	35030	22823	28775	15952	31418	32929	26032	48713	13426	24924	29575	18743	23985
ENSMUSG00000030724	41651	19079	27888	17118	40813	17888	19122	27773	17374	45066	16412	31943	28591	17100	44632	19452	26721	27830	17961	45740	20254	21616	30660	20933	40877	19439	19189	30648	26022	45285	17881	22787	29036	17200
ENSMUSG00000038900	21430	31237	27075	29396	18873	26931	26911	25397	30623	17136	23330	46230	23816	26887	16674	37287	32676	21645	29082	20138	27959	29952	24361	27886	20886	27797	30186	29875	46108	15976	22833	24916	20052	22257
ENSMUSG00000062328	22703	30300	28474	28615	19864	26193	26623	24854	28253	17859	20748	38120	22558	24902	17958	37188	32909	20821	28295	22764	29719	29309	24775	26626	21634	26204	28341	27731	42505	17115	21939	24371	19925	20182
ENSMUSG00000045128	23872	28389	27226	26900	20307	25195	25008	23846	27242	18766	21807	33234	22567	24924	18317	43619	31626	22354	28526	22739	28575	28977	23572	24233	21442	25844	27553	26573	44718	18017	22461	22824	19828	20601
ENSMUSG00000061983	12303	36480	20445	31678	10628	30922	31480	19375	33158	9840	26377	45749	16398	28105	9852	41920	41016	15963	33155	11056	32661	37002	17067	26901	11874	31089	35014	20662	49604	9794	24464	31065	13753	21893
ENSMUSG00000061477	20303	29802	25319	28802	18348	25576	27063	23391	29249	16089	22898	41139	21859	26073	15877	39355	32711	20151	29080	19220	28174	30115	22239	25540	19584	25706	28246	26476	41812	15581	22551	24423	18565	20626
ENSMUSG00000042474	19817	19203	35790	25672	18785	23447	17070	34567	26023	18918	21390	33812	29471	23287	18196	30021	23344	27591	23604	20298	28468	23248	30297	30932	21603	26788	20498	34903	44826	17829	21189	19325	24772	22060
ENSMUSG00000017707	32027	17621	30480	20842	30983	20828	16431	31065	20690	28861	19989	30070	29796	21485	27826	16879	22042	25304	20990	32131	23983	19766	29987	23850	32071	23072	18337	32577	29751	30879	20141	18479	28517	22251
ENSMUSG00000004980	15925	31230	20675	28400	17146	28286	29688	20272	29093	18401	27777	57767	19893	27341	17555	24198	39822	18715	27595	17554	26148	28363	18952	23610	16578	26502	28015	21573	29568	16795	26075	30258	16780	21620
ENSMUSG00000008668	16592	33312	24593	29789	14117	28541	29192	21521	30257	12477	25304	39189	17951	24818	13098	40822	35173	18208	28331	15287	28646	32262	19848	24347	15808	27201	30781	22444	44207	11818	22147	26022	15825	18704
ENSMUSG00000026234	8498	45426	15281	32325	8858	30298	39090	14344	32466	8519	25550	67713	12647	25059	8329	28419	45695	11604	26842	9472	27471	35172	13119	27010	8803	26939	38441	15943	30742	7304	25671	36855	10284	22025
ENSMUSG00000047675	16181	32178	22975	27760	14705	26589	27410	20760	29146	13542	22642	40850	18574	25724	14070	38706	34294	17676	27557	16857	27769	29307	19501	23671	16386	25736	28218	23185	41538	13288	21762	25216	15327	18554
ENSMUSG00000071644	11882	37401	18325	30213	10359	30827	32605	17319	31460	9402	26703	46022	14223	27053	10212	36466	39393	13809	29675	10664	28774	34229	14777	25083	11051	28945	33216	18621	44739	9711	22843	28889	12125	19689
ENSMUSG00000025647	37605	9937	38723	15182	32566	12952	8792	34498	13046	31855	12135	17509	33892	13131	34443	14954	11990	34342	15391	38489	18694	13308	35744	18811	35713	15887	10685	36031	24242	34492	20347	16493	41322	21884
ENSMUSG00000057666	7160	54611	9604	24320	5993	38546	48202	9351	26573	6542	27364	56727	8453	22481	6651	45647	55047	7967	28309	6267	27988	43936	7975	18368	5724	28872	42025	9967	35222	6231	22149	33807	7702	18014
ENSMUSG00000060802	20258	25398	21344	23478	17676	20974	20850	20088	22764	19027	23784	38456	21430	25147	16656	25124	26224	18276	23079	19279	22997	22863	19614	23156	19553	22036	22854	23252	35337	21629	29761	29512	29393	32021
ENSMUSG00000003379	49802	16542	38073	19929	41828	17887	14623	36317	19233	46222	16935	27817	37066	19988	46839	28760	20522	34801	20121	25031	12396	9880	17945	11731	21805	11088	9187	19784	18172	24171	10139	9407	17702	10612
ENSMUSG00000021998	17370	28713	25149	22957	14432	22594	24340	23530	21082	16847	21392	38515	23684	24128	16654	19670	32728	21208	22243	16724	23088	28015	22583	22297	15636	22790	27196	26199	27176	17289	21417	26128	21050	20986
ENSMUSG00000012848	16379	29634	21977	25623	14311	25863	25137	20016	26725	12178	22091	39229	17307	23081	12424	37291	31895	16959	26178	14898	26303	28281	18441	22574	15309	25393	26492	21052	42118	12199	20328	23526	15529	18241
ENSMUSG00000039218	22296	14212	21899	21046	28486	22602	19126	25172	23848	26281	20501	30648	23772	24759	25195	10332	25380	23106	26000	27654	17230	16208	24929	22695	25439	22482	18927	27175	18583	23963	21151	20124	22760	22398
ENSMUSG00000062825	14819	30379	18475	23826	12473	24312	25477	17361	23950	15177	25584	41694	18669	26714	14477	26492	35849	16332	25140	14256	24646	28598	17204	20801	13840	25367	27371	20025	31561	16227	21889	26749	17606	21349
ENSMUSG00000018293	17896	26107	21071	22340	15015	22149	22874	19784	22965	18576	22873	35672	21792	23209	18751	31851	29516	20191	21311	18768	22303	24420	19336	18159	17086	22083	22777	22261	32230	19165	21028	24337	19794	18882
ENSMUSG00000037563	18076	26843	22351	24702	14579	23337	23454	20405	24600	13622	21339	29765	18298	21963	14159	33378	28418	17413	24013	17013	24477	27027	19642	21982	16783	24013	24302	21943	37602	13492	19246	23470	15732	17864
ENSMUSG00000046434	9377	33481	16595	28215	9993	29008	30787	16359	28711	10627	24317	50189	14264	24885	10262	24837	37661	13731	25404	10489	25906	28908	14562	22451	9565	25070	28897	17043	30981	9759	23201	27761	12641	19203
ENSMUSG00000064345	15143	19736	18349	22206	16943	18721	18380	19129	22285	23774	25879	61379	31034	35343	15314	29713	24862	17690	21795	16546	20981	15758	17645	21943	14910	20079	18299	22514	25021	14902	21375	18363	17564	18316
ENSMUSG00000058558	16024	28428	21640	24618	14626	23648	24118	20039	25119	12476	20370	41086	17408	22230	12878	29950	30106	16209	24128	15384	24830	27470	19154	22043	16106	23047	25671	21148	35587	12519	18218	22251	14328	16783
ENSMUSG00000001525	7528	35265	10747	22776	6514	25138	28164	10346	22881	8224	32162	56041	10042	25256	8480	39548	48286	9147	26119	7056	23632	30519	9756	18370	6789	23978	29959	11588	30435	7577	28251	38186	9225	21082
ENSMUSG00000004207	19932	16139	20318	18396	17051	18104	14613	18725	17242	22124	23121	29432	27240	28471	19041	17844	19506	18609	19650	18680	19381	18125	18086	17724	21221	23470	18861	26773	32493	24782	23813	20239	28154	30771
ENSMUSG00000056201	13794	30014	19589	23113	10371	22843	24038	17700	23131	13474	23368	39120	18510	23287	13456	33632	30472	17285	22221	12920	22896	27102	16858	18819	11979	22480	24943	19590	33037	14158	20927	26345	17117	19215
ENSMUSG00000035697	40186	5015	29140	11905	38406	9759	5462	29123	10569	39233	10211	13182	31514	14013	40011	10742	8201	28555	13374	43550	13102	8748	31604	16343	41289	13635	7956	32111	19211	41594	12836	9604	31360	16124
ENSMUSG00000040592	35139	10871	24844	15913	28756	15461	9657	21692	14886	32315	15521	23274	23598	15742	31132	22751	14290	20398	16363	34406	20891	15097	24710	19352	32803	19136	12984	25410	27845	34567	16077	13164	23077	14961
ENSMUSG00000025794	12875	31529	18995	27296	10544	25764	27478	17367	26643	9425	22653	39285	13772	22636	10282	37120	32444	13546	25320	11334	26399	28996	14918	21635	11919	24235	27868	17388	36890	8983	19866	23699	10874	16364
ENSMUSG00000071866	10670	34918	14584	24703	9047	25290	29426	13984	24737	9283	24555	48094	12863	22678	9604	32544	38297	11893	24690	9381	23508	30124	13017	21435	8944	23335	29516	14743	35456	9055	21896	30459	11821	19783
ENSMUSG00000028495	15344	27812	20568	24484	13760	23752	24031	19280	23881	12341	20308	33177	16817	21292	12293	30537	30194	16078	23236	14464	24027	27410	17684	21208	15044	23688	25899	20553	34093	12300	18681	24018	14867	17798
ENSMUSG00000024608	19646	24317	20711	22755	16398	21088	21028	19363	23158	14466	18994	37174	17595	19745	15306	34247	26313	17763	23428	17329	23142	24144	18348	19640	17541	21807	22094	19780	35659	14316	17957	20314	15130	16976
ENSMUSG00000047215	16026	26215	20726	24532	13595	22833	23060	19040	24468	11353	19706	38255	16515	21600	12230	30853	29427	15216	23368	14317	24022	25963	17446	21863	14843	22967	24486	20334	37268	12126	18906	21964	14485	17247
ENSMUSG00000028234	15879	25615	21787	23355	13433	21766	21974	18465	23734	12389	18601	34662	16769	21816	12136	29642	28406	15763	23114	15165	23796	25348	18557	21306	15451	22074	24539	21065	35243	12347	19028	21939	15370	16912
ENSMUSG00000030798	27556	13602	23385	14245	27979	16024	13957	23913	15252	30612	15098	23662	23821	15955	30464	21624	17900	23666	16293	31338	16437	15665	24178	14506	28394	17702	14994	25337	23835	29761	15091	15649	21577	14311
ENSMUSG00000031207	24005	16763	24666	19654	22039	17042	15260	24805	18438	23659	15982	26480	24039	19673	23696	10089	20288	21542	19243	24624	18414	17193	23506	20507	23330	18584	17046	26803	22832	25082	17760	17297	23304	19229
ENSMUSG00000071415	14080	25293	21216	23881	12347	21287	22808	19355	23238	11412	19565	40556	17311	21453	11328	31026	27053	15565	22450	13965	23821	24192	17674	19440	13644	20318	24437	20628	33154	10412	17774	19803	13723	15084
ENSMUSG00000090733	28582	15245	25280	17314	23093	14490	14678	19801	18312	19196	12478	45289	18817	17219	19020	21991	19437	17660	19201	27384	19955	17019	22265	20017	22229	15697	17587	25927	30855	17508	16160	13083	19103	14702
ENSMUSG00000040940	25870	8034	22460	12397	28787	11857	8368	24493	12345	29600	12813	17677	25475	14641	29329	13306	12262	24555	14408	34206	14143	11623	27359	15798	33446	15544	10742	28787	21061	34502	14628	13842	27151	17450
ENSMUSG00000059070	14690	25915	18167	21764	12756	21956	21860	16589	22260	12395	19780	29757	15242	19961	12720	34330	26589	14996	21132	13901	21716	25182	15824	18042	15113	21013	22222	18020	34161	12143	17545	21413	13316	15663
ENSMUSG00000033685	13495	20849	12825	19170	10304	20882	18835	11254	18576	15815	28622	49147	14040	24115	14390	41514	32663	11985	22676	13071	19938	19710	10830	14861	11496	20673	18989	12526	25350	16835	22503	24530	13899	16379
ENSMUSG00000036478	23209	16838	17369	19951	19623	17290	14057	14567	17729	22347	17790	26929	19224	21177	23158	15592	19667	16046	21741	23590	20098	17571	17088	20704	21392	18188	16325	17176	26583	23418	18340	18143	18848	20679
ENSMUSG00000017404	16081	23007	18920	21652	14107	20362	19764	17324	21402	12585	18059	32623	16010	19280	12308	28639	25938	15313	21732	15224	21227	22379	16888	20145	14744	19917	21664	19751	33271	12514	17339	19635	14520	16436
ENSMUSG00000022443	24715	12298	21474	18310	23848	17122	13290	21445	17480	23511	16731	25645	21687	19613	24236	14670	20461	20875	20544	26221	16682	14466	19879	17020	23931	18246	15304	21923	16333	22186	16009	15911	19923	17465
ENSMUSG00000062647	10956	28110	17000	23652	9774	23348	23699	16029	23980	9236	19373	35660	13564	20547	9098	30119	29099	12943	22618	10344	23061	25487	14419	20041	10742	22195	24689	17030	34474	8977	18540	21998	11737	16217
ENSMUSG00000039630	13228	23739	16158	22022	14452	21531	22503	17146	21996	14134	21061	38675	16261	21051	14872	18336	30153	15560	21104	14551	18448	22141	15348	19226	14286	19806	21486	17993	19326	13442	20018	23408	14014	17682
ENSMUSG00000037805	11497	26220	16906	22191	10139	22422	22808	15121	22563	9943	18694	35551	13990	20452	9751	28408	28005	12760	22357	10753	22018	25052	14092	19259	11136	22142	24624	17190	34903	9675	17725	21165	12373	15751
ENSMUSG00000063457	16565	22876	18802	21106	14045	19901	19662	17213	20800	11874	17349	29017	14920	18242	12070	30350	24596	14216	20919	15227	20757	22491	16634	19336	14801	19617	21752	19065	33472	11500	15973	19095	13406	14805
ENSMUSG00000041453	16816	22369	19551	19952	14420	18772	19307	16982	19972	13135	16991	35140	15901	18197	12592	27811	24059	14518	19678	16410	21445	22200	17113	19084	15546	19647	21502	19904	28468	12283	16540	17673	13511	14204
ENSMUSG00000057113	6543	37144	10184	23825	6427	25191	30621	9872	24582	6239	21075	53986	8184	19594	5745	24837	38270	7582	20925	6488	24019	29103	9025	19498	6420	22284	29423	10704	27196	5277	19448	28215	6845	14737
ENSMUSG00000038274	19378	20002	22001	18973	16601	17939	17340	19259	18232	15516	15614	25869	18054	16997	15871	28070	20645	17348	18861	18685	19150	20315	18625	15896	18546	17380	18140	21110	27855	14953	14817	16393	15629	14287
ENSMUSG00000026395	21848	11706	23516	17535	21882	15087	11628	24131	16585	22336	14848	20885	23580	19946	22159	8797	16505	22249	18776	22364	15930	13302	21884	18032	21145	16761	13769	25271	14751	22158	17204	15073	22355	18775
ENSMUSG00000046364	14205	23709	17396	21379	11799	20148	20474	15566	20415	11158	17975	32754	14197	18488	11447	25769	26117	12905	20982	12954	20495	24335	14984	18650	13504	20619	22844	16991	31231	11435	17026	20810	13159	15856
ENSMUSG00000025362	10908	24668	16057	20841	9505	21587	22034	14517	22598	9855	18151	35125	13195	20113	9109	30321	28054	12353	22102	10754	22267	24126	13230	18605	10280	21583	22564	15985	32594	9358	17349	19497	11586	15117
ENSMUSG00000025508	13007	23919	18460	21079	10969	19742	20678	16299	22041	10278	18499	27036	14167	18800	10495	27307	24764	14362	21610	12627	21470	23264	15446	18109	12025	20090	23410	17834	32356	9506	17002	19389	13031	15235
ENSMUSG00000093674	10356	25864	15752	21339	8765	20960	22080	12386	22727	9305	18223	33754	12122	19955	8700	34074	29118	11225	21374	10206	22589	23774	12614	17734	9208	20692	24042	15045	33055	8385	18133	21121	10996	14198
ENSMUSG00000057841	12163	24655	17265	20816	10603	20597	20765	15387	21719	9670	16944	31831	13743	18486	9869	30712	25590	13273	20381	11790	21530	23699	14528	17950	11814	20124	22077	16906	31841	9192	16476	18752	11923	13522
ENSMUSG00000040952	14594	23333	18290	20699	11920	19171	20022	16482	20933	10222	17394	26523	13466	17398	11642	29311	23944	13748	19681	12423	19594	23091	14948	16706	13131	18833	20555	16134	29943	10516	15908	19464	11889	14369
ENSMUSG00000048758	10067	25322	15440	20714	8743	21056	21895	14178	21015	8543	19453	29763	12216	18675	8650	30251	26918	11408	21729	9700	20906	23913	12720	17590	9834	20802	22939	15118	30058	8053	16857	19756	10813	14502
ENSMUSG00000049517	12861	22981	17540	20115	11170	19034	19451	14728	19785	10001	17421	34288	13001	17034	10233	27206	24514	12465	18427	12696	20408	22644	14316	16740	12581	19294	21162	16907	29215	9808	15722	19256	11714	12714
ENSMUSG00000095079	27374	7204	27341	16801	20967	10430	5278	23244	14083	7772	6104	6068	16185	12025	5077	5329	2223	8475	4648	14920	9552	5495	16649	15042	26552	16696	8560	35750	36919	27747	33658	15153	42819	55126
ENSMUSG00000055065	18517	10252	17687	15359	20790	14729	11342	19608	16049	20475	13952	19121	19868	17787	19798	8029	15925	18118	17140	20896	13442	12715	19532	17336	20636	15726	12871	21242	16002	20439	14798	13870	19004	17552
ENSMUSG00000063696	9416	23942	14232	20404	7989	20314	20433	13360	20784	7804	17031	26254	11761	18965	7779	27308	26180	11326	20714	8405	20033	22220	11963	17655	8804	19628	21769	13956	32044	8002	15930	19739	10090	14133
ENSMUSG00000037972	14995	11676	19634	17736	13652	13779	10630	19441	17601	15431	14714	21089	20309	19115	14925	11894	14601	16519	17970	14999	15109	14348	19091	18814	16036	15628	13776	22079	27314	15659	13903	13667	15711	17109
ENSMUSG00000030432	10560	21002	14859	18029	8736	18127	18433	13160	19280	9149	17532	26339	12581	17092	9005	32434	23061	11801	18189	10379	18592	20473	12320	15395	10324	18506	19349	14538	28051	8972	15514	17426	10677	13048
ENSMUSG00000003429	14407	18434	17179	16675	11823	16355	16229	15597	16900	11771	14355	24584	14847	15603	12203	24875	19784	14044	16294	13969	17101	18189	14874	15045	14280	16561	17218	16367	25103	12450	13881	15826	12858	12114
ENSMUSG00000030577	25420	4898	27976	8126	25611	7260	5308	27818	7160	27773	6502	10694	27608	8157	27361	6798	7264	26362	9052	27971	9853	7843	27895	11610	25651	9819	7244	28125	12248	27378	9379	8349	25665	11416
ENSMUSG00000028581	17936	9620	20122	14456	18042	12255	8597	19564	13974	17600	12470	18395	22104	16618	16283	13401	12372	18258	14723	19684	13389	10931	18891	15157	19702	14180	10927	23759	21508	18226	13750	12129	20417	17282
ENSMUSG00000020460	9883	21437	14782	18486	8955	18057	18868	13174	19363	8357	15407	37999	11774	16585	8305	23414	23605	11423	19016	9770	19076	20095	12156	16250	9247	16862	20730	14296	27593	7503	14486	16725	9669	12364
ENSMUSG00000078812	5610	31434	8582	19831	4517	20362	25565	8105	20765	5264	19705	34784	7736	16840	5480	26216	29994	7176	17004	4884	17452	25509	7443	15359	4985	17733	24053	8708	29339	5192	16689	25634	6641	14397
ENSMUSG00000008683	13738	18418	16232	16578	11849	15708	16593	14309	16796	10114	13794	31385	12963	15358	9802	20662	20110	11997	17679	13037	17929	18699	14293	16097	12456	16729	18578	16107	27019	9804	13429	15078	11498	12456
ENSMUSG00000059005	8567	21373	14543	18580	8391	17287	18584	14192	19100	9559	17267	41249	13155	16321	9245	15123	25081	11487	17148	9108	17011	18337	12419	15409	8541	16065	19193	14466	18176	8530	16343	20346	11564	14519
ENSMUSG00000009927	11427	20557	15225	17851	10221	17002	17795	13375	18440	9072	14716	33326	11498	15477	8871	24307	21537	11073	17645	10791	17970	19816	12581	16125	10419	17115	18937	14452	25548	8245	13923	15900	9926	12435
ENSMUSG00000004266	14879	14644	15668	16785	12564	13893	12888	13813	15927	15717	14726	24967	14721	16899	15821	18980	17463	13807	16912	15569	14304	15296	13818	14912	14206	14517	14148	15015	21545	16661	14537	15877	13195	14327
ENSMUSG00000041515	10957	21364	13495	18491	9640	18455	17306	12248	17680	10373	16395	25481	12626	15112	10185	18277	20379	10986	16152	10754	16689	19427	12170	15775	11006	16989	17790	13663	23083	11162	16343	19263	12091	15317
ENSMUSG00000059291	11389	20213	15543	17891	9424	16999	17813	13516	17803	9778	15568	26152	11874	15334	9912	25839	20595	11535	16266	11260	17430	19943	12596	14759	11331	16240	18081	14265	26338	8888	13801	16383	10027	11551
ENSMUSG00000041538	30633	3831	24028	7333	29436	5801	3647	23140	6036	28509	5929	9073	24638	7581	28483	5263	5647	22781	7379	30928	9242	6724	25226	11589	31429	9033	5859	26958	12083	28215	8386	6837	23463	10423
ENSMUSG00000064363	13567	9379	15885	13155	14764	11443	9341	15992	13353	19656	15553	28705	24552	22322	14115	25551	14670	16102	14464	13589	12414	9296	14490	13994	14863	13091	10919	19416	17721	13574	15138	12096	16924	14081
ENSMUSG00000030536	14235	12668	16276	16584	14005	15135	13109	17042	16621	14486	14343	21128	15930	16172	14285	9202	17748	14062	16727	14502	14411	14477	15432	16223	14013	16451	15007	18169	15256	14834	13726	14612	14855	14773
ENSMUSG00000057337	22639	7080	17734	11696	21375	9379	7129	17236	10221	24681	10429	14257	20402	12435	24714	7280	10541	18472	12618	22808	10327	8065	17311	13254	23010	10956	8451	18694	13683	26198	13090	11801	21302	16194
ENSMUSG00000025393	7832	24603	10837	18074	6789	19005	20332	10054	18114	7194	18620	30871	9333	16540	7523	21532	25204	8869	16087	7203	16465	21164	9171	14763	7450	16825	20097	10746	23653	7548	15524	21377	8440	13611
ENSMUSG00000046330	13161	17975	15454	16443	10626	15679	15845	12125	17012	9615	13192	30217	11057	14681	9053	23192	19251	10574	16748	12562	17739	17870	12684	15279	11526	16014	18231	14608	25687	9117	13477	13547	10071	10806
ENSMUSG00000005610	14445	17725	13797	15790	13776	14763	15117	13494	15667	13298	14381	23416	13585	15754	13755	10224	20545	12497	15418	14108	13656	15671	14152	15929	13783	14301	15589	14635	16152	13980	14594	16960	13891	14976
ENSMUSG00000003814	7618	18251	14847	19460	5735	13788	14290	13765	19160	8376	14873	27313	15493	20707	7447	16896	20165	13178	18976	6878	14108	16653	12705	16840	5521	14139	15912	15336	26080	7171	16042	18392	13066	18276
ENSMUSG00000033220	15827	15580	13073	13147	13186	14208	13053	11533	12446	16046	15023	27838	12625	13421	15342	19570	19064	10857	13830	15655	15054	15686	11806	12376	14634	15326	14802	13006	20859	16604	13537	15918	11882	11762
ENSMUSG00000024673	19497	13184	16552	13660	15925	12186	11385	15089	12146	20184	10915	19150	14607	11964	19087	12154	16357	14494	13864	18696	15034	14607	15858	13879	15794	13297	12944	15365	14897	20808	11643	13159	14170	9912
ENSMUSG00000036908	14445	11221	14181	13920	13512	14384	10892	14347	14870	14621	14589	21080	14427	14830	13768	18416	14964	12995	14585	14602	14696	12988	13627	13469	15397	15167	12118	15531	22752	15956	13687	13005	14139	13659
ENSMUSG00000024661	16234	8414	18307	10226	14172	7764	6258	16623	9716	12853	13075	17283	22523	21480	12563	13818	9231	16860	11150	15100	10185	9221	17810	12691	16250	11089	9674	25291	25497	15067	14320	9983	21586	24301
ENSMUSG00000030263	5192	10860	18321	18582	5270	13551	10588	18888	18563	6767	15716	22035	20638	21009	6949	15658	16032	20114	20566	5462	11158	11579	17268	15117	5756	13207	11205	17939	20802	7355	15196	14538	17068	17721
ENSMUSG00000032294	5475	37079	6902	11717	4770	23121	34502	6667	12648	4964	12715	34807	6480	11173	5210	18351	35359	6019	14142	4987	14444	29798	6016	9740	5162	15538	29395	7631	17604	5140	11453	19745	5963	10080
ENSMUSG00000025132	10527	18515	12428	15283	8375	15440	15763	11406	15595	9353	15552	25744	11463	15378	9448	22678	20272	10418	14959	9541	14807	16872	10993	13603	9066	14983	16533	12780	23877	9413	13988	15814	10754	12948
ENSMUSG00000028649	27488	4070	16477	7802	34705	7935	5532	16422	7347	31061	7438	9751	17864	9018	32458	3618	8273	17048	11128	29866	8086	6148	17497	10511	27735	9712	6526	16386	5133	23873	8643	6516	18047	10024
ENSMUSG00000025428	8689	21233	10828	16630	7282	17114	17373	9877	17031	7683	16929	28238	9421	15546	8118	17131	22430	8566	16302	8112	15883	18695	9308	14268	7676	16366	18108	10659	23115	8045	14493	17948	8542	12493
ENSMUSG00000092274	12427	4739	13948	12357	17865	11604	7805	18897	15235	17253	13423	15108	18041	18243	15313	9223	10442	16697	14896	16857	9379	8110	18624	12624	19460	13027	8305	21456	19275	16135	11621	9468	15163	15955
ENSMUSG00000014030	22139	10468	15647	10303	21554	11429	10418	15408	9498	22699	9141	14500	15148	9730	22626	7507	13827	14271	10830	23364	13245	11299	15484	11514	19555	12226	11519	15701	8023	20624	11671	12851	14652	9932
ENSMUSG00000012405	7904	20292	11335	17210	6818	16783	17058	10723	17148	6761	15180	26771	9383	15173	6678	22162	21426	8552	16936	7227	17263	19087	9623	14437	7476	16849	18726	11737	24349	6525	13444	16411	8126	12038
ENSMUSG00000031015	9060	18402	14191	17102	8585	14533	16713	13094	16461	9203	13574	25195	13156	15301	9947	11636	20853	13368	16609	9178	13549	17287	13068	14911	8933	13228	16412	13246	16616	8945	12517	16596	12113	12809
ENSMUSG00000060938	11342	17485	13691	15536	9885	14294	14699	12271	15334	8827	13007	27448	11189	14137	8532	21232	18494	10223	15569	11003	16095	16429	11895	13870	10671	14586	16064	13341	22941	8445	12080	13187	9512	10639
ENSMUSG00000021546	11290	17876	11639	15315	9887	14428	15495	11670	15202	10356	14693	25182	11808	14603	10635	11973	20582	10568	14655	10818	14121	16194	11497	14185	10772	14230	15595	12954	18834	10885	13682	16296	10760	13103
ENSMUSG00000038612	17298	12130	13206	11962	14548	13201	11312	12333	11528	17743	12658	21214	12125	12020	17325	11395	15945	11862	12540	17488	14170	13353	13492	12358	16773	13922	12108	13596	14681	18158	11960	13194	12378	10597
ENSMUSG00000090862	12498	16793	14116	14593	9847	13780	14623	12582	15108	9224	12280	23602	11370	13544	9314	18711	17109	11159	15378	11386	15118	16459	12343	13848	11729	14358	15745	13999	23129	9418	11950	13016	10168	11442
ENSMUSG00000022961	14778	9424	13697	13449	17068	13310	10912	14994	13647	16990	12212	17446	15645	14645	16681	5151	15285	14201	15603	16393	10959	10446	15045	14450	15612	13207	11291	15762	10358	15597	13103	12599	14705	14790
ENSMUSG00000022463	12803	14483	14361	15857	11955	15036	13853	14585	16012	10897	12377	19079	12747	14666	11678	11146	15734	12189	14567	12497	12613	13978	13433	14466	12426	14596	13911	15082	21391	11523	11965	12345	11957	12966
ENSMUSG00000008193	15086	12682	9421	12828	12678	12772	12488	8365	12646	19403	13680	22709	11274	13939	17122	13495	17533	8854	13143	15986	13456	13833	9542	11507	14186	13151	13678	10080	17313	19908	12501	14424	11560	11000
ENSMUSG00000062006	11488	15812	12877	13975	9392	13428	14036	11613	14258	8360	11570	24847	10753	12547	8464	19768	17651	10272	14795	10222	14576	16084	11705	13124	10381	13888	15474	12958	21599	8504	11602	13607	10065	11108
ENSMUSG00000030695	7064	29060	9067	11748	6763	20329	27047	9008	12964	6039	9305	25261	7977	10860	6418	14907	26255	7493	13575	6936	13465	25145	8271	11031	7482	13891	24619	10578	20608	6339	9260	13922	7356	10105
ENSMUSG00000025982	15440	10343	13446	11895	16472	11431	9994	13791	11677	16493	10883	16511	14384	11859	16101	7247	13464	13131	11829	16292	11436	11229	13790	12974	15858	11723	10606	14320	11687	16871	11028	11149	13778	12337
ENSMUSG00000021457	22937	7118	14003	7818	21734	8711	7293	13652	7334	21858	7754	12485	15106	8527	21959	6395	9657	12804	8051	23293	10644	9466	15469	10063	22277	10636	9025	16480	10959	23255	8950	8885	15596	9764
ENSMUSG00000026341	13503	15451	13001	12860	11285	12344	12644	11998	11992	12704	11959	20693	12208	12436	12891	9836	16739	10908	12182	12373	12826	14343	12043	12158	11887	12476	13516	13186	14940	13280	11603	14079	11636	11783
ENSMUSG00000020275	4814	13665	10546	20829	5765	17819	14312	12123	21635	5332	14494	20819	9976	18838	5473	7347	17641	9750	19360	5206	14713	13166	10225	17608	5378	16797	14658	12181	17957	4882	13827	13127	8350	14945
ENSMUSG00000059796	4913	21913	8228	15747	4739	15656	18089	8651	16827	4777	14501	26509	8049	14759	4885	17162	22077	7771	14939	4635	13784	18605	7800	13485	4670	13958	18007	9084	22294	4812	13868	18286	7014	12707
ENSMUSG00000000682	10831	10058	15393	13059	7783	10242	8671	13584	12774	11114	12204	17488	15168	16390	9968	17555	12947	13977	15253	9825	12982	11871	13349	12807	8759	11395	11438	15111	20094	10033	12863	11726	12612	13446
ENSMUSG00000037071	13109	13000	14285	13084	13020	13599	12800	13997	13173	12945	8146	15955	11048	8614	12331	7669	14474	10790	10623	14462	13978	14006	13759	12444	13105	14876	13783	16290	14203	14164	10228	11724	11760	9801
ENSMUSG00000018819	12556	14214	11822	12912	10419	12614	12525	10709	12789	11865	11759	23648	10733	12416	11874	18490	16121	9696	12942	12254	13430	13787	10399	11216	10960	12833	12849	11316	17496	12074	10194	11481	10194	9056
ENSMUSG00000024393	12432	11190	12828	13308	12136	11842	10884	13063	12552	12437	11665	17977	12638	13181	12907	10269	15048	12381	13425	12549	10741	11351	12803	12692	11816	11718	11456	13379	13928	12613	11874	13124	12839	13480
ENSMUSG00000028639	6303	21424	8671	15177	5767	15193	17619	8338	14962	5560	15159	25703	7120	13861	6228	18801	22983	6837	14689	5854	13308	17053	7561	12843	6098	14170	17365	8955	19073	5524	12996	18489	6022	11393
ENSMUSG00000058600	10360	14939	14028	13746	9042	12875	12841	12333	14007	7737	11378	23156	10057	12027	8275	18178	15367	9674	12666	9876	13613	14973	11478	12648	10392	13259	14555	13212	20309	7489	10579	11789	8802	9291
ENSMUSG00000051506	14094	10249	13873	12188	12634	12044	9947	13433	11222	13028	10637	15796	12947	11630	13133	8597	14804	12377	14265	13021	12198	12374	13213	12652	11570	13361	12155	13501	10612	12874	11554	12598	12873	11035
ENSMUSG00000015165	9388	13773	10141	13231	9831	13594	12921	11237	14035	9839	13273	21378	10526	13527	10404	11147	16848	9840	13448	10482	12424	12697	10445	11783	10417	12928	12847	12072	17825	10430	12321	14012	9921	11973
ENSMUSG00000024858	19707	7849	13698	8104	17816	8404	7255	12730	7823	18704	9204	15927	14157	8824	18920	9314	10512	12514	8865	20068	9754	8714	13825	9487	18945	9819	8248	14477	12841	20523	9425	10168	14677	9622
ENSMUSG00000073702	9045	15439	11333	14033	7347	13344	13254	10077	14317	7179	12557	22366	9382	13035	7137	21477	16799	8999	13838	8583	14333	15814	10018	12241	8573	12618	14924	11081	21502	6904	11443	12595	7486	9788
ENSMUSG00000025967	6795	17832	10284	14796	6214	14775	14993	9686	14707	5554	13398	26378	8229	13413	5695	18499	19673	7916	14904	6465	14824	16472	8459	12080	6341	14028	16139	9891	20352	5344	11937	15596	6833	9948
ENSMUSG00000032035	22536	5262	17217	7709	20135	7105	5058	17078	6720	21342	6465	8907	16815	6766	22696	4177	6556	15060	7081	22980	9326	6931	17432	10126	21871	8767	5909	18136	9460	23127	7327	6132	16657	8099
ENSMUSG00000058655	8453	15782	10985	15125	7837	14959	14549	10690	15403	7584	12912	21702	9471	13383	7555	11600	17717	8710	14013	8351	14129	15343	9253	13421	8518	14299	14702	11194	17761	7507	11300	13270	7930	10238
ENSMUSG00000027423	11485	10010	15067	11928	12984	10009	8437	15371	11797	10767	9813	15121	13844	11266	10318	10278	11606	12719	11658	11648	10115	10259	15351	12751	14905	11051	9650	18290	17823	12075	9098	9286	13254	10755
ENSMUSG00000061787	8132	15738	9816	13640	7122	13573	13311	9390	14133	6668	12322	22291	8696	12733	6580	19959	16942	8094	12479	7886	13726	15082	8933	11753	7889	13626	14549	10727	20747	6444	10820	13519	7023	9270
ENSMUSG00000036371	6156	19579	8913	14693	5937	14271	16121	8280	14902	6042	13252	26114	7366	12678	6316	15138	20076	7233	12920	6618	13087	15789	7660	12184	6283	12470	15182	8894	15277	5559	12284	16251	6183	9740
ENSMUSG00000039001	10659	14071	12022	13284	8380	12961	12437	9424	13849	6904	12591	20629	7532	10770	6842	15759	18342	8324	12867	8973	12395	15618	8926	12275	9386	11718	13615	11400	19478	6850	10141	13638	7505	9058
ENSMUSG00000063870	9017	11047	10762	13406	8619	11728	11911	11373	13245	9431	11531	19513	11518	13708	9431	9013	15960	10871	13889	9708	10695	11990	10832	12506	8793	11724	12734	12071	11968	8928	11883	13476	10230	11502
ENSMUSG00000007850	10826	11792	9751	11860	11929	12398	11271	10610	11932	11321	12122	19762	10712	12386	11518	8430	16898	10117	12956	11531	10892	11557	10214	11020	11186	11297	10977	10226	11438	11333	11099	13083	9176	10751
ENSMUSG00000056917	17662	6735	13508	8185	16330	8368	6141	12794	7677	17889	8400	12223	13604	8251	18328	10640	9001	12726	8832	18439	9383	8114	13620	9096	17952	9903	7175	13981	11593	18889	8624	8557	13056	8317
ENSMUSG00000001175	9671	15079	11101	12547	7625	11760	11786	9769	11959	8715	12326	20471	10422	12590	8853	15032	16320	9245	12448	8811	11413	12643	9708	10607	7852	11483	12272	10567	15269	8790	11703	12994	10046	11849
ENSMUSG00000063229	3159	31446	5411	10238	2512	17957	26973	5067	10510	2917	11016	28646	4829	9636	2922	13792	29214	4589	12251	2936	12150	25256	4713	8531	2909	12810	24131	5626	15763	2815	10269	18275	4377	8546
ENSMUSG00000058546	8856	14596	11239	13527	8105	12246	13434	10299	13122	7334	10890	14160	9165	12483	7155	15803	15933	8735	14141	8605	14130	13783	9444	12182	8239	13011	14430	11384	18568	6931	10495	11808	8003	9752
ENSMUSG00000063316	8706	16245	10695	12797	6888	12296	13187	9821	12871	6692	12566	20240	8706	11227	7103	17447	15812	8635	11931	8057	12191	15405	9629	11051	7929	12080	13439	10242	19290	6763	10360	13586	7783	9720
ENSMUSG00000060743	13636	9489	12434	11312	10703	9449	7963	11328	9834	13008	10345	14175	12384	10970	13104	10051	11763	11090	11369	13039	10985	10362	12650	11151	11786	10439	9217	12800	15293	14554	9771	10090	12510	10043
ENSMUSG00000032562	13434	10305	12253	10188	10654	9802	8972	11039	10087	12602	10501	16750	11973	10939	12977	12527	12075	10952	10744	13002	10497	10101	11285	9607	12198	10763	9246	12410	14506	13942	9902	10739	11529	10077
ENSMUSG00000037266	14606	5343	12015	8134	17679	9065	6678	14157	10132	14785	7659	11198	13144	10397	17332	7539	9586	14059	9588	17151	8851	7871	13733	9105	17568	9509	7434	14570	11446	16445	8625	8146	13661	10979
ENSMUSG00000020788	21811	6217	9598	7324	20204	8255	6162	9263	6928	22411	8044	12126	10534	7487	23364	6948	9220	9725	8336	22854	8361	7378	10381	7935	19776	8551	6893	9960	9077	23906	7661	7766	10621	7813
ENSMUSG00000026496	11203	10041	14211	10420	10876	9485	8785	14461	10010	10279	9248	16347	12974	9469	10335	8470	13056	11818	10178	12132	10643	10789	13703	11895	11890	10438	9777	15112	13469	10200	8954	10829	11006	8892
ENSMUSG00000032312	14602	7689	13472	9177	11903	8723	6663	12173	8662	14035	8982	14379	13385	9817	13426	9768	9172	11668	9837	14056	10136	8476	12516	10332	13352	10078	8061	13789	15967	14990	9608	8917	12851	9943
ENSMUSG00000045983	7112	15826	8926	12981	7490	12371	13809	9208	13066	7142	11922	19781	8865	12426	7715	9248	17881	8517	12379	7517	10875	14460	8655	11650	7734	11605	14174	9978	12644	7380	11536	15577	8517	11369
ENSMUSG00000026581	24843	2162	17514	5476	21877	3944	2030	15994	4111	21840	3962	6207	15895	4412	22391	3765	4007	14228	5337	25507	8236	4450	18212	9923	21977	6534	3382	17219	7660	21150	6344	5178	16132	7759
ENSMUSG00000016559	12561	10997	11679	10742	7746	8366	8108	8511	8316	13093	10941	18342	13351	10848	9814	10168	12120	8935	10493	10450	9503	10177	10201	10780	10746	9309	9726	11596	17430	12733	10581	12373	11948	14210
ENSMUSG00000018654	8681	12571	9523	11924	8299	13564	11564	9884	11618	8783	13599	20664	9267	11610	8804	8639	17498	8337	12129	8559	12103	12059	8786	10581	8604	13442	12470	9950	11622	9252	11519	13376	7916	9539
ENSMUSG00000070738	16648	6856	12354	9266	17537	9296	6539	12781	8886	14647	7826	11444	11847	8530	14863	5518	9094	10554	8983	16826	10268	8425	12917	11124	17413	10288	7116	13211	11429	16368	8464	7789	11267	9404
ENSMUSG00000030795	7430	12694	8911	11338	9166	12115	12331	10239	12188	8572	11929	20589	9692	11538	9054	11230	16195	9471	12021	8880	9726	11614	9423	9823	8648	10953	12152	10550	12495	8901	11195	14081	8965	10484
ENSMUSG00000026864	4827	15889	10008	15052	3786	10546	11333	9014	13745	4794	11407	21011	10546	15105	4541	10454	16032	9313	13873	4418	11663	14536	8937	13298	3937	10848	13118	10021	16440	4624	12695	15325	8790	14598
ENSMUSG00000032097	11833	9670	11618	11073	12116	10708	9764	11895	10787	11932	8913	12445	12035	10723	12551	5115	12370	10852	11377	12547	10416	10063	11859	11083	11779	11125	10451	12906	10179	11970	9814	10424	11657	10255
ENSMUSG00000027940	8808	13481	10059	11875	7772	11785	11646	9387	12008	8253	11966	20301	9406	11447	8264	11766	15178	8571	11508	8718	11043	12214	8901	10383	8069	10971	11825	10033	14815	8468	11085	12643	8856	10622
ENSMUSG00000027808	15777	7120	15976	8150	13461	7177	5728	15093	7386	13165	7372	11763	15224	7977	13719	5456	8170	13588	8189	14925	8917	7849	15641	9874	13960	8352	7110	16014	11198	15160	8303	8035	16176	9911
ENSMUSG00000054766	5979	18470	8218	13246	5583	12458	15441	7943	13475	5639	11186	23947	7076	11417	5990	12252	19014	6962	11341	6263	11707	14520	7631	11542	5840	11435	14332	8755	15740	5447	11248	15719	6515	9433
ENSMUSG00000058799	8606	15690	7276	12181	7897	12691	13163	7167	12580	8127	13101	24937	6434	11915	7662	12498	18450	5840	11911	8551	12415	13135	6644	10577	8073	12211	12928	7425	13811	7539	11369	14347	5322	8587
ENSMUSG00000034892	9319	13192	11898	11262	7187	11524	11193	8297	12832	6826	9596	23308	7742	11337	6759	16922	14508	6812	10421	9437	12195	12982	9361	11816	8210	11364	12097	12010	18448	6439	9752	10771	7830	7087
ENSMUSG00000063524	5976	28602	5864	7667	5254	18834	26027	5711	8379	4981	8146	26751	5144	7143	4874	12933	26539	4460	10693	5725	11259	23562	5068	6688	5260	12161	22566	6017	11752	4930	6849	14081	4555	6037
ENSMUSG00000040945	6865	16207	8477	11575	6460	12490	14165	8745	12358	6582	10984	18718	8123	9999	7421	11984	16933	8043	10644	6966	10728	14490	8549	10992	7104	11365	13392	9529	16712	7675	11045	14926	8756	11037
ENSMUSG00000057863	7831	14676	9899	12745	6311	12440	12821	8375	12812	5990	10556	20128	7492	10699	5727	19535	14777	7197	12082	6983	12529	14506	8292	10912	7361	11807	13410	9497	18546	5375	9859	12238	6625	8472
ENSMUSG00000028163	7173	13078	9748	13569	6417	12788	12091	9111	13014	7182	12087	18585	8970	12408	7294	11110	15595	8310	12565	6897	11605	13169	8789	12087	7107	12004	11922	9349	14736	6855	11425	12927	7812	10504
ENSMUSG00000021134	11883	8743	10553	9556	13477	9240	8370	11726	10481	12590	9106	14736	11578	10588	12646	7603	10798	10842	9456	13466	8549	8830	11515	9600	13986	9567	8667	13097	13963	11973	8479	9091	9614	10100
ENSMUSG00000024948	19112	4085	12590	6424	18680	6109	4521	11627	5961	20887	6723	9413	13014	7027	21367	5779	7189	12639	7556	20762	7235	5626	13520	7896	18379	7442	5002	12679	8371	21941	6940	6346	13398	7723
ENSMUSG00000030067	10741	7655	12277	12003	10663	10410	7551	12906	11604	10596	8960	13202	12486	11951	10681	6119	9683	11029	11884	11340	10506	8059	11772	12571	10137	10581	8409	13591	11775	10600	10231	7923	10513	10666
ENSMUSG00000007029	10833	12086	10261	9110	10676	10027	11058	10094	9400	9916	9534	16187	9660	8450	10327	11574	14031	8843	9156	11131	8927	11364	10023	8937	11287	9681	10766	10994	13615	10845	9144	12259	9743	9118
ENSMUSG00000020850	8098	9925	9432	11568	8714	12387	11283	10536	12077	8328	11235	16135	9868	11380	8547	8102	14688	9484	12313	8486	9694	10628	9373	11434	8251	11994	11145	10647	11208	8563	10884	11793	9291	10598
ENSMUSG00000023004	2875	16738	4954	11520	2396	12733	16106	4572	11228	2931	15897	29420	4271	12059	3061	20637	24659	4533	13278	2300	11665	16422	4254	9011	2235	11531	16070	5097	16774	2430	13483	17635	3765	10574
ENSMUSG00000061904	7642	12338	8543	11755	7976	11253	10509	8529	12283	7456	10631	18918	8449	11628	7533	12813	13947	7656	11896	8056	10902	11878	7995	10877	8281	11442	11011	9520	17049	7835	10318	11224	7633	10007
ENSMUSG00000059895	21720	3668	12566	5523	19124	4501	3531	11894	5420	21630	4889	6805	14172	6846	22292	5591	4469	12807	5680	22182	5171	4075	13687	6561	20489	5353	4043	13583	9677	23262	6023	4837	15510	7864
ENSMUSG00000106106	8696	5108	5244	5660	9474	4855	3337	6041	5096	7049	6493	6100	17931	6813	7398	7745	4623	6002	9237	6380	3868	7259	5718	5644	8767	5065	4717	6448	117218	6527	3970	26851	4557	9479
ENSMUSG00000022285	10203	11394	8774	11312	9208	10507	10213	8708	11411	10133	10003	17198	9159	11477	10020	9270	13847	7931	10559	10936	10432	10266	8489	10178	9230	10384	10409	10300	13554	10190	9936	10789	9070	9550
ENSMUSG00000062997	6076	15246	9841	12488	5325	12247	12718	8289	12370	5094	11365	16846	7518	10500	5265	19009	15017	7098	11247	6202	12840	14405	8233	10080	6121	11655	13268	9794	18040	4885	9478	12451	6406	7619
ENSMUSG00000015396	2539	12969	9908	14453	2388	12828	11442	9969	14361	2521	11305	20344	9150	13136	2387	10949	13856	8005	13927	2310	11979	13461	9268	13433	2675	13095	13498	11117	20753	2379	11654	12423	7234	11447
ENSMUSG00000028820	6876	13105	9242	12734	6771	11839	11868	8603	12461	7029	11192	20476	8392	11596	7344	8272	15694	7707	12575	7416	10556	11908	8745	11645	6257	11124	11976	9070	11558	6538	10569	12882	7627	9912
ENSMUSG00000060636	9272	13759	11111	10571	6462	10590	11159	8470	12268	6012	10176	17619	7713	10234	7082	15829	13474	7362	10972	8237	10777	13477	9388	10056	7687	11491	11158	10409	15502	5888	8976	11938	6643	7405
ENSMUSG00000028530	15685	6132	12375	8002	16055	7245	6068	12634	7518	13793	6443	9640	12819	8138	14172	4583	7894	11309	8131	16645	8143	6909	13439	9723	16674	8061	6752	14395	9134	14564	7236	6510	12418	8658
ENSMUSG00000027639	15982	3964	10689	6282	16832	6029	3873	10386	6069	19933	6609	8336	10922	6551	19509	5331	5335	10393	6718	19377	8400	5228	11194	8188	18016	7651	4748	11316	7962	19985	9549	8021	14184	9535
ENSMUSG00000039936	9576	7128	11720	9926	10027	9034	7213	12872	9833	10217	8060	12426	11817	9451	10015	7382	9963	10989	10081	9983	8558	8371	12368	9871	10806	10088	8175	14961	13773	10457	7684	7799	11714	8711
ENSMUSG00000020190	13262	6681	13861	7300	10711	6949	5834	11944	6750	13199	7034	11475	14083	7702	13210	7050	8636	12723	7517	12968	7944	7559	12910	7874	11386	7792	7024	13702	10935	13873	7412	8128	13829	7794
ENSMUSG00000021270	3862	19230	5506	11833	3590	12388	15407	5194	11696	3972	12436	26148	4857	10641	4225	11883	22537	4846	11111	3755	10890	14941	4828	9905	3657	10599	14746	5482	11331	3645	11430	17146	4238	8629
ENSMUSG00000005540	15868	3822	22764	4323	13461	3324	3265	19857	3405	12743	2459	6277	18469	3796	14270	4268	5030	19882	4660	16515	5693	5604	22407	6750	13930	4960	5043	22179	6794	13057	4030	4792	17172	5029
ENSMUSG00000034160	10698	5475	9080	8270	13432	9112	7240	10886	9422	14388	8165	11784	11861	10916	13336	3766	10289	11105	10833	13266	7534	7288	11024	9161	12022	8923	7309	11711	7757	13108	8319	7788	11028	9430
ENSMUSG00000073409	9256	8314	7709	7599	11032	8505	8160	8473	7886	10661	9381	15180	9232	8201	8584	8332	10082	7972	7376	10803	8230	8896	8831	8599	12397	9408	8549	9717	13445	12331	12357	12687	13266	13405
ENSMUSG00000064368	8865	6113	9234	8281	11679	7204	5999	11314	8853	12029	7574	19763	13506	11395	9989	14034	9960	10772	8896	10900	8498	4909	10009	9197	10169	8015	6541	14053	11287	8729	9782	7090	10460	8556
ENSMUSG00000022884	10554	8648	10165	9666	11518	9242	8544	10744	9851	9800	8139	13866	9968	9402	10347	5681	10904	9456	9119	11117	8403	8847	10601	9860	11555	8734	8296	11403	11798	10367	8369	8885	9595	9526
ENSMUSG00000028656	9066	9099	11157	9763	8223	9120	7861	11099	9568	9050	8581	13810	11280	10019	9038	9531	10391	9906	9292	9314	9704	9274	10509	9632	8886	9437	8590	12268	12520	9716	8868	8675	10660	9047
ENSMUSG00000021356	4111	11197	10937	14234	4151	11415	10732	12450	13896	3703	8953	13251	10707	13140	3902	6038	11532	10179	12086	3959	10139	11012	10111	13797	3937	10762	10608	12896	16207	3674	9073	9195	8457	12433
ENSMUSG00000061315	6049	14503	8185	11299	5401	11499	11838	7353	11610	5532	10139	22389	6881	10051	5088	13249	14829	6302	10404	6162	11664	12706	7087	9736	5679	10580	12209	8222	15965	5161	9453	11499	5824	7549
ENSMUSG00000024949	9279	9234	9110	9286	10172	8924	8879	9264	9580	9852	8980	16078	9476	9782	9910	8394	11891	8751	9974	10349	8577	8977	8998	9111	10095	9061	8823	10119	12337	9888	9213	9848	8717	9185
ENSMUSG00000009585	10227	7811	10093	8059	10820	8096	7302	10338	8140	11198	8418	14833	10087	8631	10763	9973	11350	9712	9276	10892	8941	8255	10318	8409	10590	9017	8106	11334	10382	11018	8958	9729	10303	8223
ENSMUSG00000050708	5315	8417	9836	10331	4709	7940	7796	10255	10470	5274	10715	12458	11807	15071	4830	13445	9201	9747	11190	4569	7466	8688	9411	10090	6018	9159	9146	13257	21377	6143	9313	8221	10911	15685
ENSMUSG00000059923	7532	9407	12948	10379	6033	8903	7648	11918	9370	6828	9188	13697	11445	9735	6562	8845	10539	10388	9078	7056	9568	9339	11132	10005	6782	9427	9164	12981	14840	7154	9348	10087	9833	9277
ENSMUSG00000079523	11725	7387	15147	6340	8946	5957	6495	13342	5774	11152	6269	11550	14737	6393	10857	8428	8161	12558	6707	11485	7724	7768	13996	6969	10185	6923	7637	15626	10424	11316	7473	8403	13760	7500
ENSMUSG00000076937	11773	6428	11858	8644	9113	6691	5826	10493	8145	10486	7808	14286	11492	8056	10827	11013	8169	10818	9340	10694	8887	7573	10834	9324	9960	7880	7238	11969	14644	10635	7599	7040	10936	8095
ENSMUSG00000015950	7466	11897	5472	10168	6401	13655	11206	5433	10975	7549	12606	20169	6221	9654	7452	12727	15125	5084	10224	7080	11034	11507	5473	8063	6974	11805	11034	6059	12528	7803	9870	11419	6241	7578
ENSMUSG00000028465	11250	6637	10235	8907	10611	8397	6783	10357	8289	11179	8645	12131	10642	10123	10811	7576	9872	10310	9856	11056	7941	7465	9763	8821	10384	9128	7547	10504	8827	11119	8989	8776	10751	9815
ENSMUSG00000030057	7584	13763	7850	10834	6748	10661	11536	7715	10917	5864	9247	16863	7016	8851	6102	9694	13449	6408	9260	6966	9649	12177	7422	10220	7196	10026	11833	8551	15034	6208	8765	11060	6374	8309
ENSMUSG00000017774	13077	6174	9478	8377	12475	6987	6072	9433	7869	13371	7690	11444	9784	8587	13648	6900	8884	9193	8467	13711	7470	7094	9909	8099	12457	8063	6623	10330	9938	14010	7494	7518	10015	7892
ENSMUSG00000041841	6111	12352	9306	10807	5170	10639	10920	7259	11583	5071	9117	17831	6774	9622	4910	14704	12661	6424	10335	6024	10971	12248	7205	9052	6182	10351	11366	8799	16779	4739	8443	10132	6174	7176
ENSMUSG00000007836	7226	12651	8176	10483	6323	9681	10091	7820	10060	6451	9294	14097	7080	8970	7726	10945	12518	7423	10421	7388	7764	9994	7980	8962	7755	9205	9952	8314	15042	7309	8766	12512	7134	9715
ENSMUSG00000003746	11034	7130	12255	9943	10859	7415	6608	12486	9387	8863	6289	9522	10591	8610	10223	4446	8988	11344	9495	10164	7908	7762	10730	10093	10842	8579	7507	12563	9834	9301	7145	8218	9431	8962
ENSMUSG00000018379	6499	11737	6690	10247	7596	10266	10609	7373	10541	6782	10336	17527	6884	9987	6946	7712	14594	6789	10030	7123	9160	10595	7086	9085	7087	9897	10536	7981	11009	6796	9658	11857	6268	8786
ENSMUSG00000005583	10794	5188	12290	8644	11163	7305	4984	12892	8123	10676	6283	9319	11944	8312	10964	3884	7185	11432	8458	11704	8820	6455	12095	10533	10935	8570	6111	13013	8327	10904	7778	6892	10302	9232
ENSMUSG00000019505	7356	10042	9360	9398	5962	7925	8103	7675	9268	6179	9888	16897	8294	9556	6512	12864	11882	7032	9255	7516	9037	9457	7139	9015	6631	8964	8983	9497	15104	7777	9454	11126	7586	9588
ENSMUSG00000006699	8739	11839	8759	9715	7115	9245	9401	8210	9468	7190	9142	15966	8269	9138	7303	9118	11772	7050	8484	8085	9551	9978	7954	8942	7415	9024	9485	8722	12856	7943	8318	9810	7635	8099
ENSMUSG00000029622	8095	8791	9313	8473	6793	8381	7292	9154	8594	7766	9003	13213	10037	9699	7708	11982	10738	8795	8829	8019	8723	9112	8500	8149	7758	8978	8416	10273	13437	8339	8862	9721	9166	9350
ENSMUSG00000024063	13812	6922	8712	9032	11076	8415	6097	7959	8244	13020	8967	14046	7806	8932	13130	7632	9540	7218	8585	13447	8647	6216	7905	7788	10853	8364	6436	8396	10336	12456	7810	6938	7909	6352
ENSMUSG00000020152	8165	10666	8958	9640	7348	9507	8941	8711	9290	7621	9079	14202	8786	9580	7656	5707	11687	7840	9229	8375	8948	9691	8389	8766	7894	9326	9485	9822	10161	8245	8830	9767	8621	8639
ENSMUSG00000020143	10280	7639	10097	8979	9620	8832	7653	10247	8570	9497	7752	11080	9818	8996	9823	6490	9996	8746	8818	10021	8234	8367	9569	8844	10118	8933	8222	10625	8437	9691	7792	7902	9611	8141
ENSMUSG00000027620	11178	7779	9644	8683	11693	8212	7093	9598	8519	10635	7362	12549	9268	8279	10924	5722	9374	8585	8844	11514	7848	7454	9628	9084	10918	7801	6906	9737	8454	10563	7471	7477	9099	8335
ENSMUSG00000031328	16060	5106	9937	6128	14069	5698	4762	9383	5646	15459	5823	8024	10858	7272	15655	4441	6914	9944	7213	15488	5765	5672	10312	6970	13827	6422	5796	10193	6359	16115	6529	6511	12197	8570
ENSMUSG00000029106	10440	4918	12044	9417	9519	7726	4633	12942	9113	9634	6843	8575	11649	9189	9749	6261	6051	10612	9067	10567	7988	5932	11523	9987	10115	8336	5611	12803	12210	10235	6411	5111	9599	8196
ENSMUSG00000079641	6467	10276	9014	9341	5579	8481	9367	7062	10181	5507	7778	25031	6836	8765	4979	13664	12240	6071	9640	6795	10365	10087	7671	8517	6587	8678	10635	8901	13806	4980	8358	8924	6208	6192
ENSMUSG00000016319	3668	15806	5483	10298	3288	10518	11982	5201	11015	3632	11011	18755	5287	9920	3617	13981	16249	4878	9938	3559	9655	13276	4913	8689	3512	10363	12752	5655	15549	3612	9846	13714	4863	8486
ENSMUSG00000038127	4844	10702	10733	10455	5338	9307	9233	10886	9749	4983	8847	13926	10575	11097	5289	4576	13001	9789	11034	5011	8572	9599	9675	9956	4976	8570	9441	10614	8199	4983	9141	10390	8972	10159
ENSMUSG00000030655	11620	5325	9289	8702	13578	8479	6249	9034	8389	11937	7203	9033	9196	8824	12804	2875	8394	8929	10695	12780	7313	6340	9335	10319	11411	8444	6748	9297	5405	10184	7800	7001	9438	8934
ENSMUSG00000020048	5062	10019	8439	10573	4323	8166	8029	7969	10002	5653	9451	18185	10005	11813	5272	8609	12938	8164	10827	4753	8693	9727	7900	9262	4455	8236	8823	8565	10364	5231	10156	10867	8091	10713
ENSMUSG00000009079	6277	9640	7154	9031	7401	9433	9674	8323	9799	7447	8812	16811	7770	9225	7266	8411	12559	7172	9287	6913	8035	9477	7614	8378	6960	8971	9597	8733	11014	7401	8723	10098	7281	8560
ENSMUSG00000030468	15294	2970	8709	4906	16177	5671	3585	8992	4860	17234	5831	9135	9534	5657	16865	6937	5829	8992	6323	17433	6706	4906	9963	6161	15040	7167	4525	9447	7788	17297	6164	5832	9642	5612
ENSMUSG00000035242	7174	9783	8325	9229	5946	8886	8248	7804	9243	6788	9334	14655	7744	9147	7043	11413	10911	7172	9056	6697	8793	9548	7422	8157	6924	8896	8855	8388	14746	7379	8260	9413	7240	8346
ENSMUSG00000063511	9744	6730	8760	7664	10698	7188	6634	9376	7863	10840	7197	12826	10181	7813	11020	8160	8571	9404	7799	11799	6925	6674	9586	7457	10321	7088	6474	10099	9115	10137	7211	7972	8443	7702
ENSMUSG00000032637	8501	6596	8118	7038	10182	7527	7343	9366	8074	9786	7551	11969	9457	8380	9901	8973	9517	9258	8347	10368	6315	7062	9380	7622	10377	7754	7253	10403	10482	9845	7645	7950	8584	8482
ENSMUSG00000024335	10217	7678	9921	8746	8591	7309	6614	8835	7709	9110	7341	12028	9374	8151	9280	6752	8801	8712	8178	9864	7957	7732	9547	8790	9498	7812	7252	10058	10683	9215	7712	8150	8825	8809
ENSMUSG00000079435	5366	11928	8355	10157	4627	9943	9957	6723	10202	4061	8892	21443	6155	8868	4082	12446	12845	5745	9741	5237	10495	11499	6302	9096	4938	9723	11282	8151	13974	3819	8105	9111	5180	6613
ENSMUSG00000031029	7902	9166	9780	8888	6496	8234	7221	8209	8804	6222	7550	12594	7485	8486	6540	11776	9779	7784	9572	8214	8797	8853	8861	9175	8088	8919	8621	9437	14232	7028	7304	8377	7503	7904
ENSMUSG00000033161	4329	12045	6042	11795	3919	10638	10610	6298	11968	3755	10770	15405	5706	11090	4101	10300	13633	5461	10695	4286	9203	10785	5727	10138	4226	9878	10553	6836	14677	3910	8839	10599	5372	9024
ENSMUSG00000020120	3851	13636	7559	11355	3436	11492	11511	7333	11069	3521	9483	17249	6116	10475	3284	7859	14638	5523	10360	3590	10126	12093	6180	10048	3532	10313	12147	7177	11428	3205	8834	10795	4095	8777
ENSMUSG00000024991	5310	11476	7257	10498	5302	9915	10687	7731	11102	5300	9099	19925	7096	9481	5289	5379	13694	6465	9660	5633	8684	10069	6653	8902	5386	9219	11003	8067	7675	5181	9067	11562	6078	8183
ENSMUSG00000033730	1638	7567	11250	12841	2059	9409	7692	12880	12969	2564	7721	11508	10368	12757	2130	4719	9246	10541	12667	1804	8735	9128	11477	11814	2461	10179	9311	14625	13381	2305	8302	7692	7809	9330
ENSMUSG00000035545	9777	3696	8691	6521	13017	6868	5361	10990	7763	12213	6092	8545	10903	8105	11735	4509	6756	10237	7704	12710	5522	5039	10746	7256	12707	7253	5469	12172	9771	11706	6516	5876	10006	8479
ENSMUSG00000041164	5007	10133	8908	9279	5367	8852	9443	9152	9554	4982	7927	14301	8224	9324	5278	9208	11651	7967	9459	5293	7881	9830	8588	8744	5464	8614	9896	10066	13366	5222	7981	9540	7496	8532
ENSMUSG00000034902	5157	8451	7969	9891	5171	10009	8562	8195	10749	4983	9761	13881	8075	11202	4978	8962	10734	7075	10962	5064	8054	8461	7423	8834	5712	10118	9394	9570	13703	5237	8524	8543	7313	9748
ENSMUSG00000034634	9060	12941	6595	6779	6383	9682	10220	5400	7156	8412	7674	17835	5988	4638	7351	11752	12988	4487	6219	7380	11047	12128	5779	6668	6787	9422	10425	6005	11267	9345	8253	10766	6553	5877
ENSMUSG00000006304	7898	10222	8861	8373	6355	8487	8229	8228	8060	7134	8022	13298	8565	8426	7198	9972	10174	7701	8079	7331	8476	9140	7910	8192	6951	8138	8595	9366	12189	7271	7869	8419	7866	7674
ENSMUSG00000028459	6200	7700	7373	8283	6151	8516	7572	7292	8261	7916	9825	16985	8509	9571	6891	9601	10987	7210	7877	6555	8732	9247	7197	7986	6860	9335	8829	7957	11903	7013	8760	10101	6351	7914
ENSMUSG00000038733	6259	6804	7854	9908	7010	8606	6314	8523	10021	6704	9448	13275	8867	10712	6772	5439	9819	7578	10676	6572	8201	6858	8123	10608	6737	9166	7219	10257	10061	6638	9227	8259	8224	9934
ENSMUSG00000027580	11565	4129	11484	7089	11280	6528	4771	10921	6363	10124	5359	6920	10808	6261	10672	3703	5949	11311	7852	10927	6724	5222	10471	7447	10339	6783	5335	9755	6122	10260	9373	7833	16408	10514
ENSMUSG00000040699	13366	4269	9822	5616	11184	4697	3432	9030	5218	11677	6334	9716	10097	6976	11891	8340	6351	8404	6350	12899	6806	5517	10231	7500	12807	6285	5075	10624	10795	13240	6971	6951	10487	7615
ENSMUSG00000040463	3612	14307	5903	10854	3508	11208	13098	6222	11425	3398	8596	16337	5036	8597	3588	9650	14421	4959	8947	3670	8462	12581	5217	9396	3628	9733	12406	6436	13229	3295	8745	12055	4651	8075
ENSMUSG00000025261	8856	5512	8081	7780	11064	8142	6964	9152	8543	9794	7030	10420	9333	8872	10111	4184	9395	8859	10350	9918	6336	6271	8681	9031	9128	8024	7652	9301	5739	8662	7887	7764	8785	9325
ENSMUSG00000020340	7393	7330	10074	8243	7012	7405	6730	9950	8150	7425	7388	11698	10124	8863	7096	4787	9836	8905	8282	7553	7283	8018	10087	8902	7366	7841	7521	11505	8883	8024	7625	8127	9509	9311
ENSMUSG00000032053	9933	8358	7130	6314	9575	7617	7483	7017	6095	9641	7402	16569	7848	6476	9173	6583	11694	6451	6482	10436	8241	8323	7500	6409	9820	8367	8194	8613	8902	10018	7448	9342	7434	6216
ENSMUSG00000001472	9057	6459	8477	7864	10018	7303	6582	8912	7915	9302	6681	10290	8908	8139	9408	6395	7871	8307	8143	10196	6830	6961	8964	8202	10381	7522	6745	10090	10649	9700	6881	6803	8126	7936
ENSMUSG00000042079	6476	10896	7838	8974	5498	8237	8970	7559	8891	5815	8576	15194	7270	8548	5690	8646	11914	6573	8613	6135	8245	9878	7367	8510	6026	8150	9563	8105	11300	6000	8169	9344	6959	8020
ENSMUSG00000022185	7965	6914	8236	8040	8844	7321	7127	8726	8299	9036	7156	13552	8611	8260	9076	8092	9403	8221	8260	9284	7308	7074	8349	8207	9068	7415	7383	8603	8729	8649	7455	7829	7558	7713
ENSMUSG00000019432	6928	8532	7514	8324	7357	8295	8356	7482	8885	7265	8154	13750	7870	8562	7342	7685	10676	7081	8156	7420	7452	8677	7703	7848	7832	7967	8254	8413	11952	7327	7586	9210	7399	8047
ENSMUSG00000005198	9701	5304	7899	7418	11240	7246	6137	9255	7412	11040	6664	11032	9118	7762	10713	7057	8830	8553	7994	11525	6680	5624	8598	8049	10159	7522	6282	9569	7149	9473	7520	6720	8338	7680
ENSMUSG00000028382	9979	7147	9315	7735	9754	6845	6259	9460	7244	9759	6856	10090	9483	7630	9471	4062	9081	8066	7485	10102	7373	6653	9634	8356	9658	7199	6615	10344	6917	9951	7121	7493	9181	7744
ENSMUSG00000025085	13532	3854	11142	5252	13962	5271	3747	10802	4935	12894	4552	7048	11060	5541	13029	3311	4932	10131	5708	14316	6507	4987	10996	6744	13987	6344	4833	12342	6337	13227	5810	5175	11144	6320
ENSMUSG00000039316	3674	11109	8318	10698	3373	10038	9263	8476	10525	3472	8958	15642	6820	9349	3590	8651	11788	6847	9801	3157	8979	10589	6824	9243	3374	9803	10069	8687	13807	3466	8087	9695	5533	7804
ENSMUSG00000018168	11195	4733	10219	7025	11045	6589	4888	9745	6308	12527	5757	8073	9924	6756	11861	3098	6691	9271	7117	11710	6870	6009	10418	8373	11041	7237	5858	10482	5983	12169	6739	6211	10091	7492
ENSMUSG00000027763	9803	6350	9379	7603	9853	7515	6152	9241	7444	9601	7068	9830	9267	8282	9805	4215	8650	8257	7908	9926	7875	6864	9124	8056	9458	8099	6716	10033	6436	9911	7272	7204	8246	7811
ENSMUSG00000026222	9169	4567	10781	7245	9226	6784	4171	10745	6567	10182	5543	8480	10163	5980	9668	6259	5819	9707	6639	10469	8440	5638	10195	7671	9359	7283	5217	11763	8242	10986	8470	6583	12249	8471
ENSMUSG00000006498	5067	11375	6441	9412	4732	9515	10245	6585	9769	4852	9156	15973	5830	9001	4938	8990	13884	5680	9135	5083	8164	10386	5993	8270	4846	8936	9878	6651	12301	4998	8346	10650	5583	8039
ENSMUSG00000021948	6732	7230	9093	8331	6937	7504	6774	9430	8387	7169	7775	11630	8852	9330	7041	6891	8746	7791	8355	6852	6630	7506	9012	7676	7583	7746	7878	11234	11606	8034	7342	7895	8685	8626
ENSMUSG00000064339	6175	10467	7638	10775	5360	8435	7989	6371	7495	4375	7127	11030	7249	6854	4948	9663	10139	5408	9966	5683	8617	7896	6346	10158	5545	8529	8178	7082	29345	5544	7544	7553	6120	6236
ENSMUSG00000000787	6914	10254	6231	9284	6960	9293	8925	6367	9382	6983	8467	15019	6594	8892	6674	3986	11903	5494	8537	7191	7782	9478	6576	9001	6893	8875	9837	7446	9284	6696	8014	9742	5801	8344
ENSMUSG00000055805	12640	4003	9751	5839	11906	5378	3942	9554	5365	12622	5873	7963	9768	6548	13304	5831	5935	9486	6244	13706	6005	4982	9990	6382	12682	6361	4615	10455	7218	13584	6116	5598	10145	6611
ENSMUSG00000029430	2761	16227	4266	9898	2439	10583	12969	3989	9925	2538	11073	19649	3512	8701	2621	12846	16689	3332	9145	2485	9141	13078	3759	7729	2516	9087	12326	4341	13078	2446	8962	13406	3176	7025
ENSMUSG00000048865	8972	6997	8428	7732	8622	7742	6858	8136	7421	9418	6936	11929	8369	7549	9510	5699	8730	7789	8073	9554	7392	7230	8138	7015	8575	7825	7242	8476	7365	9699	7275	8021	9058	7519
ENSMUSG00000030220	12573	5983	9447	6155	10399	5911	5023	8906	5874	11745	5514	10416	9190	6066	11486	7233	7109	8452	5965	12490	7119	6128	9170	6858	10622	6271	5789	10137	9503	11110	5906	5910	8450	5918
ENSMUSG00000014453	10746	5065	8559	6768	11456	5692	4669	9088	6353	10696	5466	9029	8616	7005	10280	5586	6252	7688	6517	11208	6325	6170	9046	8616	12772	6823	5887	10664	11691	11006	6055	6184	7371	8218
ENSMUSG00000031659	11817	4169	7166	6702	12596	7032	4458	7201	6869	13168	7067	9193	7656	7492	12925	4586	7005	7330	7972	13091	6783	5250	7981	6836	13145	7722	5197	7980	6998	13371	6342	5547	7775	6134
ENSMUSG00000007880	10772	4798	9807	7226	10357	6705	5188	9743	7073	10681	6237	8738	9924	7490	11042	4102	7223	9738	7875	11225	6138	5398	9590	7708	9643	6700	5638	9507	6144	9947	6562	6665	9357	7403
ENSMUSG00000049313	11758	3030	11761	6438	11501	5201	3033	12079	5509	11380	4781	5109	11810	6629	11912	3044	4191	11492	6467	12098	6177	4104	11313	7995	11376	6455	3985	12180	6308	11607	6584	4782	11811	8078
ENSMUSG00000052397	7064	6150	12376	6992	6283	6596	5840	12301	6963	6407	6372	11008	12036	7407	6306	5362	7385	10208	6879	7148	6733	6828	11599	7580	6943	6618	6749	13956	9609	6575	6402	7042	10486	7334
ENSMUSG00000063286	10873	2968	11530	5940	12939	4867	3324	12220	5479	10920	4658	5372	10895	5882	11797	2119	4939	11063	6693	12505	5639	4085	12192	7952	11436	5925	4219	11871	3313	10762	7972	6995	13099	8889
ENSMUSG00000068105	8498	9029	5616	9595	7075	8341	8322	4907	9317	8910	7132	12702	5365	8095	8247	8519	10238	4827	8549	8862	8061	8577	5501	7609	7603	8493	8751	5953	11501	8953	7365	8300	5553	6326
ENSMUSG00000047139	9467	8823	5071	6314	7833	10157	8083	4771	6254	10988	9304	16383	5650	6086	8991	9329	11883	4471	6461	8162	11257	9740	4705	6463	7739	10236	8680	4850	7623	9900	7144	8418	4411	4942
ENSMUSG00000016921	6644	8679	6690	7814	7239	7592	7520	7475	8010	7084	8229	13984	7279	8115	7144	6625	10551	7059	8170	7156	6869	8075	7691	7678	7231	7710	7722	7998	10164	7110	7578	8925	6916	8132
ENSMUSG00000001924	5637	9509	6981	8886	5288	8951	8809	6851	9132	5570	8529	12838	6801	8739	5834	8563	11005	6258	8348	5756	7730	9085	6387	8043	5619	8566	8925	7073	11507	5762	7678	8809	6340	7680
ENSMUSG00000042699	5006	9005	7096	8631	5155	9005	8889	7339	9007	5772	8753	15343	7465	8878	5661	5128	12159	6692	8736	5600	7629	8755	6892	7798	5384	8586	9330	8032	7919	5587	8124	9701	6581	7789
ENSMUSG00000036986	7279	5666	7827	7295	7028	7931	6007	7439	6998	8550	7689	11087	7886	6801	8206	6336	8566	7881	8636	7878	7714	6353	7319	6215	7078	7743	6356	7429	7696	9593	10218	9715	11355	8604
ENSMUSG00000040385	7558	8285	7423	7931	5702	7919	7093	6968	7875	6676	8724	12058	6788	8074	7154	11090	9330	6513	7986	6756	8011	8324	7126	7321	6545	7952	7478	7167	11703	7335	7285	8200	6530	6831
ENSMUSG00000022831	6303	8103	8402	7888	5257	7991	6867	7620	7338	6443	8161	13705	7988	8025	6316	10253	9714	7327	7781	6496	8375	8279	7294	7094	5913	7905	7755	8349	10452	6358	7636	8559	6773	6829
ENSMUSG00000047126	5879	6251	7196	8849	6394	8547	6875	8562	9219	6612	7617	10577	7961	9348	6799	4360	9222	7401	9048	6582	7782	7255	7301	8708	6478	8836	7883	9228	8608	6630	8368	7851	7757	8818
ENSMUSG00000036427	5092	13805	6112	6897	4559	10824	12393	6030	7423	4573	6939	15431	5379	6674	4765	10880	13918	5190	7799	5036	8360	12509	5558	6276	5356	8667	11564	6301	10465	4561	6122	8557	4748	5601
ENSMUSG00000022488	8759	5555	8499	7134	8578	6924	5397	8391	6968	8929	6522	9834	8787	7535	9200	5617	7647	7886	7312	9440	7190	6531	8465	7303	9126	7416	6293	9729	8198	9504	6649	6493	8462	7383
ENSMUSG00000034330	8752	7020	8047	7670	7867	6977	6505	7744	7285	8757	6806	10223	7888	7504	8968	6625	8594	7432	7591	8624	6478	7165	7273	6946	8536	7170	6880	8418	8456	9526	6830	7152	7930	6881
ENSMUSG00000020612	7570	7725	8101	7920	6724	6989	6640	8207	7746	6462	7117	12078	7967	7948	6723	5395	8940	7123	7764	7331	7612	7514	7833	7880	7174	7205	7009	9126	10220	7172	7128	7733	7610	7576
ENSMUSG00000024359	2678	14922	5023	10163	2671	10419	12741	4993	10520	2372	8420	17040	4234	8134	2445	7256	14435	3788	8403	2684	8480	11850	4636	8930	2523	8638	11530	5819	11990	2483	7833	10885	3917	7636
ENSMUSG00000071659	8222	7194	8073	8046	7566	7410	6545	7833	7774	7718	7300	12196	7324	7457	8199	6466	9192	7159	7939	8555	7159	6988	7363	7315	8155	7043	7022	7904	7504	7619	7113	7730	6638	6420
ENSMUSG00000030738	4467	11597	6205	9462	4050	9233	9973	5867	9709	4056	7930	14776	5818	8251	4108	8352	12413	5032	8408	4334	8101	9881	5616	8185	4029	8316	9926	6554	10760	4096	7587	9729	5284	7443
ENSMUSG00000001588	9719	3541	9906	5392	10534	4934	3941	10163	5404	10058	4827	7271	9825	6383	10671	6639	5804	10509	6521	11167	5658	5013	10122	6332	10464	6095	4686	10834	8686	10884	5617	5527	9688	6522
ENSMUSG00000067288	5340	10129	8496	7915	4430	8231	8777	6162	9485	4608	7204	12237	6028	8051	4351	12168	10408	5168	8057	5688	8925	9902	6540	7684	5274	8301	9128	8295	12550	4473	6821	7389	5570	5285
ENSMUSG00000038421	11442	3861	8494	6930	9592	6339	3476	7697	6067	9594	7169	10270	7610	7054	9563	8122	6304	6905	7137	10677	8312	5181	7346	7996	10106	7258	4388	7816	9996	10218	6937	5610	6419	7004
ENSMUSG00000021218	8789	6958	8202	7269	7759	6939	5662	7699	6825	7745	6933	11826	7957	7238	7152	7148	8274	6774	6506	8503	8012	6973	7719	7719	8286	7835	6401	8792	8957	7990	6917	7002	7167	6742
ENSMUSG00000024853	6461	8989	7513	8421	6272	7960	7726	7069	8311	5745	7889	13232	6399	7796	6246	7368	9966	6195	7763	6674	7846	8115	6745	7804	6442	7481	8097	7791	10185	6068	7074	8112	6114	6733
ENSMUSG00000028788	9023	7059	8834	7136	7933	6721	6138	8055	6919	8422	5923	10385	8196	6807	7923	5410	7520	7216	6759	9058	7221	6685	8639	7687	8656	6977	6441	9282	9162	8539	6023	6289	8323	6851
ENSMUSG00000037548	12357	3303	13081	4099	10194	3072	2802	12536	3324	10546	3183	5563	13405	4551	10630	3288	3988	12510	4245	12302	4737	4516	12332	5340	11269	4631	4465	14262	8092	10260	5382	5221	11993	6489
ENSMUSG00000025980	2091	16418	3251	10009	1959	10631	13441	3260	10486	1802	10058	20945	2734	8191	2122	8926	17146	2601	8233	1978	9023	12743	2868	7780	1828	8972	12369	3227	10500	1741	8598	13021	2272	6312
ENSMUSG00000041560	8459	6488	9372	7718	7257	6963	5773	8142	7392	7288	6460	9731	7748	6839	7272	9504	7233	7534	7159	8276	7714	7056	8143	7173	8688	7209	6179	9010	11245	7482	6045	6289	6616	5933
ENSMUSG00000048277	2495	11539	6400	9636	2129	9612	9474	6156	10057	1951	8074	14834	5569	8899	1843	10438	11436	4919	8875	2271	9002	10749	5162	8050	2300	9173	10779	6431	14682	2195	9128	9931	4896	8068
ENSMUSG00000033016	5523	8940	5166	9261	5623	9035	8436	5128	8662	6249	8901	15955	4823	8936	5803	7428	12136	4486	9345	5389	8234	8973	4810	9009	5771	8929	8860	5339	10051	5153	7845	8510	3398	6740
ENSMUSG00000050912	7551	11598	6640	8016	6171	7579	8835	6224	7356	6360	6399	11365	6184	7034	6220	5761	10265	5347	6963	6663	7658	9522	6128	7851	6285	7439	8490	6712	8446	7092	7216	9567	6991	8702
ENSMUSG00000059208	4960	10221	6551	8714	4609	8701	9010	6438	9059	4853	8647	15985	5763	8077	4782	6962	11411	5578	8195	4865	7880	9576	5839	7455	4874	7985	8911	6796	9811	4757	7740	9595	4941	6813
ENSMUSG00000021957	3504	11819	5237	8854	2918	9126	9725	4994	9336	3273	8925	15651	4812	8501	3219	11649	13105	4143	8739	3138	7920	10079	4586	7489	3513	8462	10207	5822	13142	3394	7916	10811	4431	7768
ENSMUSG00000028452	4245	10988	5395	9139	3721	9036	9315	5338	9560	3946	8760	15017	5407	8706	4171	8493	11788	5045	8578	3991	7904	9643	4977	7633	4002	8120	9374	6090	10782	4140	7931	9545	5063	7584
ENSMUSG00000028936	5209	10202	6615	8731	4751	8526	8591	6462	8718	4310	7371	14366	5287	7321	4232	11702	10596	5091	8013	5064	8699	9470	5776	7556	5408	8351	9058	6417	11975	4255	6751	8379	4598	5574
ENSMUSG00000035530	6713	8540	7213	7882	5420	6867	7184	6747	8312	5205	7710	12080	7103	7840	5210	10051	8429	6318	7586	5835	6907	7758	6969	7831	6186	7028	7235	7806	12608	5551	6929	7812	6244	8142
ENSMUSG00000023010	8347	5954	8492	7145	7073	6690	5463	7920	7008	6944	6689	9914	8006	7602	7286	7213	7119	7436	7306	7819	6704	6527	7524	7077	7737	6700	5958	8581	11336	7659	6702	6518	8153	8109
ENSMUSG00000095041	10489	4641	9205	7673	11675	7147	5203	10076	7937	8870	6057	8949	8352	7205	8365	5563	6430	7709	6885	7825	5028	4421	6893	5665	10167	7458	5289	9847	9845	8225	5462	4971	6859	6292
ENSMUSG00000037337	7506	6954	7580	6387	6766	6930	6490	7459	6506	8451	6983	11332	7796	6819	8300	8593	8359	6891	6758	7766	6457	7150	7314	6005	7773	7058	7059	8169	9247	8406	6685	7888	6933	5822
ENSMUSG00000052681	6203	7845	7777	9104	5327	7857	6177	7463	9031	5728	7864	10321	7404	8677	6157	6413	7433	6735	8364	6058	7383	6662	7420	8087	5922	7468	6300	7540	11151	6564	7103	6634	7263	7880
ENSMUSG00000045826	7850	6173	7717	7190	6621	6021	5148	6956	6653	7396	6591	11136	7108	7077	7517	10529	7227	6466	7079	7509	7342	6943	6983	7345	7802	7300	6472	7864	12599	7599	6437	7145	6398	7099
ENSMUSG00000000346	8905	6533	8489	7106	7789	6156	5528	8140	6637	7708	6199	10297	8332	6887	7674	5191	6925	6834	6673	8321	6715	6241	8017	7401	7893	6743	6113	9396	10326	8251	6229	6169	8169	7159
ENSMUSG00000001440	4348	11839	4683	8148	4385	8965	10330	4822	9041	4335	8847	15589	4567	7814	4535	6792	14428	4472	7995	4326	7563	10151	4568	7065	4218	8208	10304	5158	8315	4331	8224	11463	4383	6874
ENSMUSG00000026094	12926	3875	10666	5573	12100	4442	3218	10251	4712	10200	4180	5984	9665	4938	10429	2928	4311	8261	5051	12519	6339	4627	10639	7663	12604	5719	4014	10946	7578	11139	4813	3998	8904	5811
ENSMUSG00000043962	5421	7624	6844	8328	5609	7817	7890	7277	8448	6090	7722	13616	6775	7941	6111	5899	10307	6270	7904	6169	7236	7316	6394	7370	5861	7239	7872	7505	8532	5617	7470	8561	6054	7566
ENSMUSG00000028333	3079	12106	5367	9162	2871	8840	10123	4815	9157	3167	8200	20538	4357	8049	3105	11050	13009	4281	8511	3221	7910	9406	4577	7679	2970	7847	9953	5254	10242	2710	7978	10513	3675	6636
ENSMUSG00000035711	11800	1993	9113	3376	13122	3517	2276	9777	3521	13011	4285	6927	10678	4731	12398	5137	3912	9370	4147	12941	4230	3472	10206	4745	15121	4995	3302	12027	7311	13568	4315	4339	10327	5841
ENSMUSG00000027184	4906	10414	6052	8800	4439	8289	9197	6001	8663	4891	7981	13510	5726	8099	4968	5727	12006	5295	8201	4857	7577	9184	5648	7908	4539	7904	9093	6605	8481	4772	7729	9489	5471	7122
ENSMUSG00000030435	5764	9110	6628	7378	5524	7557	8042	6360	7805	5809	7461	12699	6256	7472	6016	8376	10121	6087	7399	5921	6682	8416	6360	7010	5903	7178	7808	7007	10333	5809	7265	8913	5816	6799
ENSMUSG00000019132	7204	5990	7626	7409	7403	6408	5736	8119	7463	6812	6078	9259	7813	8034	7265	4339	7438	7493	7951	7636	6324	6144	8290	8019	7830	6817	5920	8891	9331	7489	6951	6593	8302	8356
ENSMUSG00000029823	6893	5811	5850	7230	10283	7239	5924	6837	7600	9064	6573	10876	7124	7794	8481	3833	8307	6233	8060	8592	6429	6021	6398	7676	9334	7431	6170	7536	7073	7925	6878	6638	6137	8283
ENSMUSG00000021282	6690	8270	7283	7579	6925	6713	6984	7030	7345	6276	6333	11131	7337	7309	6452	4403	9028	6404	7148	7023	6381	7302	7299	8001	7238	6707	7088	8088	8398	7050	6889	7782	7334	8380
ENSMUSG00000001918	7159	8075	5399	7428	6365	7647	8068	5178	7681	6888	7218	11353	6201	7718	6979	7863	9265	5328	7151	6960	6428	8146	5209	7116	6555	7220	7883	5523	10614	7325	7137	8107	5887	7611
ENSMUSG00000034024	3850	11786	5404	8764	3460	8980	9491	5367	9240	3625	8231	14175	4787	7601	3638	9451	11683	4549	8019	3634	8082	10022	4940	7736	3766	8545	9589	5554	11823	3565	7207	9239	4433	6319
ENSMUSG00000071172	5031	10170	5454	8123	4602	8203	8469	5432	8301	4751	8732	15021	5281	7953	4772	7761	11785	5244	7800	4535	7669	8915	5273	7130	4478	7447	8539	5895	10352	4756	7525	9207	4871	6802
ENSMUSG00000040747	8378	4492	10399	6236	7411	4799	3805	10067	6106	8140	4609	7416	10963	6531	7635	4554	5131	9596	6314	8418	5873	4902	10310	7080	8026	5746	4870	11903	9807	8403	5888	5015	10380	7016
ENSMUSG00000021127	5258	6247	8491	8618	5443	7062	5953	9488	8531	5357	6138	10483	8563	8390	5504	5147	8065	8466	9162	5685	7058	6913	8292	8435	5195	7108	6244	9539	8855	5294	6759	6409	6922	6878
ENSMUSG00000032440	8817	5691	9466	7317	7693	6281	5124	9000	7001	7428	5065	7526	8607	6953	7608	3452	6197	7642	6567	8332	6174	6299	8460	7917	8415	6810	6460	10161	9275	7978	5422	5395	7743	7286
ENSMUSG00000018583	4167	12260	5245	8514	3903	8605	10437	5067	8470	3768	7986	14545	4619	7628	3945	7122	12580	4345	7818	3983	7355	10320	4703	7648	4167	7586	9990	5546	10410	3929	7211	10485	4178	6794
ENSMUSG00000027248	4053	9542	6724	8963	3189	6836	7232	5906	8276	3937	7553	14026	7091	9530	3699	8209	10350	6062	8767	3411	7439	8650	5932	7801	3203	7141	8240	6591	10773	3664	8273	9227	6029	8646
ENSMUSG00000037944	5621	6164	7313	8450	5631	8673	5976	7691	8935	4513	7427	10203	6719	7503	4717	8536	6292	5871	7164	5359	8098	6368	6711	7986	5593	8506	6041	8237	14678	5408	6904	5355	6934	8295
ENSMUSG00000052013	12150	3090	9652	4042	12932	3412	2866	9414	3822	12856	3544	5747	10772	4346	13007	2829	4429	9376	4428	13403	4231	3615	10414	5424	13001	4135	3334	10060	4431	13017	4258	4183	11423	5585
ENSMUSG00000020358	3261	13136	4425	8352	2736	8652	10697	4013	8169	2797	9249	16186	3414	7361	3418	10259	14637	3597	8495	2960	7006	10609	4021	6892	2959	8014	10799	4190	9714	2830	7738	12394	3359	6672
ENSMUSG00000057322	5725	9301	7249	6999	4834	7884	8026	5436	8344	4533	6536	16992	5266	6855	4115	9399	9375	4472	6815	6061	8224	8768	5874	6988	5430	7372	8743	7428	11313	4236	6502	6935	5036	4895
ENSMUSG00000025026	12979	3261	9477	5509	11900	3985	3011	9168	4714	11365	4072	5344	9465	5366	12851	2684	4114	8810	5035	12775	4625	3771	9831	6044	12936	4564	3232	9780	5373	12322	4313	3681	9772	5423
ENSMUSG00000074886	11536	4422	9060	4948	10392	4956	4087	8763	4487	10316	4717	7123	8467	4745	11205	4791	5905	8388	5067	11389	5093	4887	9026	5145	10865	5499	4220	9194	7291	11436	4978	5056	8644	4839
ENSMUSG00000008475	6505	7312	7503	7545	4888	6786	5959	7120	6600	6427	7654	10585	7781	7575	6054	7125	8380	6852	7281	5627	6995	7421	6892	6515	5702	7219	6607	7710	9263	7011	6712	7246	7216	6705
ENSMUSG00000078578	6539	8040	6972	7658	5960	6783	6811	6764	7465	6040	6675	10589	6849	7371	6111	6059	8807	6364	7209	6277	6773	7409	6945	7389	6425	6787	6827	7482	9623	6367	6522	7517	6272	7090
ENSMUSG00000001833	2599	9251	6522	10052	2547	8173	7523	6958	9571	2714	7873	14199	6257	9990	2611	6813	10755	5741	9348	2636	8333	8286	5926	8809	2544	8018	8355	7189	10459	2607	7331	8473	4542	7501
ENSMUSG00000020743	5455	5328	8923	7198	5692	6138	5083	9859	7474	5535	6095	9680	8556	6861	5624	7293	6147	8534	6666	5767	6536	5949	9124	7458	6043	6745	5633	10750	12097	5342	5975	5433	7139	6480
ENSMUSG00000040725	6297	7356	6806	7238	5978	6711	6347	6782	6938	6546	7023	11379	7154	7480	6212	6329	9245	6046	7084	6584	6526	6735	6334	6853	6399	6530	6500	7779	8329	6534	6903	7822	6522	6791
ENSMUSG00000092341	11719	1982	4868	4533	10319	4286	3164	6860	4711	9826	4454	7972	9200	6282	10748	2350	5307	9284	8569	7328	4612	4388	6666	4640	8897	6299	5075	7950	10894	9165	6556	8381	10015	8975
ENSMUSG00000031311	5233	8660	5738	7157	4900	7727	7634	5306	7281	5323	7727	14313	5469	7321	5439	7090	10689	4803	7470	5383	7252	7900	5451	6553	5131	7117	7789	6077	8897	5419	7485	8813	5070	6332
ENSMUSG00000041642	15006	2436	8648	3547	15356	3469	2653	8224	3096	14751	3131	4447	8526	3637	15119	1825	3582	7960	3966	15912	4030	3059	8851	4872	14632	4282	3139	8417	3784	14407	3701	2945	9104	4495
ENSMUSG00000075415	4749	7483	8450	6945	4803	6253	7105	8881	6840	4912	5385	10101	8155	7188	4649	4582	8605	7838	6813	4959	5799	7248	8163	7271	4903	6527	7782	10390	9145	4743	6099	7281	7291	7477
ENSMUSG00000020368	3692	9354	6383	8919	3546	6892	7654	6396	8501	3964	6993	12656	6748	9111	3643	5256	10446	5541	8037	3621	6764	8006	5895	7983	3613	7117	7885	6992	9679	3790	7273	8504	5838	7694
ENSMUSG00000039158	10603	4710	7914	4949	10031	4579	4557	7783	4588	10510	4210	7384	8308	5062	10799	3465	6061	7899	5148	10666	5234	5155	8366	5614	9743	5469	5051	9003	6083	10353	4916	5323	8682	5847
ENSMUSG00000059456	10029	3359	8874	4898	9907	4716	3412	8969	4727	10015	4181	6243	9502	5412	9669	3459	4426	8561	5192	10665	5269	4430	9465	6166	10547	5390	4173	9852	7126	10295	5060	4134	9475	6326
ENSMUSG00000045962	7153	5867	6327	7172	7556	6489	6263	6925	7217	7144	6181	9229	6723	7528	7056	3084	8397	6682	7785	7736	5917	5919	6500	7607	7342	6599	6642	7310	5393	6996	6838	7293	7004	7925
ENSMUSG00000034484	8636	5205	9900	6014	8080	5407	4407	8806	5654	7858	5208	7936	8329	5218	7996	5565	5903	8179	5686	8644	6302	5242	8733	6044	8312	5822	4831	9607	7154	8004	5552	5524	8204	5205
ENSMUSG00000029328	5431	7793	6299	7785	5851	7702	7439	6636	8343	5192	6636	11882	5710	7142	5524	5591	8570	5454	7192	5718	6493	7260	6140	7064	5782	6778	7256	6793	9589	5545	6525	7683	5252	6612
ENSMUSG00000007815	6782	7290	7068	6852	5851	6159	6003	6892	6793	6075	6417	10355	7074	6936	5978	6926	7953	6036	6619	6601	6682	6548	6868	6622	5926	6509	6426	7656	9503	6285	6495	6652	6450	6417
ENSMUSG00000042978	10520	3022	8843	5678	8593	4752	2801	7715	4754	10699	4794	6369	8249	5065	10692	4471	4210	7672	5667	10411	6102	4319	8301	6336	9718	6232	3819	8630	7852	11028	5189	4494	8757	5601
ENSMUSG00000022475	4211	6149	7088	6997	4600	6753	6015	7308	7362	5469	7648	12474	7318	8270	5213	6802	9558	7428	8247	4923	5581	6476	7215	6186	4767	6517	6326	7759	8680	5600	6354	7042	6923	6028
ENSMUSG00000037364	5514	6615	6340	6815	5481	6770	6612	6450	7044	5712	6981	12406	6651	6651	5667	7222	8657	6119	7036	6191	6535	6915	6495	6791	5640	6922	7051	7350	9511	5523	6264	7365	5570	6364
ENSMUSG00000027067	3827	10102	4597	7393	3697	7697	8731	4398	7428	3741	8445	17355	4217	7191	3845	8319	12717	3888	7556	3874	7280	8999	4346	6301	3685	7366	8874	5003	8484	3661	7556	10128	3859	6038
ENSMUSG00000037443	8606	5200	8549	4622	8083	4622	4954	8246	4156	6839	3791	7749	6684	4122	6950	6675	6344	6441	4692	9934	5784	6211	9278	5439	8395	5724	5824	8372	6337	10180	6676	8524	8959	7375
ENSMUSG00000033004	10127	3558	7480	5506	10493	4803	3872	6889	5203	9783	4276	5851	7194	5543	10660	2109	5079	6969	6424	11148	5389	4808	7764	7660	10108	5986	5014	7446	3819	9984	6306	5881	9113	7110
ENSMUSG00000067212	8575	3928	9007	5255	7503	4546	3550	8392	4718	7370	5190	7057	8508	5305	7552	6257	4696	8517	5112	8088	5484	4638	8348	5411	8296	5471	4393	8638	8463	8193	7459	6594	10791	7748
ENSMUSG00000041459	5003	8446	5392	7065	6044	7194	7598	5799	7279	5529	7175	13014	5708	7048	5898	5117	10432	5472	7104	5776	6461	7610	5664	6364	5622	6836	7343	6276	7475	5377	6586	7939	4892	6228
ENSMUSG00000030091	5755	7210	5197	6348	5907	7410	6807	4998	6367	6373	7279	11861	5125	6799	6084	4948	9774	4613	7436	5900	6758	7212	4676	6027	5811	7153	7716	5304	7135	6773	8469	9447	6154	7694
ENSMUSG00000037503	8414	5415	8199	5884	8208	5326	4994	7993	5718	7520	4808	8204	7619	6053	7887	3006	6560	7091	5831	8283	5366	5691	8066	6617	8632	5543	5302	9022	8012	8175	5166	5624	7887	6192
ENSMUSG00000020923	4852	8235	6106	8626	4286	7310	7314	5321	8199	4891	6940	12186	5343	7268	5224	7666	8910	5015	7269	4813	6939	7665	5490	7132	4939	6926	7499	6041	10039	4608	6359	7425	4678	6061
ENSMUSG00000040479	6746	4993	6750	6498	6749	6172	4810	6785	6299	6929	7455	9817	7262	7556	7033	7897	7076	6858	6992	7039	5654	5320	6506	5899	7183	6417	5158	7229	8643	6899	6165	5960	6481	6203
ENSMUSG00000043131	6207	7370	6187	7346	5994	7183	6885	6473	7551	5777	6086	9357	6266	7388	6283	4396	8387	5574	6837	6323	6819	6930	6366	7131	6226	6928	6980	7011	7518	6442	6195	6369	6168	6434
ENSMUSG00000072620	7488	8330	5042	7786	6418	7059	6740	4080	6896	5225	7382	11604	4109	6480	6037	8040	8856	4165	7694	6921	7233	7324	4592	6495	6164	6464	6963	3920	8408	6217	7257	7433	6145	6391
ENSMUSG00000023169	7533	5421	7082	6467	8176	5594	5124	7210	6686	7305	5587	8238	7718	6838	7692	3287	7150	6711	6378	8017	5068	5396	7674	6652	8096	5974	5580	8375	6482	7676	5698	6192	7316	6961
ENSMUSG00000020917	5275	9748	5251	8303	4340	7648	8451	5186	8143	4821	6935	11404	4890	7041	4961	4977	10418	4352	7613	4850	7364	8609	4617	7250	4663	7349	7938	5131	8694	5032	6742	8316	4646	6375
ENSMUSG00000031167	4412	9362	5755	8213	4158	7132	7389	5818	7776	3870	6561	11518	5097	7092	4391	6187	10143	5016	7645	4305	7368	8470	5529	7266	4258	6745	7915	6354	10380	4083	6856	8120	4908	6977
ENSMUSG00000060373	4810	9216	5401	7623	4635	7219	7718	5469	7990	4554	7120	12954	5412	7221	4589	7433	9332	4963	6872	4902	6941	7916	5165	6999	4546	6641	7719	5739	9844	4586	6508	7875	4878	6169
ENSMUSG00000005442	7141	4872	6595	6728	7662	6492	5247	6751	6499	7907	5968	9246	6511	7018	7754	5250	7098	6119	7325	7675	5616	5448	6637	6777	7127	6670	5240	6824	7641	8013	5980	5888	6576	6614
ENSMUSG00000031827	6293	7226	7907	5824	4738	5745	5644	7189	5585	5717	5685	9610	8502	7212	5548	7533	7492	7310	6047	5646	6504	7648	6726	5892	5169	6624	7409	8577	9792	5890	5154	5893	6970	6103
ENSMUSG00000024740	4689	8384	5535	7706	4721	7789	8013	5571	7807	4409	7129	11556	5423	7549	4620	5824	10227	5127	7386	4642	6516	8048	5244	6990	4676	7247	7939	6000	9385	4419	6466	8238	4794	6598
ENSMUSG00000024308	5162	6333	6527	7170	4689	6625	5638	5966	6914	5005	6812	10733	5988	7292	5037	8321	7500	5403	7222	5240	6803	6498	5793	6454	5166	6672	6326	6545	9774	5322	8046	8044	7428	7797
ENSMUSG00000070034	3786	5918	6119	7869	4022	7113	5768	5909	7802	5279	7484	11764	6265	7648	4325	6992	7861	5614	7093	4495	7883	6978	5564	7220	3988	7849	6254	6628	10015	4617	8390	7850	6143	7717
ENSMUSG00000008496	7774	4563	7019	5706	7940	5894	5092	6955	5932	9644	5515	7987	7787	6282	9125	6351	7380	7636	6758	9078	5707	4902	7114	5681	6863	5948	5115	7484	5612	8014	5610	5560	6778	5408
ENSMUSG00000026288	7713	4912	6600	6281	7615	6616	5031	6974	6440	7056	5792	8615	7122	6733	7383	4561	6619	6369	6336	8048	6066	5626	6420	6422	7812	6896	5682	7403	7930	7852	6036	5509	6538	6525
ENSMUSG00000002603	6058	4849	7788	6994	4958	5403	4503	7263	7102	6113	5657	8588	8247	8384	6300	7423	5998	7250	7332	6013	5799	5152	7076	6589	5449	5989	5164	8050	10195	7032	6313	5501	7425	7570
ENSMUSG00000023150	6407	6540	5466	6354	7235	6789	6302	5909	6625	6884	6336	11162	6050	6858	7087	4584	9604	5624	7027	6790	5861	6648	5976	6408	6817	6050	6299	6284	6714	7565	6256	7029	5951	6006
ENSMUSG00000020437	8074	6360	7325	5306	7256	4689	5937	6648	4724	9412	4942	9053	7383	5670	9380	5017	8066	6853	5363	8226	4278	6056	7028	4754	7502	4994	5872	7293	6202	10175	5202	6452	7859	5914
ENSMUSG00000004665	8061	5491	7637	5743	6660	5833	4448	7043	5606	7526	5599	8750	7322	6267	7710	7935	6419	7145	6078	8008	6821	5807	7153	5565	7057	6543	5228	7521	8178	7856	4879	5207	7118	5026
ENSMUSG00000066551	4744	8932	5164	6647	4290	6408	7193	4910	6348	4704	8306	16603	5155	6773	4640	8540	12856	4426	7152	4620	6216	7341	4693	5460	4573	6201	7393	5436	7402	4532	7340	9755	4418	6031
ENSMUSG00000040225	6621	4225	6220	6317	8360	6250	5640	7082	6809	7820	5716	8821	7251	6952	7625	2431	8165	6967	7772	7772	5164	4882	6749	6954	7111	6117	5973	7416	4474	6946	6789	6559	7024	7505
ENSMUSG00000034120	4655	8784	4615	6972	5118	7021	7723	5165	7359	4649	6962	12457	4974	7030	5127	5485	10693	5067	7358	5401	6275	7460	5318	6387	5040	6649	7530	5510	9668	4878	6573	8458	4684	6666
ENSMUSG00000062070	1597	19975	2487	5780	1462	11846	17257	2397	6047	1509	6362	17751	2173	5072	1487	7165	18178	2051	7574	1378	6885	15604	2155	4278	1429	7094	14793	2697	7688	1229	4930	9271	1860	4149
ENSMUSG00000030766	5767	3734	9079	5941	6740	5060	3806	9615	5787	6696	5152	8133	9465	6664	6530	4353	5764	8773	6666	6492	5244	4627	9310	6574	6565	5704	4677	10463	6773	6810	5620	5050	8569	6599
ENSMUSG00000000915	8965	3925	7904	5110	9004	5148	3873	7576	5010	9360	5266	7082	8164	5294	9716	4699	5297	7638	5271	9407	5050	4403	8014	5216	9181	5323	4166	8088	6547	9674	5252	4937	7924	4945
ENSMUSG00000060550	4872	6002	5135	4808	7031	5765	6033	5637	5118	6175	6125	10358	5976	5596	4705	4711	7516	5116	5068	6189	5099	5723	5654	5399	7964	5989	6065	6998	8955	8012	9272	9658	9881	9701
ENSMUSG00000004837	3503	7235	8163	7372	3232	6653	7014	8076	7525	3115	5601	12232	6757	6880	3325	8805	8835	6927	6988	3484	6412	7919	7624	6517	3300	6650	7364	8213	10100	2906	5840	7257	5373	5062
ENSMUSG00000063015	5332	6244	7091	7136	4985	6673	5414	6831	7203	5058	6236	9356	6804	7825	5040	5178	7338	6230	7706	5454	6923	6146	6595	7138	5921	7162	6030	7779	9276	5243	5937	5648	6240	6616
ENSMUSG00000025366	9124	4716	6674	5455	7624	5791	4393	6597	5247	8562	6109	8514	6637	5904	8587	6461	6025	6016	5667	8781	6247	5304	6501	5349	7669	6433	4991	6996	7111	9039	5720	5295	6583	5292
ENSMUSG00000032870	10734	3787	9889	3918	9245	3453	3396	9110	3796	8554	3381	6391	8778	3878	9026	3684	4583	8729	4156	10786	4496	4397	9971	5341	10507	4252	3888	10793	6003	9181	4044	4595	8875	4539
ENSMUSG00000021660	4342	9071	5388	7519	3689	7291	7483	5306	7548	3441	6494	12611	4777	6715	3597	9564	9223	4606	7221	3870	7243	8137	5020	6725	4040	7027	7866	5489	10895	3750	6321	7311	4169	5783
ENSMUSG00000040731	4521	8663	5143	6843	4123	7087	7316	5170	7114	4642	7145	11540	5123	7040	4617	7261	9701	4790	6623	4676	6711	7735	4977	5965	4680	6749	7340	5529	9850	4858	6691	8222	4771	6245
ENSMUSG00000036550	6438	5980	6101	6868	6434	6659	5926	6217	6378	6256	6400	9203	6152	6790	6584	4006	8677	5792	7471	6694	6111	6211	6036	7115	6222	6616	6322	6313	5620	6390	6210	6746	5829	6592
ENSMUSG00000036006	12339	2398	7588	4077	12655	3694	2549	7652	3608	11839	3349	4828	7449	3851	12278	1995	3614	6794	4178	12828	4700	3449	8614	5357	13163	4787	3233	8569	5208	12044	4051	3527	8102	4726
ENSMUSG00000010142	6169	5659	7145	6862	5480	6263	4850	6653	6764	6555	6405	10217	6835	7019	6608	5463	6974	6360	7210	6111	6161	5517	6211	6131	5536	6563	5681	7252	9085	6381	5677	5239	5833	5711
ENSMUSG00000066306	8287	4142	7116	6058	8343	5403	4217	7195	5780	8021	5365	7910	7187	6046	7728	4553	6011	6629	6281	8795	5467	4882	7056	6554	8603	5887	4722	7688	6135	7402	5410	5047	6483	5948
ENSMUSG00000024807	6256	4641	6273	5949	6062	5778	4569	6158	6065	7293	6053	10025	7376	7023	7026	6359	7018	6982	6814	6947	5475	5250	6215	5698	6427	6134	4894	6988	7986	7381	6045	5994	6894	6236
ENSMUSG00000028745	4955	7989	6189	6632	4022	6935	6552	5773	6760	4678	6685	10886	5522	6543	4688	8725	8298	5196	6399	4537	6780	7310	5250	5688	4436	7105	6875	6332	9602	5048	6104	6937	5050	5754
ENSMUSG00000030275	7927	4333	7710	5419	7976	4997	4193	7497	4956	7603	4860	6762	7828	5433	8630	2239	6023	7561	6107	7698	5110	4623	7719	5996	7705	5434	4468	8375	4754	8154	6008	6029	9029	6478
ENSMUSG00000037553	7178	4061	8915	5319	8131	4653	4054	9374	5439	6841	4020	6248	8216	5306	7255	4634	4911	8175	5402	8365	4736	4565	8759	6153	8221	5127	4145	10176	8514	7006	4341	4248	7667	5389
ENSMUSG00000005566	3783	9235	4354	7190	3380	7747	8309	4383	7580	3386	7437	13238	4057	6736	3372	8484	10598	3829	7077	3647	6288	8549	4179	6489	3593	6894	8011	4589	10153	3686	6511	8549	3848	5949
ENSMUSG00000022504	9326	1911	11083	3017	9164	1790	1924	11282	2600	8766	1937	3851	12781	4360	9577	1589	2833	12192	3469	9751	2681	2971	11880	4187	9054	2893	3147	13306	3978	9185	4280	4175	13769	6238
ENSMUSG00000001248	7784	3422	8647	5487	8351	4346	3562	8692	5273	6806	3939	5920	9099	5972	7575	4608	4653	8935	5898	8231	4122	4050	9323	6076	8594	4380	3560	9394	7444	7764	4284	4262	8603	5793
ENSMUSG00000027342	1842	11597	2577	7162	1659	8373	9060	2338	6738	1884	10088	18127	2179	7276	2084	12670	14741	2174	8163	1647	7109	9374	2247	5125	1727	7330	9098	2531	8360	1863	8237	11224	1897	5595
ENSMUSG00000002985	15547	1335	5535	3231	14257	2352	1244	5138	2621	12643	4192	4070	10296	6060	13366	4716	1856	6278	3734	14065	3793	2188	5148	5675	17477	3361	1759	5513	7433	11509	3844	1885	5491	6334
ENSMUSG00000035569	8704	3821	7753	5186	9486	4777	4370	7587	4790	8496	3978	6492	7893	5155	8521	2727	5040	7033	5732	9687	4397	4150	7780	6028	9166	5005	4374	8439	4958	8246	4791	4431	7752	6361
ENSMUSG00000051695	3931	9273	5187	7044	3322	7126	7864	4793	7285	3437	6834	12148	4687	7088	3778	7592	9736	4428	6594	3685	6145	8005	4536	6019	3752	6485	7578	5226	10425	3848	6261	8280	4324	5948
ENSMUSG00000033732	4228	8435	5037	7184	4019	7496	7860	4827	7163	3879	6700	11508	4684	6881	4176	5278	9977	4485	6982	4111	6229	7909	4587	6927	4111	6790	7716	5570	8774	3867	6458	7989	4366	6167
ENSMUSG00000038437	10695	3942	7184	5389	10106	5247	4174	7021	5310	9922	3976	4840	6575	4635	10558	2791	3932	6243	4847	11111	4646	4122	7268	5669	9793	5245	4218	7197	6282	9784	4134	3532	6443	4955
ENSMUSG00000020075	3008	10238	4935	8299	2955	7714	9090	4882	8554	2648	6421	12466	4101	6752	2750	4734	10224	3913	6836	2944	6572	9094	4347	7512	2982	6594	9122	5254	8801	2633	6553	8860	3870	6084
ENSMUSG00000066406	10422	2476	7992	3923	11045	3729	2680	8476	3929	10496	3394	4750	8573	4439	10951	1848	3828	7934	4348	11095	4108	3432	8508	5381	10299	4720	3286	8643	4141	10006	4453	4004	8662	5648
ENSMUSG00000002147	5669	5770	6665	7133	5379	5557	5544	6927	6777	5344	5489	8896	6868	6738	5283	5132	6694	6177	6405	5849	5616	5796	6718	7053	5616	5775	5761	7440	8717	5561	5260	5549	6255	6059
ENSMUSG00000056076	2999	9977	4718	7860	2816	7372	8434	4647	7964	2655	7313	12100	4055	6714	3100	7650	9933	4046	7077	2969	6213	8698	4180	6578	3083	6930	8503	4852	10074	2812	6344	8870	3844	6012
ENSMUSG00000020423	7676	2935	6329	6073	7039	5407	3491	6579	6008	7360	4927	6223	6935	7036	7937	5032	5145	6759	7257	7703	6536	4608	6528	5949	7298	5876	4093	6734	6837	8368	5814	4523	7505	5985
ENSMUSG00000010097	6473	4904	6096	5483	7402	5011	4922	6926	5627	6760	5070	8531	7154	6102	6781	4647	6245	6522	5710	7286	4881	5044	7029	5940	7500	5299	4978	7670	7908	6816	5262	5218	6495	6382
ENSMUSG00000068823	5600	6731	5738	6344	6216	5964	6073	6211	6760	5273	5477	9530	5625	6263	5560	5278	7903	5248	6033	6163	5963	6352	5864	6320	6408	6119	6219	6897	7697	5497	5473	6289	5299	5559
ENSMUSG00000020167	6398	5881	6246	5295	5655	6076	5530	5574	5279	6890	5801	9797	6171	5276	6741	6786	7655	5644	5598	6349	5624	6188	5811	4974	6266	5897	5719	5993	7169	7563	5632	6446	6251	5302
ENSMUSG00000051223	4486	8730	5278	6943	3927	6656	6912	5274	6712	4002	6529	11172	5371	6526	4476	5034	9664	4727	6738	4322	5921	7797	5268	6486	4125	6298	7347	5836	7221	4448	6210	7831	4942	5964
ENSMUSG00000022312	4769	7523	6140	6789	3890	6567	6247	5550	6932	4092	6053	10816	5437	6362	3987	8720	8200	4793	6568	4286	6778	7185	5315	5848	4441	6619	6497	6052	9671	4058	5620	6563	4620	5117
ENSMUSG00000042404	4194	5351	6873	6009	4272	6427	6091	7561	6574	4837	5646	9013	6878	6625	4863	4757	7875	6717	6893	4373	5301	6443	7194	5768	4124	6342	6264	8089	7098	5143	5756	6271	6695	5753
ENSMUSG00000030403	6326	5961	6317	6213	5146	5412	5134	5999	5607	6020	5703	8257	6661	6890	6424	5260	6224	6114	5886	5891	5426	6113	5840	5475	5691	5773	5892	6518	8820	6560	5634	6078	6408	6323
ENSMUSG00000026553	5351	6321	5829	6828	4865	6515	5890	5671	6792	5239	6365	9717	5604	6782	5177	4767	7644	5331	6720	5284	6046	6346	5447	6343	5047	6507	6208	6199	7540	5400	5959	6355	5701	5938
ENSMUSG00000027339	7802	3255	7936	4510	8458	4125	3387	8963	4787	7765	3846	5441	8920	5124	8277	2726	4588	8308	4719	8498	4627	4095	8825	5223	8388	4758	3845	9965	5762	7957	4301	3925	8958	5283
ENSMUSG00000022234	3069	10151	4591	7322	2896	7571	8139	4065	7635	2919	7081	13344	3644	6204	2837	8506	9856	3462	6343	2974	6668	8839	3910	6356	3095	6967	8311	4373	10123	2965	6133	8124	3320	5245
ENSMUSG00000048076	4878	7799	5630	6856	4108	6473	6613	5401	6886	4176	6206	10296	5317	6357	4453	6905	7866	4871	6259	4429	6028	7152	5077	6209	4517	6314	6520	6021	9410	4530	5797	6726	4986	5743
ENSMUSG00000022462	6400	5024	5746	5504	7972	5259	5696	7129	5949	5863	4519	7583	6620	6459	6648	2939	7433	6264	6309	7119	4340	5286	6631	6136	7301	4687	5313	7448	5567	6768	5372	6079	6734	6265
ENSMUSG00000023927	4892	2601	10415	5570	6119	4269	2410	11391	5458	4961	3870	4898	10535	5339	4663	2735	3350	9538	5264	5768	5529	3513	10709	7486	6454	5784	3163	13389	7612	5208	4520	3304	9313	6169
ENSMUSG00000021910	6222	4324	5046	5768	7653	5390	4833	5902	6196	7491	5377	8368	6318	6601	7194	4110	6808	5620	6938	7459	4480	4764	5840	5865	7451	5451	5008	6247	6573	7324	5437	5539	5863	6495
ENSMUSG00000015340	5604	5241	5749	6257	5225	6585	4877	5376	5473	5530	6727	9600	5224	7266	5410	4562	7457	4508	6488	5356	7638	6161	4676	6599	5095	7503	5928	5205	6357	4904	7392	6744	5523	7591
ENSMUSG00000042228	8268	4612	5635	5382	7835	5838	4202	5484	5146	8069	5330	7770	5773	5072	7895	5208	5632	4979	5181	8595	6608	5187	5634	5683	8319	6225	4815	5953	6717	8221	5400	4817	5416	4909
ENSMUSG00000026655	9970	4241	7121	4058	9093	4014	3676	6877	3606	8692	4428	7758	7292	4419	8934	2951	5344	6191	4024	9088	4895	4509	6906	5255	9894	4525	4053	7568	5529	8842	4441	5040	6905	5113
ENSMUSG00000041638	5694	5837	5766	6703	5907	6227	6020	6035	6681	5462	5588	8263	5575	6398	5615	4356	7307	5405	6734	5807	5167	5933	5725	6547	5656	5897	6150	5968	7109	5596	5823	6432	5386	6350
ENSMUSG00000076258	2153	5959	3669	4459	2912	5915	1891	3485	4051	1126	7746	8797	6890	4576	2072	7247	5669	4015	7203	1468	4753	5968	2785	5077	2333	6518	6428	2970	49866	1308	3080	13481	2775	6047
ENSMUSG00000038642	6251	5503	7043	5769	5127	4903	4643	6271	5532	5109	5068	8733	6886	6289	4924	5257	5660	5239	5423	5746	5821	6014	6318	5748	6009	5796	5687	7671	9406	5775	5629	5711	6923	6426
ENSMUSG00000034708	1692	10690	2420	6785	1475	8689	9274	2545	7585	2113	7841	15385	2750	6984	1841	8250	11800	1925	6669	1441	7721	10245	2165	5171	1652	8270	9809	2995	10796	2147	6947	8839	3117	5926
ENSMUSG00000023947	1922	8742	3633	8438	1864	7292	8546	3930	8852	2019	6759	13474	3200	7953	2016	7340	10277	2987	8342	1807	6429	9246	3451	6983	1871	7089	8992	4194	11450	1979	5591	8403	2755	5917
ENSMUSG00000022175	5590	4951	5495	6414	4934	5444	4405	5129	6346	5514	6218	9281	5645	7072	5413	7217	6461	4917	6893	5622	5941	5533	4887	6648	5540	6360	5148	5616	9899	5722	5880	5922	4933	6671
ENSMUSG00000031389	11498	2421	5878	3448	10814	3643	2545	5722	3202	12674	3797	4996	6912	3807	13097	3984	3737	6498	3872	12293	3878	3251	6305	3774	11179	4100	2806	6208	4279	13618	3977	3552	7050	3876
ENSMUSG00000021754	7176	2895	7220	4849	7711	4552	3283	7941	5134	7883	4447	5331	8637	6161	7847	2180	4358	7107	5477	7605	4557	3663	7438	5226	7969	5318	3806	8986	5209	8466	4918	4167	8403	6666
ENSMUSG00000007670	4148	7116	4821	6478	4152	6453	6425	5231	6873	4480	6388	10496	5119	6769	4528	5920	9058	4725	6687	4542	5697	6321	4845	5916	4517	6198	6493	5740	8216	4188	6133	7250	4504	5885
ENSMUSG00000055436	5501	5504	5471	5805	6287	5550	5379	6039	5958	6399	5326	9940	6114	6193	6247	3532	7264	5795	6124	6036	5284	5154	5813	5900	6029	5689	5350	6552	6163	6200	5567	6242	5595	6100
ENSMUSG00000057193	8186	3657	5014	5343	8214	5265	3654	4984	5326	8324	5462	8653	5321	5810	8265	5070	5610	4671	5638	8661	5059	4196	5026	5284	8200	5369	4099	5240	7107	8897	5427	4935	5455	5987
ENSMUSG00000052889	8077	5351	6878	5437	7679	4804	4813	6315	4638	8356	4090	7286	5970	4891	8228	3101	7041	6087	5311	8278	4842	5193	6430	5376	7292	4982	5089	6672	3918	8109	4529	5268	6279	4534
ENSMUSG00000039844	6058	5859	6455	5625	5578	5458	5305	6439	5482	5548	4714	8974	5876	5075	5799	4138	7276	5366	5485	5988	5736	6380	6146	6226	5977	6009	6019	6884	7270	5794	5000	6218	5305	5178
ENSMUSG00000005103	5444	6287	5553	5870	5106	5418	5318	5393	5853	5417	5612	9753	5928	6040	5548	5385	7490	4950	6159	5344	5779	6248	5283	5493	5481	5620	5844	6211	7881	5899	5475	6033	5673	5635
ENSMUSG00000071646	5532	6170	5749	5899	5062	5587	5303	5375	5678	5272	5802	9153	5502	5690	5789	5842	7568	5195	6167	5563	5519	6149	5330	5710	5303	5648	5816	5783	7535	5892	5631	6592	5527	5567
ENSMUSG00000090272	7408	4456	6893	4473	8002	4343	4154	6218	4088	8172	4128	8246	6585	4310	7807	4640	5999	6477	5128	8161	5002	4705	6405	4718	7086	4423	4351	5836	4275	7892	5675	6027	8083	5664
ENSMUSG00000029068	7975	3737	5740	4571	8784	4665	4089	6347	4709	8481	4414	6626	6850	5242	8700	3618	5699	6356	5329	8836	4302	4322	6467	5122	8713	4511	4011	6726	5562	8566	4549	4669	6234	5303
ENSMUSG00000035891	9649	1990	7498	3110	9952	3044	1787	7604	2973	9562	3432	4846	8570	3994	9564	2707	2900	7079	3417	10375	4461	2996	8125	4630	10925	4168	2695	9174	5406	11101	4092	3496	9197	5248
ENSMUSG00000061132	5545	6950	4123	6221	5645	6607	5803	4060	6570	5045	6381	11417	4074	6158	5021	8053	8135	3721	6374	5734	6253	6560	4089	5405	5529	6338	6327	4508	8255	4957	5493	5873	3830	4563
ENSMUSG00000070031	2355	5764	4736	7997	2179	8029	5265	4291	7671	2950	8225	10660	4236	7569	2619	8268	7860	3684	8071	2324	8264	7013	3573	6843	2464	8270	6398	4439	8513	2828	8101	7425	3705	6284
ENSMUSG00000056737	4480	4656	6758	6159	3525	5432	4222	6564	6076	3965	5932	8845	6501	7741	3940	8896	5844	6284	6636	4134	6141	5762	5917	5861	4163	6418	5477	7043	9689	3937	5774	5178	4984	5844
ENSMUSG00000003660	5210	5737	5532	6453	5301	6443	5865	6055	6791	4786	5691	8138	5244	6104	4867	4398	7581	5108	6224	5350	5485	5687	5534	6503	5164	6260	6181	6080	6384	4980	5753	6256	5232	5865
ENSMUSG00000020849	3315	9002	4189	6577	2969	6499	7148	3894	6742	3323	6763	14327	3965	6492	3323	7883	9974	3784	6178	3090	6397	7552	3699	5584	2956	6128	7417	4460	8121	3436	6317	7645	3843	5023
ENSMUSG00000020091	6746	5140	6242	5422	5988	5163	4501	6189	5165	6251	5166	7770	6453	5637	6373	4253	6555	5611	5708	6830	5260	5201	6212	5566	6303	5472	4865	6632	6633	6541	4882	5604	6146	5473
ENSMUSG00000020361	3202	8640	4585	7120	3115	6988	7052	4728	7515	3015	6400	11856	4392	6590	3288	5776	9330	4227	6581	3237	5984	7422	4476	6346	3089	6356	7475	5075	6570	3230	6090	7893	4038	5778
ENSMUSG00000001419	7241	3430	6095	4713	7853	4565	3489	6292	4776	8132	4645	7939	6810	5028	7526	3368	5219	5816	4845	8107	4599	4114	6694	5368	7471	5101	4212	7271	6558	8199	4994	4706	6558	5338
ENSMUSG00000020744	1905	5027	7689	5440	2263	5653	4994	8938	5859	2403	5567	10277	8263	6193	2159	6648	7326	7747	6107	2108	5122	6092	7677	5704	2592	6040	6168	9932	8945	2047	5831	6749	5808	5573
ENSMUSG00000052142	8331	2612	8552	3893	8584	3613	2663	8430	3782	8052	3339	4968	8620	4086	8288	3572	3543	7847	4270	8901	4076	3681	8312	4681	8935	4367	3215	9228	6018	8373	3782	3363	8054	4807
ENSMUSG00000020594	6307	5353	6060	5668	6375	5416	4910	6207	5708	5894	5100	7518	6136	5946	6339	2795	6811	5422	5741	6696	5166	5027	5952	6161	6633	5551	5088	6691	5372	6167	5119	5520	5742	5517
ENSMUSG00000031386	4936	5380	5398	6545	5058	6279	5605	5623	6157	4954	5658	8866	5376	6105	4861	3594	7873	5174	6759	5060	5263	5535	5387	6324	4996	6179	5837	5885	5801	5135	6183	6358	5518	6335
ENSMUSG00000048578	5534	5385	5101	6042	5439	5242	4795	5079	5730	5906	5740	8619	5408	6727	5874	4237	7017	5075	6132	5868	5198	5445	4915	5522	5772	5497	5159	5545	6725	6403	5743	6417	5515	6191
ENSMUSG00000038991	5044	4972	6561	6089	4527	4584	3956	6524	5657	4954	5756	9227	7166	6931	4899	5913	6365	6615	7274	4884	4355	4528	5446	4755	4846	4780	4533	6512	8024	5433	5725	5558	5837	6267
ENSMUSG00000025130	3122	8892	4269	7146	2592	6836	7094	3818	6904	2927	6669	11760	4242	7218	2747	5955	9311	3586	7035	2778	6038	7730	3637	6254	2699	6217	7484	4454	9166	2912	5788	6926	3806	6387
ENSMUSG00000028868	6340	4742	5924	5651	6378	5239	4522	6023	5367	6781	5224	7520	5946	5951	6710	3594	6169	5308	5650	6825	5179	4591	5944	5234	6457	5472	4734	6289	6045	6929	5051	5190	5881	5534
ENSMUSG00000006782	8221	4778	5917	4455	6183	5487	4320	5049	4027	7458	5190	7863	5718	4303	7407	6538	6005	4799	4416	7326	6281	5536	5192	4264	6783	5819	4896	5250	6192	8042	5276	5299	5638	4342
ENSMUSG00000018209	7211	4564	5692	5026	7014	4702	4105	5602	4753	7346	4845	7474	5893	5065	7387	3372	5958	5093	5082	7501	5077	4830	5580	5067	7600	5131	4687	6136	5277	8229	5239	5155	6139	5667
ENSMUSG00000105703	4224	7311	3532	5930	5423	10252	9994	4493	7360	3736	6664	11049	2674	4492	4641	8914	13463	3266	7518	5228	8005	9144	4208	6426	4206	7052	7443	3536	5976	977	1794	2287	721	1271
ENSMUSG00000034445	4919	5413	4879	6068	4742	7129	5563	4760	6013	5561	6319	9892	4661	5848	5153	4780	7748	4730	6762	4801	6530	6003	4896	5069	4771	6683	5765	5067	7097	5405	5260	5513	4679	4473
ENSMUSG00000053477	2908	6548	3336	8688	3185	8317	6919	3637	9017	3241	7345	11933	3319	9136	3359	4140	10123	3254	9549	3106	5767	6055	2910	6562	2827	6866	6568	3707	6177	2933	6086	6459	3008	5927
ENSMUSG00000025613	2651	10200	3714	7089	2364	7513	7945	3741	7346	2490	7043	11969	3367	6276	2471	6269	9702	3212	6454	2598	6363	8481	3426	6148	2520	6696	8044	4121	8381	2369	6006	7866	2969	5029
ENSMUSG00000024576	4573	6572	5206	6240	4435	6087	5607	5100	6012	4415	5913	9687	5096	6324	4520	3694	8146	4567	6490	4613	5843	6183	5087	6147	4334	5739	5921	5459	6701	4709	5555	6655	5164	5903
ENSMUSG00000090841	4625	5829	5644	6307	3780	5808	5300	4977	6364	4246	5897	9322	5563	6535	4595	8194	6577	4810	6236	4509	5987	5920	4887	5225	4316	5852	5549	5586	8773	4596	5446	5548	4559	5243
ENSMUSG00000057738	6179	3974	5890	5646	6340	5599	4394	6189	5922	6376	5473	6973	6119	6087	6496	4264	5916	5584	6133	6731	4859	4508	5904	5679	6219	5697	4913	6376	5006	6359	4880	4849	5724	5287
ENSMUSG00000033767	5633	5421	5289	5034	6171	5116	5104	5519	5072	6089	5109	8846	5811	5481	5910	4464	6997	5143	5287	6112	4666	5416	5890	5111	5739	5127	5335	6367	5680	6697	5154	5648	6281	5658
ENSMUSG00000029455	6780	3629	6957	4402	6392	4488	3453	7144	4318	6939	4645	6849	7176	4422	6578	6218	4845	6376	4399	6634	5141	4591	6651	4437	7105	5219	4158	8178	6621	7335	4429	4628	6653	4569
ENSMUSG00000024613	4006	7315	5216	6304	3805	6446	7079	5195	6551	3826	5300	9411	4365	5501	4063	6090	8073	4404	6153	4242	5651	6707	4541	5727	3867	6017	6547	5271	7056	3973	6114	7119	4777	5632
ENSMUSG00000032359	7028	2942	7602	4848	6619	4107	2831	7337	4455	7073	4139	5655	7680	5287	6755	5004	3693	6718	5058	7034	4632	3819	7038	5048	7207	4905	3633	7758	7165	7511	4666	3800	7208	5385
ENSMUSG00000053411	10472	2412	7136	3586	11254	3267	2623	7727	3426	8888	2801	3966	6976	3355	9554	2381	3014	6585	3653	11283	3392	2997	8149	4966	11344	3711	2796	8126	5670	9382	3009	2727	6652	4290
ENSMUSG00000031453	13787	1043	6927	2100	12758	1941	1037	6403	1731	13380	1935	2428	7247	2255	14748	1598	1595	6728	2583	14359	2920	1620	7332	3516	13013	2799	1518	7278	3036	14960	2772	1943	8678	3392
ENSMUSG00000000184	772	11043	3914	7169	777	9030	10505	4442	7185	1103	7228	12376	3974	6932	1116	5064	11807	3885	6912	693	6842	8860	3264	5273	664	7215	9184	4259	5525	1033	6453	9424	3048	4261
ENSMUSG00000042520	4062	6331	4999	6397	4402	5886	5982	5084	6498	4262	5433	9973	5236	5931	4224	5342	7910	4602	6107	4495	5185	6024	5006	5969	4171	5770	6170	5818	7174	4325	5715	6397	4637	5539
ENSMUSG00000025225	2980	9065	4241	6738	2585	5879	8057	4227	6732	2645	5716	11753	4247	6567	2553	6230	10642	3583	5921	2807	5142	7862	4162	5610	2867	5554	7789	4725	8059	2717	4900	8480	3882	5391
ENSMUSG00000022255	3929	7511	6661	6713	3912	6296	6289	6777	6753	3654	4926	8789	5572	5841	3551	3375	7476	5502	5766	3982	5536	6078	5714	5821	4023	5578	6569	7161	5853	3601	4951	6055	4685	5125
ENSMUSG00000032580	7369	3273	5814	4606	8369	4374	3443	6392	4659	7826	4217	6738	6370	5234	8168	3400	5147	5722	5111	8527	4318	3943	6627	5307	7922	4583	3726	6878	4839	7785	4379	4199	6007	4708
ENSMUSG00000030830	4339	6463	4218	5848	4159	6500	5955	4090	5556	4559	6629	10309	4263	6748	4224	4800	8605	3969	6101	4389	5555	6421	4167	5170	4170	6568	6736	4506	6562	4431	6477	7370	4344	5560
ENSMUSG00000020640	7705	3148	7222	4438	8333	3789	3047	7231	4177	8184	3633	5938	7147	4579	8016	2157	4379	6590	4617	8779	4108	3666	7265	5054	8153	4406	3791	7959	3919	7919	4241	4031	6966	4982
ENSMUSG00000036529	6234	3856	6161	5060	6409	4676	4052	6208	4949	6493	4841	6712	6530	5474	6317	4060	5219	5756	5546	6621	4607	4409	6278	5432	6728	5164	4329	6929	6516	6472	4682	4560	6455	5466
ENSMUSG00000037321	5357	5055	5246	4623	5354	4854	4430	4591	4263	6119	5361	9054	5101	4594	5308	5102	6167	4412	4876	6032	5070	5134	4847	4350	5833	5260	4747	4987	6536	6846	7613	8067	7166	6790
ENSMUSG00000022108	6965	3279	7132	4737	5783	4294	2884	6382	4454	6018	4728	6088	7071	5818	5818	4870	4064	5587	5051	6540	4890	3888	6526	5238	6716	4949	3478	7464	7857	6612	5035	4321	7634	6829
ENSMUSG00000022710	5984	5062	6255	5702	5885	5326	4835	6051	5535	5436	4912	7617	5701	5188	5629	3577	6364	5479	5669	6081	5132	5273	5782	6004	5751	5200	5021	5941	5502	5478	5074	5327	5363	5419
ENSMUSG00000007739	3394	8508	4482	6587	3094	6811	7063	4183	6573	2860	6150	10457	3817	5957	2889	6292	8857	3545	6021	3149	6322	7266	3956	6047	3244	6443	7187	4497	8441	2998	5665	7127	3426	4920
ENSMUSG00000034297	8045	2796	6574	4469	8017	3932	2917	6512	4361	9044	3787	4907	6756	4747	8827	1696	4036	6373	5037	8306	4812	3329	6761	6021	7392	4647	3387	6868	3315	8580	4769	3988	7339	5274
ENSMUSG00000024392	4788	5376	5441	5618	4810	5645	5248	5617	5832	4688	5417	8184	5319	5694	4824	5653	6287	5255	5609	5062	4974	5462	5103	5272	4954	5858	5258	6086	7955	4856	5033	5376	5050	5533
ENSMUSG00000015597	6904	2163	9553	4156	8142	3385	2415	9683	3873	6657	2828	4043	9042	3869	7023	1732	3092	8862	4461	7700	3472	2806	9560	5265	7395	4151	2946	10405	3600	6473	3466	2871	9233	4661
ENSMUSG00000026547	1213	10870	1723	6762	1089	8172	9000	1896	7343	1331	8444	18056	1588	6409	1143	11652	12035	1321	6257	1013	6481	7820	1443	4193	898	6769	7877	2001	7931	1199	6755	9083	1807	4286
ENSMUSG00000031902	6261	3777	8040	5326	6374	4463	3438	8032	4725	5816	3776	5339	7035	4428	5743	2154	4710	6470	4752	6263	4642	4193	7860	5887	6479	5016	4035	9294	5377	6415	3988	3784	6812	4838
ENSMUSG00000022205	2211	9049	3711	8421	1998	7115	6905	3416	8291	2135	7099	13085	2779	6237	2144	8979	9005	2720	7215	2141	6902	7070	2924	5554	2107	6121	6575	3395	9116	1981	5768	6618	2219	4489
ENSMUSG00000010608	4120	5197	5087	5876	4995	5723	5767	5695	6490	4674	5029	9861	5522	6451	4466	3268	7174	5334	6138	4798	4977	5044	5342	6055	4595	5247	5543	6297	5116	4189	5273	5733	4928	5476
ENSMUSG00000029840	5965	5628	5499	5154	5337	5036	4861	5407	5123	6263	4890	7840	5510	5290	6071	3438	6404	4860	5238	5704	5267	5318	5171	5209	5596	5170	4994	5785	5434	6637	5230	5799	5442	4900
ENSMUSG00000031101	7677	4576	6512	4179	6633	4264	3960	5685	4046	7023	3905	6976	6335	4329	6938	4442	5044	5444	4258	7611	4982	4815	6138	4555	6997	4546	4348	6272	6107	7680	4236	4223	6257	4299
ENSMUSG00000040247	9649	2346	6458	3815	9204	3857	2479	6532	3757	8869	3341	4833	5848	3647	9729	3970	3343	6142	4032	10090	4159	3480	6753	4129	9138	4553	3129	6826	5531	9480	3477	3258	5959	3322
ENSMUSG00000030678	4970	5362	4320	4765	4863	4871	4651	4460	5229	5285	5573	10494	4704	5560	5419	8139	7303	4331	5451	5313	4592	4892	4440	4824	5122	5057	4881	5155	7819	5531	5099	6459	4622	5421
ENSMUSG00000040723	7850	3410	6737	4093	7414	3880	3295	6487	3568	7594	3915	7585	6656	4019	7034	3725	4742	6098	4300	8052	4494	4282	6831	4263	7333	4495	3933	7060	5421	7396	3956	4235	6122	3905
ENSMUSG00000021196	1384	10563	2818	6534	1592	8271	11207	3078	7850	1519	6238	11346	2513	6916	1707	5599	10994	2459	7179	1609	4820	9033	2565	5208	1688	6290	9872	3397	7809	1477	5355	7361	2207	5466
ENSMUSG00000016756	11835	858	7317	2200	12505	1953	1079	7547	1975	12610	1909	1999	8095	2490	13938	1214	1583	7761	2690	12642	2462	1318	8389	3551	11333	2402	1221	7579	1851	12967	2611	1606	8812	3565
ENSMUSG00000037373	4824	6139	5204	5816	4398	5622	5190	4994	5821	4235	5414	8457	4725	5528	4460	5715	6525	4422	5651	4773	5269	5638	4859	5642	4905	5517	5207	5302	8557	4597	4908	5818	4556	5165
ENSMUSG00000062901	8168	1583	7405	3655	9371	3143	1874	8285	3591	8287	2910	3389	8016	4521	8831	1704	2760	7364	4485	8858	3825	2413	7908	5283	9300	3834	2271	8528	3692	8964	3583	2650	7978	4949
ENSMUSG00000029771	5619	5325	5653	5109	5605	4735	4623	5512	5186	5257	4177	7548	5249	5385	5546	5353	5717	5358	4821	5681	4866	5581	5647	4900	5667	5133	5448	6273	7859	5555	4187	4907	5092	4744
ENSMUSG00000025364	2191	10424	3057	6535	2102	6798	8567	3117	6871	2062	6009	13315	2831	5421	2010	7562	10440	2526	5599	2162	5814	8275	2894	5727	2134	5792	8173	3463	8564	1950	5689	8236	2282	4560
ENSMUSG00000014195	6652	3344	5035	4152	8783	3965	3354	5654	4086	7745	3884	6585	6032	4599	7814	4101	4220	5651	4329	8333	4183	3832	5817	4549	8873	4417	3627	6340	5809	8054	4464	3966	5738	4982
ENSMUSG00000025403	1648	10513	3078	6169	1682	7523	9567	3629	7180	1574	5830	10957	3177	5462	1607	7013	9704	2894	5353	1530	5452	8371	3244	5634	1846	5910	8155	3914	10170	1555	5537	7995	3000	5579
ENSMUSG00000058013	1841	7607	4640	7335	1914	6599	6706	4802	7730	2189	6853	10656	4784	7932	2040	4455	8956	4359	7438	1772	5133	6221	4060	5909	1854	5759	6567	5264	6972	1945	5611	6994	3801	5671
ENSMUSG00000040270	6545	2820	5217	4427	7581	4257	2978	5887	4737	7639	4078	5431	6257	5696	7394	2205	4578	5546	5538	7581	4203	3299	5788	5089	7613	4558	3566	6414	4385	7942	5142	4575	6792	6434
ENSMUSG00000066036	6379	2757	6037	4534	6658	4331	3488	6385	4729	6752	4246	5443	6883	5662	7082	2464	4536	7057	6284	6632	3497	3392	6321	5674	5864	4606	3747	6300	3605	6009	5341	4870	7492	6719
ENSMUSG00000037922	11139	2502	7375	3364	10517	3515	2338	6773	2921	9479	2646	4105	6024	2498	10017	2634	3056	6004	3009	11234	4761	3634	7001	4177	10248	4417	3031	7000	3767	9135	2921	2578	5305	2610
ENSMUSG00000053907	3583	7161	3927	6093	3545	5890	6698	4173	6577	3487	5486	9977	4170	5986	3654	5405	8373	4038	5644	3582	4892	6505	4096	5899	3521	5469	6592	4296	7768	3647	5567	7104	3594	5228
ENSMUSG00000029713	5759	4778	5447	5135	4711	4788	4093	5196	4983	5044	5203	8056	5186	4926	5485	7342	5777	4986	5239	5305	4970	5018	5225	4626	5173	5374	4592	5476	7860	5635	4892	5135	5103	4971
ENSMUSG00000039997	7252	3269	6751	4045	7356	3871	3099	5814	3296	7833	3660	5977	6447	3966	7473	3066	5034	6372	4473	7951	4433	3551	6349	4377	6717	4132	3430	5645	2994	7501	5858	5130	8812	5553
ENSMUSG00000032946	13748	663	5517	1479	14593	1330	654	5560	1266	14429	1490	1953	6060	1651	15466	1784	1431	6439	2065	15581	2147	1172	6718	2552	14090	1958	876	6049	2570	15912	2024	1491	7403	2865
ENSMUSG00000048154	6592	2002	5641	3922	8466	3647	2793	6613	4282	8340	3782	4449	7656	5676	8700	1938	3834	7971	5775	8217	3115	2593	6631	4782	7474	4090	3049	6360	3279	7318	4723	3670	7452	6036
ENSMUSG00000011257	2260	8856	3130	7007	2245	7031	7434	3151	7335	2164	6388	10985	2855	6187	2352	5876	9204	2683	6473	2213	5709	7510	2771	6175	2382	6732	8088	3447	9141	2061	5344	7750	2312	5052
ENSMUSG00000001416	2239	9339	3524	6818	1813	6778	7983	3375	7016	1976	6134	11473	3042	5793	1895	7243	9360	2825	5624	2063	5714	8165	3032	5931	2020	6160	7615	3497	9403	1885	5421	7362	2674	4842
ENSMUSG00000038393	19728	2537	7580	2852	7700	2218	1723	4728	1918	10998	3066	4663	7565	2523	11592	2401	2397	6271	3021	11761	3922	2774	5852	3673	7262	2740	2125	4859	3404	10731	3276	2359	6690	3047
ENSMUSG00000021262	6425	2792	7332	4247	6392	4261	2674	7073	3933	6192	4128	6194	7172	4298	6245	4200	4023	6825	4520	6526	4685	3548	7055	4544	6546	4826	3312	7632	6128	6123	4491	4002	6633	4471
ENSMUSG00000023034	1118	4978	5395	8739	1370	7803	4972	6398	10025	1127	5936	6745	6068	7965	1059	6126	4959	6299	7983	1227	6040	5557	4867	7484	1405	6859	4994	5922	9386	1063	5681	4060	4419	5253
ENSMUSG00000030745	4927	4859	5926	4189	4651	4355	4770	6052	4231	5026	4157	8694	6976	4806	4986	3123	6429	6118	4248	5266	4392	5123	6172	4698	4899	4663	5172	6953	6529	4937	4722	5769	6357	5055
ENSMUSG00000043243	2929	7505	2581	5780	2684	6745	7289	2638	5775	4912	5928	12130	2784	5191	3857	7796	9666	2233	6069	3247	5618	7606	2611	4857	3206	5946	6801	2770	7060	5120	5076	7045	2830	4597
ENSMUSG00000027878	10945	2644	5643	3548	10408	4011	2960	5619	3464	9359	2924	3668	5771	3530	10120	1554	3349	5327	3867	11293	3620	2924	5904	4202	9626	4104	3096	5920	3110	9570	3323	2699	6572	4199
ENSMUSG00000027881	5333	4231	5099	4768	6363	4772	4350	5531	5220	6504	4534	8278	5706	4897	6162	3275	6266	5194	5287	6502	4303	4213	5389	4841	6105	4799	4258	5776	4429	6221	4735	5085	5201	4933
ENSMUSG00000052296	5486	4940	5474	4993	4828	4825	4569	5213	5029	5168	4681	7863	5466	5060	5331	5089	6113	5070	5095	5582	4880	5002	5267	4955	5317	4895	4718	5797	6662	5266	4422	5153	4939	4788
ENSMUSG00000039852	7668	2087	5582	2992	8880	3308	2404	5977	3042	10490	3356	5552	7076	3877	9457	1813	3701	6044	3682	9737	3621	2686	6410	3958	8429	3909	2770	6658	3699	9579	4277	3872	6760	4508
ENSMUSG00000043263	8005	2141	7499	3315	7576	3051	1801	6387	2468	7799	3412	5146	7007	3239	7552	2704	3288	6408	3483	8515	5106	2686	6755	4447	7324	4003	2524	6471	3396	8145	5900	4676	9992	5638
ENSMUSG00000029472	5071	5958	3975	5028	5347	5004	5051	4168	4814	5087	5498	9329	4329	5067	5158	6107	7615	3824	5212	5275	4643	5544	4366	4616	5601	5092	4898	4805	7030	5143	4837	5764	3906	4557
ENSMUSG00000006005	4730	5171	5117	5362	5044	5487	5156	5248	5266	4967	5124	8804	5085	5217	5032	3778	6617	4727	5545	5388	5019	5077	4757	5518	4894	5246	5522	5515	3823	4603	4982	5679	4800	5000
ENSMUSG00000028691	2197	8120	3496	6104	1872	5979	6574	3608	6471	1888	5781	11308	3771	6611	1861	7015	8313	3152	5803	1953	5493	7103	3068	5865	1954	5563	6761	4659	10784	1899	5557	6707	3301	6244
ENSMUSG00000054387	6782	3300	5636	4502	8060	4139	3471	6207	4304	7154	3935	5711	6171	4860	7093	1884	4609	5495	4980	7542	3912	3740	6030	5162	7145	4266	3640	6484	4201	6654	4322	3987	5780	5242
ENSMUSG00000028248	5643	3006	5140	4623	7598	4666	3720	6009	5222	6789	4083	7230	5952	5342	6498	2425	4874	5748	5032	7191	4174	3491	5745	5060	7575	4868	3620	6677	4392	6168	3986	4012	5044	4785
ENSMUSG00000051853	3880	5821	4321	6721	3538	5758	5402	4381	6706	4301	5599	8544	4533	6853	4046	3914	6920	4138	6420	4052	5246	5404	4160	5278	3785	5282	5346	4687	7305	4022	5099	5608	3950	4878
ENSMUSG00000026594	10490	1823	6249	3002	10679	2977	1781	6370	2702	10787	2385	3144	6289	2708	10645	1752	2318	6085	2913	11288	3622	2550	7106	4055	10023	3575	2245	6723	3380	10716	2862	2424	6463	3416
ENSMUSG00000040681	3480	7495	4434	6184	2941	5857	6004	4120	5955	3226	5706	10448	3607	5225	3158	6451	7835	3380	5120	3124	5374	6809	3865	5361	3262	5632	6214	4439	8428	3254	4890	6528	3220	4407
ENSMUSG00000023845	5851	3966	5156	4938	6842	5489	4324	5437	5022	6124	4545	5985	5095	5245	6102	1626	5958	4772	5758	6114	4960	4402	4946	5403	5971	5309	4777	5382	3271	5698	5042	5107	5383	5322
ENSMUSG00000031229	4516	4544	4364	5587	5659	6205	4975	4716	5757	5553	5520	8624	4513	6018	5399	2216	7824	4256	6455	5054	4695	4583	4356	5252	4779	5512	5079	4804	3110	4943	5023	5691	4482	5082
ENSMUSG00000028843	6491	4515	6445	4565	4764	4187	3768	5315	4216	5289	4095	6745	5572	4713	5503	7005	4730	5207	4667	5941	4633	4741	5437	4408	5423	4588	4330	5965	7342	5855	4271	4088	5737	4453
ENSMUSG00000028790	3750	6839	4584	5753	3590	5663	5534	4743	5897	3431	5540	9022	4286	5454	3566	4803	7464	3876	5461	3687	5383	6067	4261	5521	3762	5708	5685	4867	7007	3936	4954	6049	3925	4896
ENSMUSG00000024045	6363	3920	5303	4552	7436	4370	4087	5967	4865	6150	3897	6835	5504	4426	6515	2817	5262	5214	4512	7147	3809	4017	5817	4947	7183	4263	3938	6179	5287	6026	4137	4386	5114	4590
ENSMUSG00000015291	6823	2703	5174	3798	7647	3670	2909	5809	4162	7928	3767	5959	6202	4737	7571	3056	4361	5719	4287	7945	3686	3223	5988	4063	7650	4148	3234	6518	5697	7872	3843	3710	5687	4602
ENSMUSG00000016256	3389	6879	4139	5575	2675	5483	5698	3794	5799	2781	5699	9774	4046	6180	2834	7610	6925	3407	5310	3113	5180	6206	3552	4623	3040	5630	6503	4481	9225	3237	5269	6342	3859	5436
ENSMUSG00000029064	4075	6554	4710	5659	3619	5632	5444	4531	5699	3450	5361	8551	4318	5676	3721	5126	6659	4146	5576	3909	4873	5440	4421	5067	4026	5320	5261	5050	7976	3827	4809	5635	4184	5010
ENSMUSG00000011179	1340	10967	2267	5701	1135	6867	8816	2196	5853	1245	6768	14530	2121	5277	1252	7468	12929	1847	5508	1122	5280	8388	2091	4831	1235	5486	7834	2477	8067	1175	5514	8747	1972	4986
ENSMUSG00000000568	3183	7156	4145	5623	3095	5765	6004	4062	5793	3288	5416	11133	3806	4969	3302	6549	8039	3762	5422	3483	5107	6229	3791	4902	3359	5044	6110	4149	6957	3288	5213	6580	3496	4485
ENSMUSG00000026034	6785	2384	5061	4003	8680	4031	2987	6008	4470	6858	3320	5087	5536	4682	8163	3713	4821	6193	4727	7986	4274	3368	5893	4535	7647	3922	2912	6301	3749	7690	3979	3385	5731	3602
ENSMUSG00000040899	2226	5897	3235	9080	2047	9487	6048	3455	9299	1569	6560	8548	2637	7289	1677	2893	6835	2433	7612	1914	8163	6161	2657	7081	2123	8911	6575	3480	8161	1630	5563	4499	2025	4635
ENSMUSG00000029401	1001	8737	617	7989	897	8683	7183	573	8212	1245	8906	14959	629	6576	1137	11031	10610	471	6979	807	7171	7661	519	5607	915	7245	7043	585	9403	1005	6152	7473	458	3865
ENSMUSG00000062867	1863	8801	3197	6350	1728	6728	7533	3147	6539	1660	6558	11523	2473	5541	1824	8104	9765	2549	5937	1685	5725	7729	2654	5050	1776	6039	7085	3140	8543	1511	5304	7691	2235	4353
ENSMUSG00000025017	3162	5289	5066	6727	2946	5959	5023	4742	6499	3307	5449	7281	4810	6364	3123	3212	6048	4481	5926	3213	5503	5466	4519	5788	2991	5792	5551	5108	6764	3510	5722	5348	5091	6409
ENSMUSG00000042625	5655	3338	5240	4114	7181	4271	3942	5998	4769	6167	3830	6612	5413	4509	6725	4731	5127	5529	4981	7162	3550	3852	5528	4328	7068	4270	3953	6042	4594	6005	4109	4309	4954	4186
ENSMUSG00000006519	3641	5843	4717	5439	2948	4747	5128	4343	5521	3561	5172	8939	4578	5870	3661	6909	6148	4054	5324	3215	4579	5937	4320	4639	3441	5113	5905	5327	9046	3689	4733	5608	4406	5352
ENSMUSG00000034707	4471	4145	5779	5152	4550	4424	3752	6285	5306	4515	4397	6315	5910	5503	4343	3690	4753	5065	5108	4585	4359	4786	5580	5284	5056	5178	4843	7069	7389	4895	4286	4289	5345	5310
ENSMUSG00000047735	9538	2036	6893	3089	9431	3050	2113	6435	2352	8542	2418	3309	6106	2604	8942	1734	2682	5985	3145	10417	3882	2836	6729	3952	9425	3442	2592	6640	2404	9480	3838	3250	7939	4332
ENSMUSG00000033885	7261	2770	6843	3749	6828	3464	2581	6427	3306	7007	3337	5470	6352	3319	6901	3177	3737	5829	3774	7645	4510	3384	7119	4622	7295	4246	3015	7241	4885	7128	4105	3721	6519	3920
ENSMUSG00000028796	3208	5300	3524	6988	3119	5408	4733	3559	6572	2928	5497	8800	3462	6812	3360	7148	6591	3488	7427	3175	5210	5573	3421	6142	3337	5488	5257	3999	9664	3131	5131	5400	3310	5318
ENSMUSG00000004040	3850	5985	4506	5812	3520	6414	5743	4496	5982	3647	5011	7509	4630	5518	3634	3678	6185	4045	5269	3813	5375	5460	4231	5249	3726	5955	5388	4950	7029	3737	5644	5492	4532	5412
ENSMUSG00000018707	6199	2693	5253	4406	6728	4257	3453	5525	4798	6398	4476	5652	6047	5255	6967	2700	4844	5739	5879	6873	3359	3369	5551	4958	6089	4488	3664	5703	3543	5671	4687	4287	6129	5735
ENSMUSG00000064267	5830	2427	8710	4209	4862	2495	1920	7675	3566	5633	2919	4713	8495	4809	6144	3366	3277	8144	4481	5786	3095	2926	7834	4796	5831	3315	2794	8509	6283	6006	3609	3491	7764	5349
ENSMUSG00000037331	2599	7532	3525	6358	2944	5772	6919	3701	6707	2819	5486	8933	3454	5828	2844	4274	8185	3450	5966	2879	4851	6281	3460	5405	2833	5432	6616	4201	6454	2764	5841	7447	3579	5653
ENSMUSG00000028034	2829	6548	4134	6233	3696	5629	5870	4522	6185	3161	5210	9272	4197	5968	3656	3663	7680	4068	5544	3336	4880	5961	4251	5714	3430	5205	5920	4889	5857	2983	5167	6161	3718	5250
ENSMUSG00000004099	2665	7083	2598	4785	2700	6241	6521	2620	4766	2977	7853	13272	2769	5788	2997	5775	11478	2560	6008	2699	5409	6212	2494	3856	2725	6068	6921	2837	4892	2841	6683	8550	2531	4527
ENSMUSG00000034312	4783	4058	5142	4496	5329	4662	4425	5551	5037	5522	3896	6539	5189	5124	5238	4164	5608	4854	4965	5828	4393	4662	5248	4694	5270	5326	4863	5978	5618	5622	4350	4645	4957	4650
ENSMUSG00000047867	10592	2727	6156	3056	9177	2935	2179	5095	2363	8865	2944	5293	5786	2641	8933	3328	3064	4922	2946	10450	3719	3168	5892	3599	9423	3494	2835	6110	4284	9020	3276	3142	5792	3430
ENSMUSG00000028809	4274	5391	4562	5055	5052	5071	5105	4896	5182	4345	4760	9255	4596	5102	4306	3959	7017	4265	5083	4725	4572	4838	4438	4964	4577	4818	5056	5216	5703	4265	5025	5596	4055	4906
ENSMUSG00000017485	6423	4123	5416	4812	5934	4577	3898	5060	4430	6141	4168	6716	5363	4622	6122	2401	5496	4587	4729	6527	4691	4323	5246	4778	5905	4594	4319	5708	3735	6747	4297	4492	5188	4177
ENSMUSG00000021577	4498	5944	4335	5457	4092	5405	5284	4146	5452	4111	5445	8592	4030	5159	4341	5554	6780	3887	5145	4460	4976	5588	4016	4781	4351	5297	5401	4699	6485	4149	4611	5339	3634	4263
ENSMUSG00000075284	5465	3758	6403	3861	5586	4022	3299	6192	3568	6145	4093	6491	6762	4173	6236	3194	5189	6099	4057	5982	4339	3857	6410	4289	5811	4232	3688	7278	3979	6085	4285	4234	6540	4072
ENSMUSG00000029714	5801	2388	5596	4094	6740	3920	3088	6414	4346	6677	3691	5371	6220	4680	6074	2788	3796	5515	4298	6794	3884	3442	6411	4753	7060	4425	3312	7150	6220	6443	3853	3535	5759	4688
ENSMUSG00000034908	5731	3011	5745	4518	6358	3936	2982	5700	4843	6083	3740	5072	6026	4763	5771	3004	3798	5345	4764	6764	4003	3531	5724	5129	6451	4503	3416	6595	7127	6406	3790	3288	5758	5059
ENSMUSG00000018501	5604	3910	5025	5127	5864	4649	3834	5282	4944	5732	4152	6254	5611	5150	5927	2148	5321	4752	5365	6018	4225	4083	5345	5172	5644	4585	4162	5503	3846	5687	4735	4502	5453	5086
ENSMUSG00000021892	6515	5243	4236	5194	5772	4623	4673	3821	4890	6227	4143	7353	3647	4243	6547	3787	6103	3337	4849	6532	4901	5188	3869	5056	6276	4784	4861	3771	6099	6074	4014	4666	3132	3894
ENSMUSG00000021624	3249	5618	4753	5560	3218	4981	5030	4493	5755	3450	4902	8851	4807	6000	3458	5310	7531	4277	6361	3246	4449	5252	4338	4913	3269	4904	5677	5183	6389	3488	4758	5506	4441	4776
ENSMUSG00000002028	7809	1735	5419	3540	9453	3228	2480	5559	3272	9022	3153	4261	6317	4317	9496	1027	3718	6342	5250	8579	3078	2383	6035	4587	7473	3699	2651	5880	2196	7265	4035	3509	6660	4696
ENSMUSG00000018474	5165	3249	4690	5004	5744	4827	3516	5296	4927	5902	4648	6589	4887	5265	5503	4251	4861	4660	5524	5513	4767	4223	4900	5101	5475	5468	4199	5243	5098	5106	4975	4464	4128	4680
ENSMUSG00000029169	3858	6502	4288	5510	3938	5358	5600	4444	5585	3731	5099	8513	4295	5262	3791	3228	7268	3945	5300	3987	4872	5822	4349	5219	3756	4953	5511	4698	5576	3778	4838	5815	3988	4971
ENSMUSG00000040481	6920	2813	5882	4290	7791	3853	3000	5946	4200	6972	3193	4759	5831	4232	7397	2090	4041	5536	4851	7762	3839	3199	5904	4975	7235	4056	3421	6412	3090	6724	3767	3439	5625	4432
ENSMUSG00000055148	12544	1034	7775	2181	9073	1478	862	6023	1642	9956	1717	2694	6361	2082	10906	1992	1511	5944	2520	12081	2517	1639	7149	3575	10305	2270	1371	6931	3780	11860	2272	2060	8095	3158
ENSMUSG00000027346	4333	4248	4964	5742	4242	5302	3874	4809	5269	5023	4833	7018	5176	5378	4798	3380	5282	4095	5037	4359	4985	4212	4694	5899	4244	5283	3890	4900	5826	5224	4803	4392	4464	5860
ENSMUSG00000036246	6358	3167	4791	3524	7006	3752	3055	5478	3697	6942	3589	5937	5640	4062	6679	3494	4375	5209	3896	7196	3789	3664	5486	4064	7138	4436	3637	6050	5624	7093	3807	3893	5061	4201
ENSMUSG00000006676	5431	3498	5268	4891	5257	4512	3524	5620	4968	5140	4338	5951	5394	5015	5268	3388	4743	5229	4784	5665	4295	4038	5389	4967	5471	4466	3651	5700	6295	5260	4147	4279	5168	4763
ENSMUSG00000069662	1761	8195	2183	6954	1947	7155	7178	2451	7253	2267	5229	11158	2986	6509	2092	5182	9257	2099	6149	1846	5727	5823	2257	5934	1852	6340	6488	2854	7948	2163	4880	6262	2359	4856
ENSMUSG00000047880	5591	4605	5471	4722	5568	5006	4467	5164	4612	4616	3389	6292	4599	3569	4886	4578	4679	4256	3826	5884	5777	5479	4878	5179	5707	5560	5111	5419	7339	4404	3581	4012	3797	3420
ENSMUSG00000068039	2273	8851	3067	5778	1975	6178	7057	3109	5952	2112	5968	10950	2761	5227	2286	6404	9230	2631	5359	2102	5382	7041	2736	4960	2173	5653	6756	3201	6866	2084	5090	7082	2541	4511
ENSMUSG00000026355	1404	10070	1545	4969	1304	6966	8003	1418	4959	1597	8257	14717	1403	5402	1600	7519	12067	1418	5908	1237	5770	8000	1202	3680	1271	6340	7850	1514	5331	1397	6353	9267	1176	4031
ENSMUSG00000026755	4872	3684	6304	4092	4287	3838	3300	6091	4182	5139	3982	6611	6170	4307	4985	4514	4359	5853	4348	5283	4284	3902	6301	4267	4905	4380	3670	6545	6068	5406	4115	4207	6185	4332
ENSMUSG00000036461	5576	4377	5463	4296	5389	4566	3993	5246	4183	5288	4139	7236	5174	4413	5279	2594	5831	4494	4056	5581	4575	4389	5098	4554	5618	4550	4163	5741	4217	5522	4454	4710	5344	4430
ENSMUSG00000026219	4719	4021	4865	4927	4789	4869	3973	5066	4929	4939	4702	6323	5031	5353	5203	2462	6093	4686	5506	5021	4394	4315	4802	4952	4966	4864	4516	5184	3873	5005	4887	4927	5210	4928
ENSMUSG00000040459	5166	3179	4539	3968	7060	3901	3447	5465	4363	6454	3511	6532	5477	4456	6256	2760	4620	4997	4085	6874	3549	3330	5353	4398	7020	4097	3610	6418	5583	5954	3920	3956	4889	4747
ENSMUSG00000041859	1234	10218	1441	4762	1075	6882	8562	1379	4849	1436	7774	15476	1252	5133	1503	7704	12862	1226	5928	1148	5632	7977	1114	3145	1209	6121	8218	1342	5194	1262	6413	9360	1155	3791
ENSMUSG00000004568	11214	521	6051	1668	11495	1296	634	5931	1468	11787	1441	1797	6618	1956	12717	1173	1113	6196	2028	12326	2233	1175	7008	2870	11213	2135	988	6825	2558	12971	2167	1611	7625	2841
ENSMUSG00000023991	3380	4591	4217	5394	3259	4685	4451	4141	5490	3717	5257	8515	4337	6214	3599	6934	6078	3986	6107	3602	4137	4786	4392	5042	3464	4556	4722	4635	7463	3600	4564	5166	4069	4970
ENSMUSG00000079197	1449	9185	2315	6395	1460	6977	7760	2112	6673	1564	5955	13138	1832	4702	1526	8974	8497	1839	5058	1467	5861	7442	1921	4677	1477	5498	6811	2085	7713	1465	5636	7440	2141	4198
ENSMUSG00000005410	1215	9426	1579	5026	1038	6790	7789	1562	5149	1304	8249	14420	1396	5519	1439	8708	11987	1335	5964	1017	5841	7631	1291	3639	1081	6041	7435	1441	5885	1233	6324	9185	1274	4010
ENSMUSG00000063358	3972	5515	4088	5437	3634	5113	4946	4172	5361	3627	5128	8558	4001	5261	3761	3915	6810	3675	5540	3865	5030	5191	3857	5214	3811	5055	5182	4614	6197	3972	4740	5460	3799	4612
ENSMUSG00000022336	3571	6173	4681	5405	3444	5173	5236	4330	5281	3116	4940	8834	3942	4917	2908	5522	6523	3488	5010	3701	5413	5684	4319	5037	3783	5261	5483	4705	6727	3243	4391	5331	3435	4039
ENSMUSG00000030662	1692	9213	2585	5944	1520	6587	7371	2664	6004	1515	6622	11141	2250	5412	1592	5789	10353	2147	5747	1533	5172	7665	2157	5094	1594	5882	7511	2788	6236	1542	5643	7758	1933	4388
ENSMUSG00000020571	2437	5986	4949	6345	1864	4536	4544	4255	5900	2377	5353	8843	4878	6550	2270	5223	6369	4334	5961	2155	4544	5666	4178	5030	2202	4550	5223	4748	8370	2311	5257	6016	3926	5750
ENSMUSG00000002748	4393	5052	4107	4996	4507	4938	4976	4246	4911	3959	5267	9339	4123	4933	4405	3428	7419	3766	5370	4565	4646	4895	3978	4720	3990	4820	4768	4144	4374	4031	4967	5936	4026	4779
ENSMUSG00000035929	4887	3365	4270	3426	5715	3755	3297	4292	3481	6069	4431	6657	4811	3845	4900	4652	4579	4197	3720	5528	3766	3661	4440	3675	6696	4242	3649	4852	5908	6412	6162	6090	6697	6526
ENSMUSG00000017781	4880	4797	5309	4727	4078	4331	3820	4669	4654	4298	4425	7142	4796	4769	4493	5071	5162	4729	4730	4566	4472	4758	4974	4531	4541	4517	4411	5243	6343	4513	4439	4910	4752	4747
ENSMUSG00000042524	6663	2605	6132	3814	6227	3212	2592	6176	3699	5882	3135	4701	6190	4284	6254	2955	3262	5503	3960	6859	3477	3109	6299	4316	6644	3747	3064	7036	6044	6706	3555	3269	6264	4882
ENSMUSG00000006998	2566	7232	3605	5630	2402	5752	5941	3453	5985	2546	5539	9798	3224	5488	2475	5500	7733	3030	5531	2435	5140	6279	3174	5220	2499	5191	6107	3784	7304	2524	5125	6327	3117	4580
ENSMUSG00000028760	4529	3813	4936	4942	5209	4591	4100	5043	4907	4824	4116	6568	5501	5089	4907	3451	5032	5010	5066	5103	4098	3969	4937	5024	4984	4766	4278	5495	4636	4636	4077	4396	4877	5231
ENSMUSG00000021488	5234	3148	4956	4478	6279	4475	3709	5367	4784	5802	3745	5117	5258	4827	6442	2400	4978	5081	5314	6048	3761	3706	5128	4856	5768	4480	3895	5533	3716	5638	4278	4115	5042	4727
ENSMUSG00000071650	4452	4267	4677	4865	4452	4655	4307	4930	4823	4216	4565	7193	4789	4997	4496	3864	5807	4664	4823	4632	4480	4596	4574	4803	4278	4737	4471	5039	5782	4613	4497	4880	4562	4880
ENSMUSG00000038014	3925	5882	4098	5380	3759	5226	5126	4256	5248	3843	4893	7666	4099	5039	4157	3124	7060	3840	5515	3819	4769	5257	4091	4926	3515	4788	4868	4134	4829	4226	4833	5799	4347	5103
ENSMUSG00000029004	6477	3171	5327	4550	6706	4387	3466	5464	4306	6410	3191	5090	5425	4373	6317	1882	4467	4885	4653	7066	4050	3613	5506	4901	6097	4415	3554	5836	3336	5769	3849	3206	4851	4385
ENSMUSG00000078652	2313	7635	3276	5591	2309	5477	6561	3377	5709	2382	5136	10419	3220	5281	2458	4313	8050	2974	5226	2491	4980	6463	3032	5091	2302	5033	6300	3749	7237	2677	5128	6456	3322	4905
ENSMUSG00000024835	3306	4406	4855	5191	2923	4720	3946	4619	5073	3543	5066	7658	4456	5500	3405	7159	5722	3731	5166	3184	4881	4819	4434	4260	3400	5247	4477	5130	7437	4072	4801	4992	4261	4631
ENSMUSG00000004264	2578	7118	3764	5833	2139	5633	5950	3390	5722	2304	5272	8718	3408	5109	2399	7846	7333	3106	5225	2311	4945	6364	3187	4726	2475	5084	5922	3576	7877	2391	4810	6419	2823	4412
ENSMUSG00000020572	1090	10891	2072	7475	1096	6642	8622	1862	7486	1003	5524	11206	1456	5898	1068	4746	10674	1352	6216	1033	4789	7679	1716	5684	1097	4934	7770	1984	6837	1086	4896	7954	1690	4591
ENSMUSG00000023456	1080	16028	1285	2864	906	8698	14525	1249	3056	1034	3657	15186	1264	2783	1078	6202	15087	1028	4230	892	4162	12528	1105	2318	975	4805	11984	1431	4160	908	2743	7387	1070	2310
ENSMUSG00000041028	2594	7047	3447	5860	2385	5914	6104	3707	6259	2262	5119	8660	3507	5507	2521	4648	6965	3118	5088	2468	5199	5886	3430	5282	2656	5324	5778	4297	7983	2656	4735	5217	3394	4921
ENSMUSG00000027405	2310	7757	2864	5431	2678	5427	6861	2913	5681	2357	5091	11798	2565	4499	2449	6932	8397	2602	4954	2577	4608	6632	2746	4636	2542	4799	6904	3133	6803	2344	4956	7013	2251	4344
ENSMUSG00000044786	6560	2039	6461	3481	6598	2650	1886	6838	3335	6595	2579	4114	7077	3880	6588	2633	2547	6337	3681	7325	3455	2543	6890	4041	6760	3313	2104	7890	5222	7239	3396	2505	6888	4354
ENSMUSG00000039264	11347	1559	5227	2097	10595	2412	1586	4851	1798	9821	2276	3593	5060	2030	10652	2188	2477	4954	2459	11472	3424	2306	5556	2920	9564	2998	2048	5038	2975	10336	3176	2724	5303	2913
ENSMUSG00000056851	3780	5518	3794	4861	3841	4797	5040	3960	5372	3424	4877	8210	3639	5290	3637	4975	7055	3542	4963	3946	4688	4955	3802	4773	4125	4854	4982	4201	7417	3768	4546	5280	3407	4408
ENSMUSG00000026832	5817	2954	6466	4084	5600	3936	2637	6494	3940	5054	3624	4899	6113	3861	5022	3075	3353	5341	3805	5953	4564	3158	5913	4542	5654	4726	3142	6652	6080	5626	3947	3161	5864	4654
ENSMUSG00000054520	3649	2286	7486	4612	3620	3445	2309	7698	4380	3816	3520	4615	8195	5441	3873	3396	3111	7552	5044	4045	3767	3080	7208	4768	3879	3708	2747	7979	6426	3836	4040	3348	7171	5588
ENSMUSG00000027009	7227	2270	5484	3297	7543	4394	2945	5497	3313	7421	3292	4211	5482	3425	7486	1475	3439	4964	3411	7571	4107	2870	5570	4176	6645	4549	3020	5875	2357	7032	4119	3342	6524	4666
ENSMUSG00000045817	8960	2625	6733	3529	7404	2960	2100	5745	2975	6709	3242	4155	5558	3536	7324	1777	2909	5473	3438	8433	3045	2419	6792	4164	7611	2999	2182	6429	4140	7891	3060	2663	6033	3968
ENSMUSG00000000486	5379	4146	5149	4060	4650	4095	3802	4917	4182	4983	4023	6934	4914	3850	5191	5922	4952	4412	4236	5179	4478	4580	4781	3995	4943	4358	3958	5179	6261	5318	3826	4153	4353	3775
ENSMUSG00000035203	5661	3218	5208	3882	5489	3856	3031	5062	3672	5831	4014	5888	5300	4180	5921	4760	4302	4985	4254	6103	4033	3791	4946	4125	5710	4194	3541	5454	5970	5990	3739	3765	4854	4129
ENSMUSG00000059994	6069	3090	6630	3893	6134	3197	2876	6017	3536	5683	2754	4832	5318	3516	6026	3336	3574	5481	3811	6510	4323	3980	6292	4178	6704	4201	3568	6810	5550	5806	3203	3215	5180	3475
ENSMUSG00000042594	5827	2986	5522	3869	5482	3691	3102	5072	3787	6050	3420	5324	5502	3870	6155	3339	3834	5168	4068	6222	3867	3648	5634	4351	6159	4175	3701	6017	5562	6410	3607	3653	5503	4171
ENSMUSG00000025572	4377	2084	5178	4289	4387	3493	2202	5400	4258	5627	4192	5224	6775	5594	5321	4047	3699	6125	5213	4874	3317	2774	5676	4201	4819	4167	2734	6057	5578	6468	4574	3790	6809	5372
ENSMUSG00000031833	5757	1845	5823	3406	6636	3102	2084	6742	3565	6513	3206	4084	7029	4020	6257	2885	3011	6571	3628	6912	2817	2339	6838	3856	6950	3462	2453	7746	5060	6838	3349	2787	6734	4050
ENSMUSG00000039262	5864	3312	5200	4235	6062	3782	3409	5167	4026	6016	3622	5155	5129	4497	6086	2006	4862	4885	4777	6114	3516	3451	5336	4693	6019	3976	3618	5506	3742	6063	4124	4144	5206	4638
ENSMUSG00000006731	5563	4040	6022	4275	5205	3977	3974	6303	4325	4196	3165	4688	5530	3734	4850	3486	3768	4867	3600	5352	3750	4172	5857	4537	5671	4418	4014	6739	6816	4713	3301	3566	5392	4323
ENSMUSG00000032249	4045	6596	3842	4593	3400	5102	5337	3502	4190	4183	4826	11520	3616	4190	4108	6511	7092	3271	4406	4156	4809	5341	3503	3769	3725	4426	5228	3791	4889	3885	4197	5953	3016	3133
ENSMUSG00000017421	3900	4793	3935	4696	4887	4654	4235	4581	4882	4512	4215	7796	4488	4981	4634	3703	5995	4135	4940	4564	4511	4589	4318	4647	4594	4698	4295	4802	5075	4586	4286	4783	3961	4443
ENSMUSG00000010277	5559	4116	4761	4482	5407	4089	3703	4587	4101	5338	4211	6112	4919	4411	5601	2750	5173	4406	4595	5784	3842	4012	4856	4559	5455	4208	4112	5180	4160	5412	4053	4330	4994	4576
ENSMUSG00000025239	5736	4155	4746	4484	5883	4253	3561	4684	4497	5305	3675	5806	4446	4495	5573	3019	4957	4258	4474	5990	4252	4215	4632	4525	5692	4344	4043	5087	5094	5812	3920	4009	4239	3969
ENSMUSG00000022216	2498	6152	3660	5358	2227	5546	5286	3581	5422	2390	5343	9404	3382	4634	2316	7779	6871	3109	4884	2332	5364	5846	3094	4429	2246	5127	5581	3604	7848	2493	5539	6168	3609	4516
ENSMUSG00000064337	2899	5714	3532	5233	3447	5286	5404	3599	5333	2306	3355	6035	3702	3605	3005	7204	6420	3385	5645	2927	5013	5135	3219	4570	3540	4886	5149	3891	15570	3193	3954	4146	3693	3431
ENSMUSG00000032187	3838	4635	3792	4627	4047	4638	4665	4048	4932	4440	4812	8077	4806	5183	4210	4102	6095	3802	4540	4008	3949	4499	3767	4390	3964	4445	4689	4386	5097	4542	4843	5325	4670	5348
ENSMUSG00000024097	3630	6441	3702	4897	3894	4880	5256	3843	5088	3205	5163	9108	3339	4546	3402	4744	7331	3327	5027	3774	4571	5654	3669	4685	3757	4626	5377	3889	5544	3243	4689	6010	2995	3758
ENSMUSG00000025016	4180	4842	4712	5097	4037	4284	4110	4740	5102	3920	4321	6730	4465	5384	4316	3006	5613	4261	4980	4270	4329	4523	4567	5186	4343	4427	4353	5176	5670	4177	4311	4548	4320	4759
ENSMUSG00000001017	4389	4349	5030	5066	4002	4394	4105	5032	4952	3824	4241	6690	4572	4827	4071	4171	5306	4218	4679	4302	4536	4618	4820	4761	4263	4370	4361	5238	6050	4051	4144	4592	4377	4485
ENSMUSG00000038342	5746	2049	4760	3442	7224	3553	2809	5796	3703	6716	3258	4472	5897	4257	6080	1697	3430	5125	4115	7249	3346	2862	5698	4017	6982	4043	2942	6265	4122	6713	3757	3049	5716	4777
ENSMUSG00000002107	4907	4359	4721	4255	4963	4775	4155	4453	4015	5108	4381	7302	4501	4005	5012	2157	6597	4177	4193	5217	4599	4230	4622	4173	4656	4604	4272	4889	3816	4712	4231	5037	4662	3761
ENSMUSG00000006932	4499	4323	4349	4602	4291	4297	4148	4646	4535	4305	4408	7028	4510	4857	4714	2768	5602	4417	4805	4562	4234	4544	4477	4637	4602	4367	4398	4768	5560	4677	4254	4495	4406	4360
ENSMUSG00000040054	6516	2239	4935	3402	7531	3249	2613	5204	3406	7526	3236	4663	5395	3798	7686	1458	3584	5053	3988	7496	3147	2684	5455	3781	7049	3630	2996	5509	3418	7687	3588	3296	5763	4223
ENSMUSG00000015749	2856	6882	3407	5149	2700	5205	5596	3436	5133	2987	5451	11146	3247	4887	2865	4501	8372	2944	4876	2880	4775	5572	3094	4333	2800	4646	5409	3716	5814	2733	4668	6152	2758	3998
ENSMUSG00000002204	4916	4521	4088	4455	3822	4871	4093	3848	4393	4733	4360	6898	4021	4136	4422	6569	5377	3607	4555	4653	4970	4843	3671	3886	4328	5254	4482	3943	6666	4804	4098	4385	3782	3413
ENSMUSG00000033047	2768	6410	3619	5305	2448	5252	5549	3307	5460	2660	5178	8961	3116	5216	2601	6569	7209	2841	5226	2701	5059	5727	3146	4698	2605	5189	5494	3524	7001	2585	4746	5739	2902	4036
ENSMUSG00000024675	2763	3077	7827	4869	3183	3260	2658	7656	4301	2564	3097	5062	5922	4224	2556	3539	3565	6238	4209	2751	4625	3797	7233	5345	3294	4195	3577	8067	6936	2612	5007	4639	6935	5103
ENSMUSG00000022885	7595	1892	6866	3072	8141	2342	1795	7159	3142	6201	2120	2946	6106	2932	7546	1579	2318	6253	3106	7589	2712	2275	6748	3798	8029	2849	2275	7896	4398	7403	2769	2301	6796	3707
ENSMUSG00000024965	5007	3796	5134	3861	4312	3634	3306	5144	3795	5354	3678	5780	5205	4192	5382	4661	4339	4938	4072	5096	4050	4205	4801	3620	4966	4422	3748	5326	5807	5592	3907	4167	5244	4059
ENSMUSG00000024002	4323	3420	4657	4364	4947	4024	3581	5125	4428	5324	3819	6574	5387	4478	4997	2753	5076	4848	4648	5286	3821	3518	4714	4406	4726	4289	3766	5536	4816	4803	4549	4133	4672	4578
ENSMUSG00000030007	2285	7723	3342	5315	2217	5717	6145	2965	5589	2125	5277	10067	2708	4935	2067	6012	7730	2548	4661	2175	4812	6684	2779	4614	2399	4915	6206	3173	7571	1957	4819	6448	2476	3902
ENSMUSG00000035152	3763	4374	4747	4860	3758	4907	4181	4824	5120	3523	4247	6444	4658	5024	3692	3670	5296	4275	4931	4112	4387	4327	4565	5011	3815	4819	4557	5177	5808	3814	4265	4345	4426	4603
ENSMUSG00000094483	4424	4235	4590	5032	4743	4277	4029	4930	4791	4472	4027	5825	4539	5045	4664	2706	5552	4444	4984	4753	3930	4131	4844	4855	4718	4379	4375	5381	3828	4321	4164	4662	4496	4170
ENSMUSG00000024073	5902	2738	4832	3738	6787	4166	3409	4790	3975	6158	3713	4856	5142	4473	6649	1874	4611	4950	4961	6228	3365	3288	4882	4474	5497	4119	3613	4919	2496	5375	4140	3915	5395	4609
ENSMUSG00000017132	6833	3081	5072	3442	6080	4052	2950	5265	3719	6016	3148	4635	4912	2928	6317	2983	3569	4308	3318	6896	4210	3637	5159	4211	6645	4499	3269	5507	5780	6525	3391	3397	4979	3299
ENSMUSG00000020290	2930	5964	3636	5511	2864	5137	5235	3538	5254	3029	5326	8722	3309	5281	3031	3440	7891	3255	5378	3152	4682	5339	3432	5177	2845	4746	5404	3744	4610	2927	5024	5988	3346	4883
ENSMUSG00000054808	3340	5465	4038	5060	2895	4877	4883	3719	4669	3285	5144	8116	3921	5068	3262	5338	7054	3573	5121	3188	4622	5078	3716	4281	3160	4819	5044	4233	5522	3228	4644	5798	3375	4409
ENSMUSG00000033228	5205	4120	4788	4545	5349	4069	3833	4671	4352	4823	3909	6319	4422	4365	5061	2821	5173	4090	4395	5231	3878	4190	4651	4681	5422	4209	4088	5104	4083	5045	4124	4475	4342	4110
ENSMUSG00000021111	4338	5041	4142	4582	4555	4171	4510	4313	4725	4334	4192	7192	4258	4564	4266	2413	5998	3800	4486	4497	4188	4580	4279	4595	4669	4351	4765	4808	4928	4281	4123	4802	4182	4443
ENSMUSG00000027678	6116	2626	4497	4280	5781	4016	2813	4665	4193	6042	3704	4817	4701	4375	6006	2413	3852	4264	4724	6288	3898	3307	4569	4601	5895	4405	3258	4994	4167	6412	4435	3775	4845	4523
ENSMUSG00000034116	4526	4105	4119	4473	4100	4613	3921	4107	4575	4780	4554	6634	4070	4575	4641	4709	5253	3596	4417	4630	4530	4655	3882	4270	4574	4823	4286	4389	5980	4911	4050	4478	3815	4144
ENSMUSG00000061032	3430	5248	4575	4844	3254	4371	4518	4315	4974	3407	4246	8030	4391	4684	3420	6095	5548	4048	4594	3567	4233	4817	4096	4303	3682	4020	4613	4885	6408	3465	4353	4900	3671	4115
ENSMUSG00000020272	7038	2291	5972	3215	6808	2863	2318	5926	2946	7371	2819	4279	5767	3183	7402	2305	3182	5445	3288	7485	3338	2793	5879	3575	6786	3406	2821	6241	3553	7310	3076	2956	5777	3330
ENSMUSG00000031557	6367	3637	4958	3373	5622	3385	3110	4571	3236	6502	3526	5872	5348	3875	5969	2126	4575	4794	3639	6535	3891	3673	4905	3706	5769	3581	3617	5255	3844	6486	3471	3944	5459	4042
ENSMUSG00000032220	3262	4768	3747	5255	3555	5286	5012	4006	5770	3571	4698	7463	3336	5320	3802	4411	6288	3273	4905	3395	4547	5168	3402	4804	3671	5234	5641	3947	5596	3299	4399	5101	2463	4162
ENSMUSG00000020315	5374	2690	4818	3609	5935	3850	2927	5255	3616	6638	3881	5505	5146	4015	6359	1861	4331	4645	4093	6158	3725	3318	4999	4158	5944	4223	3402	5357	3001	6380	3961	4117	5114	3840
ENSMUSG00000028676	3473	5508	3880	4661	3863	4453	4640	4120	4757	3766	4407	7813	3980	4835	3826	3038	6920	3756	4834	3815	4062	4953	4041	4752	4009	4255	4686	4567	4866	4053	4158	5470	3713	4237
ENSMUSG00000020456	3685	4570	3749	5179	3221	4594	4381	3918	5293	3547	5155	7379	4018	5423	3473	4464	6126	3800	5366	3558	4418	4466	3670	4748	3316	4624	4487	4030	5754	3585	4606	5094	3658	4760
ENSMUSG00000040990	3885	4945	3913	5371	3691	5472	4493	3826	5471	3763	4868	7703	3738	5266	3952	4408	6138	3573	5173	3738	4761	4510	3500	4501	3584	4938	4399	3917	5202	3777	4303	4186	3245	3903
ENSMUSG00000007564	3327	5458	3810	4929	3001	4994	4797	3714	5134	3060	4846	8141	3725	4922	3145	5090	6020	3396	4876	3429	4674	5150	3444	4555	3337	4917	5173	4079	7179	3268	4134	4728	3285	4225
ENSMUSG00000031133	3538	5057	3779	5870	3204	6014	4538	3751	5878	3528	5486	7730	3665	5333	3430	3962	6573	3190	5574	3489	4936	4626	3684	4697	3103	5179	4336	3964	5103	3247	4075	4322	3065	3627
ENSMUSG00000038644	4019	5580	3101	4224	3763	5491	5386	3022	4150	3618	5671	9038	2688	4096	3929	6450	7314	2700	4257	3967	4390	5166	3097	3490	3937	4730	4885	3182	5595	3995	4536	5667	2692	3502
ENSMUSG00000021413	4789	3694	4482	4331	6017	4032	3763	4943	4425	5261	3734	6378	4643	4311	5337	1975	5029	4411	4412	5511	3714	3618	4716	4443	5667	3875	3696	5175	3764	5021	3771	3975	4305	4086
ENSMUSG00000032812	6966	2528	5571	3460	6377	3123	2400	5433	3252	6484	2903	3985	5295	3509	6784	2158	3094	4974	3267	7236	3372	3017	5509	3837	6759	3519	3021	6064	4759	7101	3165	3013	5485	3874
ENSMUSG00000030748	8054	2369	6078	2871	6466	2682	2156	5185	2401	6766	2413	3727	5845	2754	7540	2325	2651	5266	2563	7678	3294	2905	5751	3687	7220	3394	2651	6150	4327	7352	3410	3194	6347	3810
ENSMUSG00000042406	3809	5406	4063	4244	3505	3930	5001	4099	4851	3274	3955	7918	4278	4375	2986	4379	5463	3771	4026	3617	3788	5048	4252	4276	3758	4103	4991	4896	7369	3503	4257	5020	4155	4746
ENSMUSG00000004455	4450	4747	4739	4488	3706	4142	3760	4194	4188	4015	5062	6480	4315	4521	4313	3930	5466	4093	4730	4145	4023	4507	4331	4264	4194	4099	4113	4608	5674	4274	4165	5088	4028	4175
ENSMUSG00000027130	7094	1364	5090	2702	8646	2612	1585	6107	2690	7689	2539	3036	6145	3513	7795	1802	2294	5421	3299	8338	3037	2058	5837	3720	8175	3177	1940	6356	3481	8279	3021	2228	5948	3881
ENSMUSG00000046865	1610	8082	2814	5880	1366	5853	6725	2820	6405	1390	5065	9437	2253	4676	1452	6738	7391	2349	4716	1453	5152	6876	2580	4764	1503	5040	6523	3110	8338	1315	4559	6594	1968	3977
ENSMUSG00000058587	6385	3265	6021	3404	6167	3305	2913	5794	3150	6294	2962	4679	5229	3311	6253	2065	3624	4894	3231	6351	3545	3484	5860	3781	6611	3572	3186	6538	3704	6460	3093	3128	5272	3235
ENSMUSG00000034928	5973	2881	4896	3651	6384	3417	2735	5210	3915	5998	3009	4662	5336	3933	6148	1962	3668	4959	3697	6772	3189	3110	5204	3896	6515	3477	2885	5929	4836	6428	3434	3166	5231	4121
ENSMUSG00000019428	4261	4173	4046	4132	4392	4132	3590	4119	4381	4352	4125	6674	4702	4446	4313	5913	4786	4037	4355	4465	3846	4197	4162	4006	4539	4083	3890	4673	6841	4580	3979	4231	4129	3919
ENSMUSG00000004677	3860	3773	4622	4649	4005	4460	3800	4765	4565	3897	4307	6135	5033	5012	3727	3695	5198	4482	4964	3926	3943	3898	4561	4459	3617	4553	4269	5045	4611	3851	4436	4454	4799	4981
ENSMUSG00000025153	2721	6245	3451	5177	2725	4638	5928	3877	5298	2397	4085	7614	3350	5069	2498	3133	7370	3380	5380	2659	3819	5772	3528	5229	2495	4742	6006	3877	5797	2190	4810	6596	3452	5002
ENSMUSG00000030560	3633	6431	3535	4944	3222	5779	5057	3177	4757	3414	4780	7857	3166	4230	3608	4957	6465	2792	4665	3547	5371	5407	3062	4234	3190	5048	5095	3526	5284	3368	4629	4940	3221	3725
ENSMUSG00000005506	3823	4377	3793	4578	4615	4476	4509	4322	4865	4441	4281	7003	4098	4759	4547	1914	5986	3758	4664	4657	4007	4177	4035	4338	4337	4519	4561	4639	4372	4149	4484	4708	3875	4261
ENSMUSG00000031537	5977	2939	4997	3785	6370	3585	3055	5169	3941	5621	3223	4905	4969	3808	5915	2664	3833	4780	3866	6494	3375	3260	5277	4173	5977	3726	3303	5446	4371	5787	3326	3087	4724	4123
ENSMUSG00000042613	5480	2535	5330	3989	5592	3527	2617	5688	4055	5500	3214	4565	5841	4311	5392	2694	3184	5329	4156	6083	3515	2932	5423	4354	6072	3938	2937	6085	5101	5338	3145	2702	5235	3963
ENSMUSG00000029730	1589	8669	1500	4176	1526	6161	7070	1379	4103	1581	7162	12986	1256	4756	1735	8752	11064	1290	5280	1384	5226	6898	1273	3094	1388	5505	6660	1315	4470	1611	5654	8238	1253	3621
ENSMUSG00000031264	6103	2804	5443	3724	5561	3288	2527	5423	3540	5521	3302	4856	5489	3498	5419	3161	3432	5014	3534	6220	3825	3306	5646	4264	6109	3876	3109	5992	4960	5759	3184	3150	4829	3670
ENSMUSG00000015120	4127	4554	4169	4423	4352	4059	4290	4204	4222	4255	4228	6867	4482	4231	4153	3797	5588	4119	4246	4315	3761	4359	4220	4408	4464	4023	4149	4498	5461	4202	3951	4839	3995	4486
ENSMUSG00000025369	4451	3344	4386	4045	4929	4156	3530	4753	4279	4950	3977	6720	4708	4372	4799	3902	4909	4171	4301	5129	3924	3588	4582	3907	4976	4108	3670	5135	4644	4798	4013	4035	4124	4175
ENSMUSG00000007041	4765	3823	4627	3968	3636	3840	3161	4027	3755	4365	4442	7313	4393	4044	4394	6568	5024	3972	4142	4562	4560	4229	4227	3825	3944	4241	3830	4492	6003	4600	4206	4398	4168	3906
ENSMUSG00000008200	5321	3246	4428	3856	5912	3502	3581	4762	3887	5368	3298	6088	4527	3740	5536	2603	4614	4327	3987	6006	3541	3402	4710	4175	5658	3600	3385	5239	4232	5670	3881	4252	4884	4206
ENSMUSG00000017760	4852	2700	6225	3823	4409	2869	2417	6109	3800	4391	3171	4806	6318	4775	4476	3671	3143	5635	4125	4157	2913	2713	5343	3735	5019	3548	2903	7322	6720	5498	3407	3112	6311	4874
ENSMUSG00000037236	3733	5170	4187	4974	3740	4656	4597	4169	4921	3333	4185	7667	4152	4531	3561	3985	5931	3440	4552	3802	4442	4710	3778	4765	3864	4326	4548	4380	5543	3439	4124	4548	3440	4062
ENSMUSG00000052085	5234	3152	4211	3575	5347	4220	3466	4381	3681	5680	3915	5943	4793	4005	5480	2793	4974	4201	4084	5347	4104	3702	4212	3848	5296	4504	3629	4724	3551	5718	3996	4216	4887	4302
ENSMUSG00000019818	4146	5268	3966	4924	3879	4660	4449	4130	4761	3763	3919	6929	3899	4642	3589	3072	5782	3426	4789	4030	4401	4673	3891	4753	4028	4386	4350	4397	5326	3952	4108	4495	3947	4328
ENSMUSG00000024054	5095	2974	5504	3789	5197	3655	2809	5461	3649	4935	3695	5050	5210	3607	4999	2141	4411	4704	4147	5573	4085	3227	5499	4335	5196	4150	2946	5653	2889	5423	4351	4071	6420	4072
ENSMUSG00000003435	4264	3886	4491	4286	4167	4033	3942	4834	4508	4393	3843	6503	4576	4212	4330	4175	4935	4407	4368	4693	3757	3943	4478	4107	4367	4137	4048	4995	5625	4310	3777	4143	4075	4020
ENSMUSG00000032594	6447	2089	5073	3267	6828	2796	2110	5507	3309	5810	2574	3655	5237	3610	6403	2459	2817	4966	3578	7123	3334	2804	5735	4427	7663	3480	2424	5992	5427	6302	2938	2672	5412	4049
ENSMUSG00000020476	4935	4137	4470	3606	4254	3793	3634	4081	3601	5383	3858	6738	4813	3593	5267	4180	4642	4032	3566	5044	3687	4082	4305	3556	4702	3797	3895	4569	5619	5718	3919	4374	4580	3871
ENSMUSG00000029202	4151	4612	4196	4417	4303	4281	4184	4280	4164	4275	4125	6999	4295	4649	4200	2299	6213	3795	4667	4286	3937	4091	4276	4632	4100	4142	4381	4771	3541	4372	4106	4914	4093	4441
ENSMUSG00000000275	5439	2475	5052	3342	5797	3538	2573	5302	3230	5562	3137	4458	5203	3101	5890	1798	3411	4920	3500	6236	3973	3095	5416	3825	5493	4020	2920	5293	3862	6449	4447	3724	7210	4391
ENSMUSG00000028478	3430	4736	4408	4737	3009	4285	3874	4107	4692	3298	4613	8499	4082	4549	3157	5501	5013	3580	4463	3398	4440	4521	3975	4242	3291	4588	4235	4662	6871	3284	4020	4585	3570	4030
ENSMUSG00000041870	5110	4495	5048	4239	4257	3745	3708	4388	4035	4250	3565	5963	4327	3930	4344	3642	4953	3776	4097	4789	3907	4112	4563	3983	4801	4008	3955	4809	5438	4878	3676	4233	4438	4083
ENSMUSG00000039367	4308	3859	4317	4157	4754	4008	3718	4504	4433	4523	3960	5988	4483	4318	4808	3432	4746	4108	4332	4842	3723	3833	4300	4132	4764	4202	3733	4676	5234	4656	3841	4173	4303	4200
ENSMUSG00000015937	3974	4812	4061	4417	3619	4317	4176	3728	4377	4138	4421	6936	3960	4273	4206	4015	5483	3603	4145	4053	4115	4597	3853	4083	4018	4237	4290	4186	5613	4220	4293	5014	3790	4303
ENSMUSG00000019471	2595	5899	4031	5044	2429	5041	5250	3508	5206	2539	4417	8195	3290	4677	2571	6356	6076	3046	4622	2780	4710	5358	3185	4624	2493	4856	5193	3736	7378	2530	4053	4790	2941	3895
ENSMUSG00000063856	4042	5020	4063	3866	2689	4035	3758	3443	3834	3712	4032	7748	4256	4233	3814	6027	5729	3708	3777	3628	4279	4847	3590	3303	3090	4315	4609	4002	6045	5121	4174	5100	4721	4617
ENSMUSG00000033307	909	12180	1596	3563	812	7384	10626	1561	4275	833	4014	13157	1442	3281	915	6355	10464	1385	4249	866	4731	9476	1440	3062	856	4930	9064	1861	6355	795	3830	6724	1251	2951
ENSMUSG00000057236	3248	6006	3336	4561	2781	4593	4866	3272	4324	3055	5281	8611	3430	4582	3153	4255	7351	3007	4780	3026	4428	5292	3183	4098	3018	4626	5047	3447	5930	3184	4476	5884	3038	3991
ENSMUSG00000025223	6479	2735	4974	3408	6250	3274	2536	5017	3381	5946	3028	4457	4902	3459	6268	4587	3573	4747	3493	6523	3338	3103	5045	3615	6179	3412	2785	5229	5060	6086	3113	3098	4524	3530
ENSMUSG00000034807	4479	3294	4517	4347	4960	3759	3031	4767	4515	4839	3565	4995	4524	4585	4793	2920	3975	4175	4418	4687	3516	3414	4844	4611	5516	4006	3457	5555	6036	5081	3573	3473	4295	4357
ENSMUSG00000029826	4746	3613	4999	4181	4195	3866	3349	4549	3848	4313	3883	5588	4883	4036	4345	2640	4675	4268	4215	4753	4000	3725	4812	4204	4241	3904	3638	4827	3962	4620	4558	4755	5763	4904
ENSMUSG00000028800	3043	5256	3195	4865	3100	5225	4482	3013	4927	3322	5510	8327	3040	4754	3187	6342	6294	2799	5007	3066	4857	5059	2823	4201	3182	4786	4661	3198	5838	2995	4703	5350	2625	3740
ENSMUSG00000032423	2398	6538	3163	5255	2552	5354	5966	3309	5289	2452	4939	8965	2967	4695	2526	3443	7645	2737	5010	2455	4511	5547	3282	4962	2515	4523	5468	3533	4813	2361	4460	5920	2762	4200
ENSMUSG00000079487	4802	2341	4672	4058	5629	3609	2817	5245	4257	5468	3418	4227	5086	4492	5408	2348	3860	4988	4571	5444	3082	2959	5216	4481	5426	3909	3040	5515	3626	5646	3667	3294	5208	4623
ENSMUSG00000030759	3604	4482	3846	4555	3974	4630	4199	3919	4480	4171	4514	6900	3998	4966	3971	2405	6013	3517	4773	3848	4356	4323	4003	4624	4028	4525	4475	4210	4288	4107	4185	4846	3590	4107
ENSMUSG00000034088	2811	5463	3280	4810	2702	4671	4993	3328	5050	2941	4918	8387	3689	5148	2857	4148	7221	3235	5028	2766	4082	5217	3039	4531	2829	4448	5333	3667	5028	2941	4546	5311	3225	4730
ENSMUSG00000027540	3678	4823	3994	4486	3357	4702	4243	3700	4299	3686	4586	6880	3789	4360	3868	4795	5396	3239	4281	3663	4441	4875	3524	4177	3560	4749	4499	4178	5995	3915	4032	4558	3610	4125
ENSMUSG00000021939	2778	3848	3249	4476	2046	4160	3364	2702	4484	2953	5576	7438	5228	7165	2377	5526	4615	2873	5073	2420	3768	3529	2734	3719	2830	4656	4034	4622	7848	3986	5116	4194	5483	7116
ENSMUSG00000024381	6840	2518	5710	3133	6244	2687	2305	5299	2952	6062	2673	4364	5478	3359	6319	3102	3124	5082	3175	7192	3229	2875	5467	3563	6707	3197	2774	5646	4854	6114	2815	2803	4989	3184
ENSMUSG00000031715	2884	6032	3415	5095	2775	5011	4954	3341	4994	2820	4812	9035	3199	4552	2925	3478	7198	2874	4855	2941	4626	5180	3333	4552	2825	4628	5055	3526	4541	2717	4625	5550	2891	4022
ENSMUSG00000031818	3273	5354	3877	4678	2808	4693	4433	3475	4764	2779	4359	7474	3495	4391	2791	7007	5675	3251	4514	3111	4478	5123	3370	3849	3045	4570	4933	3777	7072	2985	4008	4878	3111	3828
ENSMUSG00000033335	5620	2780	5182	3449	5514	3152	2687	4954	3395	5781	3254	4671	5265	3710	5543	3643	3592	4658	3525	5830	3265	2855	5161	3790	5616	3551	3136	5606	4818	5582	3382	3194	5124	3843
ENSMUSG00000005683	3057	5651	3512	4819	2847	4796	4790	3448	5120	2731	4465	7806	3214	4530	2829	4822	6021	2883	4770	2886	4597	5019	3291	4375	3000	4655	5288	3899	6318	3026	4315	5167	3105	4064
ENSMUSG00000046722	6894	2937	4798	3170	5804	2826	2438	4163	3048	6298	3104	4555	4777	3359	6730	3118	3455	4276	3212	6807	3343	3046	4515	3607	6582	3292	2744	4873	4800	7260	3268	3427	5117	3446
ENSMUSG00000050379	3683	4903	4223	4366	3537	4708	3981	4116	4566	3438	4099	7488	3700	3986	3465	4375	5351	3448	4379	3699	4984	4677	3714	4371	3549	4785	4490	4209	6108	3581	3931	4378	3384	3256
ENSMUSG00000070372	3640	5125	3806	4551	3235	4254	4229	3743	4312	3573	4413	7518	3948	4761	3571	3250	5841	3676	4523	3500	4561	4470	3740	4354	3287	4423	4570	4264	5002	3644	4265	4582	3917	4037
ENSMUSG00000051391	2186	6225	3332	5025	2209	4953	5597	3520	5653	2300	4446	8199	3341	5165	2445	3304	6628	3135	4607	2255	4071	5296	3207	4246	2478	4373	5544	4155	6429	2492	4405	5456	3417	4474
ENSMUSG00000009470	3272	4875	3450	4664	4019	4985	4819	3848	4618	3608	4311	6711	3540	4574	3764	2081	6575	3298	4723	3661	4006	4599	3779	4386	3788	4441	4881	4112	4093	3561	4217	5184	3726	4397
ENSMUSG00000003038	1831	5959	2860	4772	1612	4745	4818	2593	4293	2098	5795	10126	3045	5050	2027	6580	8207	2581	5283	1571	4814	5262	2551	4131	1603	4290	5090	2917	6731	1888	5179	6606	2577	4676
ENSMUSG00000085438	5300	2970	4163	3548	6214	3541	3085	4382	3570	5735	3454	4957	4618	4017	6176	2020	4572	4082	4175	5931	3466	3187	4747	4061	5797	3639	3456	5025	2976	5637	3654	3709	4554	3737
ENSMUSG00000105987	1080	7728	2094	5761	1172	6090	7281	2284	6272	901	4964	9587	1762	4940	1014	5106	8698	1695	5321	1030	4596	6590	1809	5008	1091	5238	6798	2259	6749	901	5272	6647	1658	4655
ENSMUSG00000060143	2806	5632	3600	4940	2162	4152	5018	3090	4836	2143	4147	7405	2926	4640	2200	6752	6679	2962	6032	2478	5545	5289	3094	4102	2100	4575	5888	3400	7423	2028	4421	4331	2751	3838
ENSMUSG00000020077	5539	3643	4355	3829	4573	3559	3011	4192	3587	4538	3471	6171	4642	3502	4504	4043	3847	3967	3451	5095	4158	3758	4747	4322	4651	3847	3373	4757	5919	4661	3546	3693	4480	3849
ENSMUSG00000035629	5549	3519	4818	3470	4957	3948	3309	4552	3265	5854	3232	5082	4196	3014	5473	3123	4562	4160	3367	5494	4125	3999	4502	3709	5140	4227	3722	4719	4025	6056	3345	3484	4036	2956
ENSMUSG00000097906	2284	6236	3555	5212	1859	5326	5338	3454	5137	2023	4159	5961	2926	4665	1952	6647	6545	2705	4736	2109	5172	5729	3118	4380	2131	5232	5367	3781	8024	1929	4015	5273	2566	3373
ENSMUSG00000025357	9005	1017	5652	2140	8554	1830	1075	5103	1839	8524	1953	2651	5787	2260	8658	1963	1603	5579	2171	9461	2660	1580	6066	3106	8161	2550	1356	5614	2892	8894	2510	1701	6124	2868
ENSMUSG00000027381	1833	3161	4232	5399	1840	4843	3366	4682	5356	1933	6003	7751	4674	7031	1847	3923	5381	4496	6630	1954	4468	3473	3844	5046	1880	4768	3655	4736	5825	1679	4877	4083	3083	4989
ENSMUSG00000022686	6716	1903	5656	3302	6430	3108	1845	5722	3076	6432	2469	3035	5401	2842	6441	1541	2239	4835	3173	6903	3785	2392	5758	4249	6590	3618	2186	5948	3594	6918	3025	2235	5799	3477
ENSMUSG00000021500	4781	3597	4203	4003	5374	3888	3619	4617	4268	5057	3345	6001	4278	3808	5046	2482	4555	3904	3949	5135	3587	3508	4471	4161	5010	3818	3664	4772	3841	5101	3347	3777	3846	3807
ENSMUSG00000071054	3912	4071	4054	4213	4561	4211	3786	4172	4435	4123	3819	6771	4165	4061	4571	3589	5056	4108	4213	4675	3597	3990	3984	3831	4809	3863	3939	4499	4574	4220	3658	4159	3386	3477
ENSMUSG00000022439	3131	5093	3768	4258	2705	4817	4611	3594	4328	3277	3962	7523	3632	4296	3222	4502	5731	3442	4096	3164	4201	5006	3392	3736	3066	4740	5109	4105	6550	3367	3889	4690	3502	3830
ENSMUSG00000029599	2768	5286	3453	5150	2649	4902	4649	3351	5081	2820	4745	7660	3032	4489	2623	4618	5823	2932	4968	2852	4355	5006	3080	4388	2909	4836	4788	3598	6205	2671	4240	5049	2806	4018
ENSMUSG00000031353	1861	7007	2951	4792	1817	4874	5789	2818	4787	1848	5389	9328	2616	4427	1892	5811	7940	2418	4441	1922	4255	6001	2590	3929	2019	4449	5724	2888	5911	1737	4703	6371	2360	3963
ENSMUSG00000034610	5339	2840	4895	3495	5767	3551	2790	4736	3363	5833	3281	4906	4729	3628	5700	1818	3987	4207	3608	5834	3760	3223	4718	3944	5279	3900	3078	5093	3124	5975	3534	3369	4741	3528
ENSMUSG00000026399	10616	702	7020	1797	10017	1211	604	6271	1412	8893	1069	1459	5808	1460	9580	838	902	5762	1819	10374	2060	1146	7172	3060	9052	1680	931	6712	2045	8490	1530	1075	6507	2420
ENSMUSG00000042644	7946	1805	5239	2470	7870	2653	1808	5430	2348	7306	2295	3280	5003	2468	7571	1599	2596	4785	2738	8062	2802	2386	5540	3178	7552	3133	2275	5550	2892	7611	2633	2562	5077	2992
ENSMUSG00000000861	5731	3858	4415	3766	4943	3915	3460	4028	3262	5869	3413	5761	3898	3098	5935	2943	4922	3732	3651	5856	4145	3678	4168	3420	4635	4020	3480	4132	3235	5838	3682	3558	3966	2846
ENSMUSG00000013787	4517	3794	3484	3773	4565	3873	3419	3639	3882	4718	4159	6995	3742	4054	4515	4218	5331	3214	4039	4738	3586	4112	3596	3794	4782	4026	3875	3878	5282	4554	3761	4315	3324	3640
ENSMUSG00000041187	7513	1969	5387	2709	6887	2181	1764	5024	2339	6874	2163	3563	5102	2494	7740	2625	2833	4884	2861	7899	2758	2528	5301	3085	7129	2670	2129	5248	3496	7662	2659	2585	5748	3029
ENSMUSG00000022403	1891	6391	3093	5210	1645	5023	5609	2987	5528	1931	4833	9465	3073	5057	1838	4258	6910	2530	4881	1860	4386	5207	2662	4686	1792	4469	5375	3445	6508	1838	4571	5419	2519	3945
ENSMUSG00000035021	4361	4097	4177	4076	4516	4012	3751	4296	4124	4459	3601	6249	4217	3812	4555	2022	5050	4045	4020	4850	3863	3663	4309	4091	4323	3951	4089	4764	3652	4049	3906	4089	3996	3759
ENSMUSG00000007458	3011	5877	3545	4965	2726	4421	4849	3467	4899	2612	4172	7271	3410	4762	2552	4091	5874	2918	4231	2694	3997	5094	3342	4440	2897	4212	4910	3836	6313	2850	4048	4644	3192	4634
ENSMUSG00000019370	3042	5453	3516	4417	2556	4183	4534	3364	4418	2980	4681	8387	3389	4485	2971	5831	6169	3064	4471	2742	4140	4777	3135	3653	2713	4327	4667	3482	6330	2875	3994	5238	3012	3735
ENSMUSG00000031799	4349	4283	4051	3507	4045	3534	3297	3908	3195	4838	4103	7934	4488	4133	4111	4782	5521	3803	3984	4380	3952	4023	3926	3255	3960	3509	3837	4096	4175	4300	3902	4186	3780	3275
ENSMUSG00000003226	4038	3849	4045	4390	4605	4002	4039	4127	4286	3868	3922	5762	4058	4403	4071	1536	5455	3847	4756	4241	3676	3793	3998	4714	3923	3962	4234	4516	2679	3647	4173	4776	4277	4669
ENSMUSG00000026615	2099	6262	3242	5268	2050	5288	6131	3248	5531	1921	4107	7725	3020	4400	1986	3552	6651	2734	4379	2093	4074	5488	2951	4913	2153	4546	5948	3807	5251	1929	4188	5699	2987	4588
ENSMUSG00000079477	3357	4455	4068	4564	2949	3868	3820	4108	4683	2989	3790	7044	3988	4686	3024	4020	5230	3401	4365	3277	3956	4283	3944	4389	3206	4156	4111	4913	6488	3177	3925	4101	3553	4241
ENSMUSG00000008730	5565	2588	4847	3496	6055	3509	2599	5193	3558	5242	2998	4119	4799	3532	5582	1622	3640	4520	3696	5972	3248	2791	5124	3727	5784	3658	2902	5317	3389	5589	3325	3132	5071	3909
ENSMUSG00000028514	5075	2757	5202	3831	5363	3316	2863	5384	3849	4849	2887	4024	5264	3741	5309	1539	3591	5058	3985	5582	3092	2786	5264	4286	5245	3494	3124	5479	3003	4996	3467	3182	5216	3946
ENSMUSG00000042675	7980	1151	5082	2404	7185	2071	1160	5088	2355	6971	2263	2644	5396	2790	7738	2764	1701	5198	2699	7932	2692	1848	5497	3149	8057	2728	1545	5504	4336	8278	2476	1851	5538	3912
ENSMUSG00000004535	5190	2652	6130	3759	4746	2791	2327	5972	3373	4776	3018	4687	5697	3611	4692	2573	3158	5080	3565	5477	3452	2741	5612	4100	4983	3304	2623	6238	4037	5021	3004	2765	4970	3787
ENSMUSG00000037608	3446	4828	3546	4341	3864	4235	4467	3791	4470	3697	4061	7421	3443	4104	3816	3059	5947	3328	4455	3890	3977	4328	3602	4173	3673	4167	4420	3938	3769	3645	3875	4812	3243	3904
ENSMUSG00000037822	6586	1553	5766	3019	6441	2637	1466	5628	2780	5914	2742	3674	5468	3093	5950	2618	2106	4950	3153	6588	3624	2347	5625	4058	6483	3437	2012	5822	4788	6205	2902	2231	4637	3383
ENSMUSG00000063410	5946	3315	4515	3654	5166	3181	2820	4226	3342	5124	3387	5091	4271	3406	5382	2825	3807	3830	3503	5723	3606	3240	4479	3837	5836	3628	3019	4632	4896	5759	3151	3463	4215	3409
ENSMUSG00000041740	3404	4278	3919	4372	3119	4057	3662	3703	4258	3244	4220	6641	3823	4538	3414	3982	5225	3715	4643	3558	3875	4280	3757	4341	3243	4040	3969	4067	5758	3612	3869	4323	4110	4616
ENSMUSG00000024691	4163	4658	3271	3948	3789	4699	4034	3133	3799	3702	4877	8256	2745	3943	3831	4683	6553	2689	4421	4219	4847	4624	3171	3582	3521	4780	4557	3089	3428	3779	4182	4976	2762	2883
ENSMUSG00000015837	4002	3226	5155	3962	3417	3294	2949	5023	3863	3489	3277	4597	5281	4699	3471	3582	3287	4556	3662	3668	3329	3381	4843	4443	3750	3769	3247	6390	7120	3918	3478	3156	5001	5275
ENSMUSG00000029447	1519	8134	2473	5210	1445	5599	6563	2332	5272	1485	4799	9607	2010	4343	1483	4513	8030	1874	4524	1568	4727	6608	2212	4442	1509	4562	6288	2495	6093	1428	4463	6387	1820	3693
ENSMUSG00000026979	5790	2586	4999	3186	5419	3151	2584	4911	2939	5376	2957	4520	4960	3392	5599	2624	3499	4534	3537	6039	3099	3101	4969	3360	5624	3468	3061	5262	4104	5578	3385	3288	5117	3465
ENSMUSG00000050357	5292	2740	3973	2897	5461	3116	2725	4234	2893	5659	3545	5527	4410	3194	5791	3760	4317	4211	3634	5833	3010	3226	4444	3349	5566	3385	3168	4602	4033	6288	3296	3971	4368	3518
ENSMUSG00000003345	5184	2791	5075	3621	4610	2875	2465	4869	3359	4821	3244	4527	4922	3939	5227	4234	3420	4653	3621	5177	2995	3079	4969	3652	5300	3220	2626	5182	5321	5077	3307	3328	4851	3850
ENSMUSG00000022858	2780	6249	3551	5005	2305	4451	5015	3162	4599	2324	4620	8202	2982	4427	2428	4526	6696	2936	4729	2592	4471	5419	3187	4412	2278	4362	4761	3338	4874	2560	4165	5704	2740	3484
ENSMUSG00000034269	4035	3307	3610	4072	4211	4123	3752	4081	4146	4192	3781	6046	3982	4446	4205	2430	5105	3782	4430	4401	3726	3757	3916	4261	4076	4214	3825	4290	4259	4020	4061	4179	3757	4409
ENSMUSG00000034342	4993	2518	3951	3665	5845	3522	2808	4400	3656	5565	3166	4942	4695	4190	5218	1678	4515	4192	4415	5515	3174	2898	4368	4070	5083	3752	3056	4702	2838	5066	3694	3539	4593	4214
ENSMUSG00000027404	2433	6450	3003	4862	2070	4720	5278	2972	4842	2146	5004	7912	2715	4294	2210	5986	6409	2485	4204	2173	4158	5571	2691	3833	2185	4426	5134	3083	6955	2034	4157	5750	2486	3798
ENSMUSG00000030872	7586	2344	4654	2726	6660	2645	2205	4413	2585	7208	2508	3598	4176	2589	7539	1995	2943	4120	2507	7749	2842	2638	4805	2955	7447	3071	2463	4901	4011	8181	2466	2549	4632	2549
ENSMUSG00000075254	2532	4135	4024	5040	2858	4635	4580	4402	5039	2711	3730	6073	3765	5019	2727	2024	5978	3672	4708	2548	3719	4330	4010	5037	2655	4499	4961	5065	4328	2625	4060	4786	3312	4364
ENSMUSG00000102869	3501	4855	4311	4803	3278	4337	4065	4133	4686	3021	3859	5447	3711	4146	3103	2751	4958	3523	4291	3563	3858	4331	4149	4534	3386	3881	4393	4443	4853	3442	3801	4346	3718	4435
ENSMUSG00000078619	4769	3697	4274	3817	4016	3551	3193	3832	3602	4479	3715	5674	4062	3806	4664	3666	4274	3693	3732	4634	3615	3559	4021	3906	4599	3774	3338	4229	5359	5061	3509	4009	4106	3652
ENSMUSG00000006728	1454	7018	2421	4700	1262	4903	5604	2379	4839	1402	5130	9449	2290	4626	1428	7026	7966	2167	4862	1387	4208	6012	2200	3824	1352	4621	5592	2541	7106	1419	4433	6413	1986	3834
ENSMUSG00000032178	2434	4573	3447	5047	2585	4307	4462	3685	5159	2617	4312	7244	3469	5004	2484	3095	5576	3258	4644	2480	3953	4661	3611	4777	2571	4249	4505	4343	6629	2394	3989	4816	3083	4353
ENSMUSG00000054874	4814	2399	4626	3681	5420	3337	2742	4807	3793	5039	2857	4175	4726	3751	5326	2807	3474	4615	4009	5658	3067	2902	4875	4019	5066	3539	2794	5027	4535	5159	3196	3001	4476	4069
ENSMUSG00000005698	4654	3667	4349	3648	4872	3833	3360	4486	3760	4456	3620	5818	4060	3750	4498	2544	4651	3867	3733	4839	3767	3647	4362	3764	4896	3603	3363	4700	4133	4506	3482	3789	3798	3478
ENSMUSG00000032437	2619	5384	3383	5304	2473	4889	4838	3411	5369	2507	4080	6318	3283	5349	2607	3589	5898	3092	4878	2616	4242	4980	3096	4751	2656	4339	4734	3382	5647	2347	3915	4676	2860	4213
ENSMUSG00000028692	3023	5056	3571	4325	2386	4048	3936	3063	4139	2648	4541	7527	3435	4768	2713	5651	5357	2801	4256	2657	4151	4621	3073	3969	2820	4432	4301	3868	6927	2980	3980	4788	3272	4460
ENSMUSG00000004897	2121	7165	2510	4706	2006	4809	5849	2521	4737	2073	4487	8947	2344	4152	2142	5489	7489	2233	4306	2124	4008	5623	2380	3892	2142	4200	5310	2690	6112	2121	4369	6133	2407	3935
ENSMUSG00000059273	4297	3346	4376	4183	4046	3799	3262	4234	3793	4345	3744	5807	4430	4046	4053	2688	4484	3814	4313	4474	3638	3593	4187	4020	4196	3735	3591	4631	4371	4089	3674	4086	4085	4091
ENSMUSG00000029254	2003	2214	7367	4174	2396	2756	2071	8576	3971	1963	2498	3879	7954	4268	1941	2638	3047	8022	4195	2204	3053	2760	7953	4616	2316	3156	2723	9215	4653	2036	3235	2794	6495	4341
ENSMUSG00000055024	5182	2208	4336	3535	5668	3353	2537	4724	3521	5866	3162	4236	4780	4043	6027	1900	3580	4670	4306	5714	3220	2563	4418	3748	5154	3469	2730	4779	2821	5223	3572	3181	4876	4136
ENSMUSG00000027466	3787	3539	3830	3902	3817	3894	3529	3907	4069	3918	3767	6396	3967	4007	3705	4111	4829	3625	4006	4019	3571	4028	3999	3728	3974	3700	3714	4175	5767	4026	3896	4112	3821	4062
ENSMUSG00000036565	4932	3370	3199	3515	4216	3927	3247	3067	3617	5076	4442	6303	4101	4558	4770	3209	4498	3322	4021	5021	3483	3193	3343	3216	4652	3955	3373	3824	4958	5396	3534	3556	4055	3949
ENSMUSG00000002897	6611	1882	5685	2747	6347	2266	1790	5561	2647	6177	2196	3229	5683	3009	6557	1663	2462	5560	3069	7015	2732	2192	5316	3422	6446	2685	1988	5779	3778	6470	2668	2417	5198	3496
ENSMUSG00000021377	2618	5403	3218	4269	2667	4479	4591	2991	3804	2754	5006	9379	2708	4110	2876	4414	7416	2694	4732	2915	4255	4505	2920	3638	2697	4434	4760	3258	3684	2605	4672	5765	2708	3730
ENSMUSG00000053510	3545	3679	4069	4378	3715	3745	3266	4197	4302	3718	3557	6051	4269	4498	3692	3400	4641	3767	4408	3967	3599	3692	4184	4175	3968	3905	3702	4571	4893	3724	3647	3785	3716	4158
ENSMUSG00000021182	6580	1772	4785	2681	6976	2520	1926	4844	2542	7108	2301	3665	5065	2884	7402	1456	2731	4934	3067	7178	2599	2189	5077	3234	6624	2847	2311	5018	2720	6994	3001	2656	5438	3453
ENSMUSG00000071715	3414	3690	3809	3802	3194	3794	3750	3749	3864	3716	3957	7540	3816	4433	3559	5490	5324	3872	4512	3387	3570	4270	3594	3492	2959	4016	4116	4271	5597	3641	3371	4095	3220	3324
ENSMUSG00000006307	4742	2508	4172	3822	4989	3416	2869	4385	3788	4882	3413	4842	4658	4138	5067	2519	3930	4388	4167	4987	3053	2858	4414	4053	4848	3399	3060	4613	4094	4688	3539	3401	4246	4169
ENSMUSG00000034248	7911	1952	4070	2572	9268	2744	2142	4512	2693	7242	2262	3342	3741	2694	7361	1335	2598	3353	2477	8595	2660	2199	4593	3201	8613	2842	2125	4651	3163	7840	2426	2098	3895	2892
ENSMUSG00000029505	4380	2616	4213	3824	4837	3467	3078	4636	3814	4498	3293	5154	4341	4253	4363	2120	4278	4429	4589	4665	3193	2904	4496	4373	4258	3700	3548	4640	3468	3892	3893	3765	4520	4468
ENSMUSG00000025823	2854	4373	4281	4612	2519	3812	3504	3858	4341	3133	4037	6374	4492	4775	3077	3846	5522	3863	4575	2759	4169	4435	3629	4027	2790	4257	3776	4232	5378	2843	3954	4300	3446	4049
ENSMUSG00000042423	4616	2604	4289	3274	4895	3137	2543	4570	3357	5567	2954	5231	4760	3696	5320	3329	3489	4417	3791	5529	2924	2676	4596	3665	4954	3261	2796	4946	4314	5477	3120	3219	4629	3938
ENSMUSG00000036931	1651	4716	4548	5267	1689	5634	5208	4324	5737	1677	3924	6071	3211	4227	1650	5192	5093	3470	4615	1511	4380	4924	4472	5168	1713	4918	4794	4595	7689	1553	3193	3285	2566	3106
ENSMUSG00000031154	4310	3057	3993	3735	3958	3541	2950	3949	3804	4342	3616	5830	4208	3907	4372	4338	4015	3818	4033	4391	3502	3308	4075	3874	4145	3722	3215	4349	4998	4500	3768	3798	4366	3982
ENSMUSG00000069516	1630	815	2239	1795	856	729	373	1377	1164	3943	6091	5899	8472	11718	1597	2247	1207	3208	3011	1290	1876	1230	2326	2836	2539	4257	2268	7077	10424	5693	7428	4039	9125	14361
ENSMUSG00000020346	5733	2537	4468	3187	5458	3011	2396	4247	2952	5307	3053	4211	4469	3286	5594	3189	3120	4157	3234	6127	3442	2894	4727	3486	5755	3413	2638	4637	4621	5817	3141	2971	4589	3185
ENSMUSG00000068739	2417	5117	4080	4332	2247	4048	4596	4165	4708	2398	3331	6140	4095	4054	2212	4040	4857	3540	3755	2223	3657	4598	4061	4481	2703	3844	4342	5369	7483	2339	3454	3953	3973	4308
ENSMUSG00000027368	2770	2998	4116	4480	2500	3224	2856	4308	4623	2904	3496	5919	4634	5226	2704	3648	4293	4543	4833	2787	3248	3586	4433	4459	2860	3546	3379	4854	6665	3151	4014	4517	4626	4616
ENSMUSG00000027288	4140	4460	3576	4155	3879	4004	4081	3668	3928	4007	3639	6264	3699	3672	3805	2182	5190	3196	3849	4098	3817	4376	3592	4081	4068	3836	4372	4165	3988	4043	3555	4209	3460	3722
ENSMUSG00000026667	4160	3663	4045	4457	4329	4080	3459	4220	4413	3940	3568	5198	3887	4267	4044	1615	4705	3553	4138	4308	3675	3579	4120	4195	4296	4057	3726	4483	3630	3822	3532	3796	3861	3936
ENSMUSG00000019961	3442	5443	3194	3435	3339	3803	4264	3208	3269	3093	4654	8014	3076	3884	3294	3857	7185	2976	4363	3428	3564	4717	3224	3555	3291	3651	4354	3299	3688	3193	4168	5845	3119	3867
ENSMUSG00000038886	4445	2669	3930	3386	5367	3861	2870	4526	3405	5320	3786	5361	4497	3529	4974	2586	4428	3910	3530	4926	3488	2991	4511	3461	4861	3826	3030	4619	3269	5281	3305	3019	4054	3147
ENSMUSG00000052040	6634	2183	5315	3347	4893	2838	2074	4613	2870	5655	2623	3194	5019	3168	5698	2106	2761	4654	3191	6073	3126	2444	4957	3476	5234	3267	2401	5210	3436	6269	3084	2888	5493	3711
ENSMUSG00000022141	5094	2453	4408	3626	5322	3202	2630	4512	3424	5147	3060	4509	4619	3873	5362	1543	3702	4132	3989	5592	3340	2902	4393	4120	5143	3490	3034	4664	2386	4852	3375	3248	4463	3968
ENSMUSG00000032803	2813	6298	3278	4536	2643	4433	5187	3239	4487	2280	3859	7030	2925	3992	2446	3676	6477	2742	4133	2722	3783	5090	3121	4087	2648	4056	4996	3646	5011	2545	3852	5157	2804	3561
ENSMUSG00000032688	5400	2172	4596	3797	5126	2874	2113	4985	3658	5094	2700	3690	4902	4130	5217	1794	2888	4691	3945	5382	3003	2615	4902	3872	4886	3349	2822	5343	3617	5070	3194	2543	4889	4267
ENSMUSG00000055762	2366	6030	2910	4577	2106	4780	5139	2793	4808	1951	4344	8574	2319	3911	1905	6166	6223	2273	4050	2100	4252	5337	2570	3882	2329	4432	5090	3019	6867	1755	4069	4945	2083	3222
ENSMUSG00000039515	3309	4426	3630	3660	2898	3921	3671	3451	3769	3457	3975	6640	3673	3916	3494	4851	5358	3321	3976	3234	3760	4373	3468	3733	3248	3916	4021	3644	5605	3618	3713	4369	3437	3640
ENSMUSG00000001280	4418	2915	3945	3963	4671	3535	3164	4267	4087	4463	3321	4880	4155	3977	4398	2011	4167	3788	4088	4694	3382	3111	3987	4431	4447	3764	3322	4607	3303	4301	3706	3604	4129	4099
ENSMUSG00000043336	6288	2466	5836	3435	5848	3035	2358	5251	2933	4651	2434	4478	4800	2746	5019	2755	2988	4659	3102	6478	3435	2656	5208	3862	5576	3288	2648	5454	3191	4644	2547	2360	4120	2435
ENSMUSG00000032624	3134	3873	4009	4095	3183	3693	3588	4367	4155	3381	3437	5667	4486	4325	3388	2239	4874	4160	4247	3269	3520	4105	4088	3841	3489	3735	3963	4540	4422	3466	3598	4397	4023	4012
ENSMUSG00000018326	3166	5061	3405	4248	2542	4094	4302	3215	4327	2911	3937	6730	3361	4308	2838	4229	5472	3112	4234	3125	4368	4552	3302	4155	2627	4026	4265	3608	5283	2875	3848	4497	3190	3491
ENSMUSG00000022841	2881	4578	3601	4595	2611	4309	4028	3465	4585	2606	4216	6501	3371	4407	2517	4728	5192	3171	4376	2639	3880	4327	3263	3932	2771	4129	4095	3748	6385	2693	3844	4082	3057	3747
ENSMUSG00000037318	6337	1373	4706	2416	6980	2471	1546	4904	2170	7123	2485	3610	5150	2384	6834	2490	2257	4691	2611	7301	2960	1995	5063	3076	6749	3139	1830	5487	3118	6502	2606	2191	4763	2768
ENSMUSG00000003072	2564	5136	3322	4581	2338	4479	4517	3202	4657	2289	4148	7195	2888	3984	2230	6573	5263	2587	4304	2479	4198	4575	2881	3753	2480	4509	4531	3401	7058	2321	3589	4050	2480	3440
ENSMUSG00000049354	3575	3982	3969	4439	3253	3884	3692	3762	4072	3385	3904	5948	3766	4389	3269	2521	4588	3251	4077	3213	3626	3742	3551	4010	3581	4078	4044	4366	5088	3440	3742	4119	3669	3744
ENSMUSG00000030654	4307	3733	3865	3693	3649	3110	3110	3683	3323	4020	3567	6379	3804	3940	3975	2973	5163	3277	3894	4183	3552	3844	3770	3518	3983	3334	3440	4017	4883	4286	3450	4278	3915	3622
ENSMUSG00000018567	3105	3595	4287	4179	2719	3568	3021	4005	4374	2690	3840	6491	3953	4479	2778	4947	3852	3540	4103	2753	3662	3781	4048	4040	2950	3812	3621	5003	7287	2973	3377	3236	3580	3859
ENSMUSG00000034820	3796	2975	3859	3598	4322	3389	3020	4304	3819	4419	3321	5376	4200	3830	4448	2725	4145	3915	3844	4393	3209	3101	4145	3735	4597	3446	3108	4518	4491	4434	3455	3581	4081	3744
ENSMUSG00000045092	8403	451	6149	1677	8484	1050	438	6688	1397	7241	1101	1095	6289	1700	7685	710	558	5934	1616	8478	1711	882	6669	2914	9033	1661	732	7607	3244	8190	1574	756	6318	2886
ENSMUSG00000002365	4178	3285	4567	3882	3887	3456	2898	4334	3662	3419	3185	4893	4128	3387	3763	2921	3610	4062	3618	4135	3713	3561	4389	4461	4410	3851	3366	5056	5009	3707	3262	3451	3876	3866
ENSMUSG00000009621	3235	4005	3479	3971	3512	4363	3973	3526	3877	3433	3608	6637	3316	3775	3534	2454	5166	3056	3906	3483	4032	4295	3381	3823	3354	4433	4341	4036	4842	3626	3711	4408	3199	3441
ENSMUSG00000036526	4266	2766	4336	3445	4412	3641	2778	4528	3436	4501	3409	5012	4535	3802	4680	3648	3543	4052	3688	4590	3430	3111	3988	3218	4553	3668	2983	4478	3910	4720	3398	3228	4039	3012
ENSMUSG00000027479	2713	5321	3107	4492	2526	4257	4308	3041	4423	2597	4234	7416	3170	4375	2649	3713	6180	2712	4259	2650	3865	4556	2963	4203	2464	4065	4424	3348	4905	2649	3919	4810	2814	3628
ENSMUSG00000052384	3638	3824	5362	3651	3056	3098	3155	5263	3509	2653	2883	5236	4787	3678	3195	3242	3896	4572	3945	3279	3230	3628	5027	4134	2783	3299	3457	5639	5594	3288	2914	3547	4648	3545
ENSMUSG00000052305	374	76	339	258	264	94	53	253	207	2860	1819	2864	5913	6037	1231	1312	519	2236	1915	228	172	88	252	316	937	370	254	1129	1619	22636	12354	6058	22583	32954
ENSMUSG00000021895	6180	2250	4750	3176	5989	2850	2200	4785	2894	5419	2358	3122	4415	2923	6027	1795	2622	4442	2916	6468	3202	2562	4642	3591	6367	3005	2213	5013	3560	5947	2678	2269	4705	3013
ENSMUSG00000028798	1992	5804	2917	4876	1673	4690	4899	2764	4900	1693	4499	7813	2473	4317	1726	6214	5957	2318	4341	1869	4249	5402	2509	3922	1740	4607	4885	2983	6972	1532	3770	4718	2057	3264
ENSMUSG00000027433	3953	4177	3870	3934	3429	3794	3663	3668	3778	3812	3423	5945	3529	3392	3752	2511	4686	3333	3505	3955	3697	3942	3611	3833	3747	3702	3911	3924	4273	4068	3728	4119	3867	3749
ENSMUSG00000038766	5409	2681	3840	3159	6192	3252	2801	3987	3033	5291	2821	4307	3994	3235	5564	1529	4143	3725	3451	6008	3168	3025	4304	3309	5824	3380	3044	4436	2532	5394	3098	3213	4068	3035
ENSMUSG00000022378	4351	4559	3657	3610	3668	3759	3600	3404	3498	3866	3486	6165	3447	3470	3779	2911	4598	3056	3426	4060	3742	3910	3431	3608	4130	3707	3884	3915	5088	4206	3403	3884	3501	3397
ENSMUSG00000021374	3428	4272	3949	4060	3352	3762	3957	4230	4119	3017	3250	5439	3900	3713	3268	1850	5257	3625	3929	3400	3371	4012	3994	4123	3397	3740	4018	4614	3875	3213	3778	4180	3953	3958
ENSMUSG00000021451	5028	3002	3498	2980	4882	3174	2792	3467	2972	5303	3156	5233	4170	3620	5046	1863	3579	3175	3063	5002	2939	3142	3365	2944	5304	3663	3657	4189	4425	5649	3428	3600	4420	4252
ENSMUSG00000000594	4120	3929	3853	3395	3432	4055	3532	3516	3742	3779	3137	5523	3811	3664	3905	4171	4303	3217	3546	3951	3719	3872	3351	3323	3793	4244	3973	4172	5377	4296	3063	3113	3558	3144
ENSMUSG00000037416	4439	2213	4523	3683	5084	3204	2154	4587	3639	4339	3023	3692	4807	3981	4727	1102	3294	4200	4124	4713	3433	2653	4742	4466	4986	3564	2605	5024	2369	4378	3559	3124	4814	4319
ENSMUSG00000031540	5382	2205	4314	3349	5462	3061	2420	4452	3222	5175	2703	3916	4356	3391	5370	1122	3386	4221	3647	5869	3206	2688	4539	3820	5213	3098	2793	4701	2506	5079	3296	3001	4684	3704
ENSMUSG00000000826	4578	3355	3961	3611	4388	3452	3246	4007	3385	4192	2940	4938	3986	3597	4366	2229	4145	3643	3552	4562	3299	3443	3967	3794	4380	3473	3338	4245	4309	4638	3244	3449	3833	3785
ENSMUSG00000025862	4122	3573	3751	3703	4017	3810	3224	3914	3387	4068	3628	5627	3740	3685	4054	2049	4848	3331	3658	4347	3831	3571	3908	3801	4174	3729	3661	4006	3034	4144	3513	3915	3697	3430
ENSMUSG00000021025	2459	5976	2777	3907	2202	3809	5231	2958	4259	2228	3311	8443	3169	4158	2356	3664	6373	2656	4045	2400	3289	5186	3110	3639	2380	3387	5083	3342	5307	2506	3298	5491	2752	3743
ENSMUSG00000022781	3302	3809	3720	4085	3449	3849	3510	3941	4180	3246	3519	5812	3627	4175	3328	2206	4846	3423	4202	3531	3743	3700	3758	4230	3261	3913	3844	4121	4558	3188	3653	3823	3443	3819
ENSMUSG00000021495	5160	1691	4115	2781	6398	2540	1720	4530	2854	5710	2815	4026	4899	3286	5534	2800	2679	4310	3073	5927	2518	2127	4658	3308	6470	2825	1950	5213	4413	5792	2611	2369	4222	3470
ENSMUSG00000005142	5611	2114	3943	3070	5301	2775	2086	3969	2900	5907	2698	3963	4300	3292	5701	3053	2901	3863	2956	5783	2762	2459	4035	2999	5509	3045	2432	4192	3870	6783	3134	2702	4941	3735
ENSMUSG00000037138	4314	2583	3499	3686	4768	3822	2832	3732	3687	5118	3148	5076	3699	3636	5017	2063	4279	3228	3924	5016	3602	3063	3555	3527	4914	3773	3279	4040	3479	5064	3182	3537	3549	2948
ENSMUSG00000029616	3502	3564	2903	3918	2979	3865	3027	2763	3884	3808	4230	6915	2963	4141	3564	5849	4598	2651	4198	3446	4187	3854	2770	3759	3394	4138	3566	3155	5919	3481	3790	3798	2537	3497
ENSMUSG00000054435	6621	2493	4920	1935	6061	2195	2006	4647	1568	5902	2266	4590	5278	2096	6045	2296	3125	5016	2280	6536	2804	2733	4572	2326	5623	2819	2744	4810	2671	5291	3157	3476	4810	2697
ENSMUSG00000013858	3994	3123	3983	3815	3672	3343	2888	3949	3957	3629	3361	5065	3899	3717	3894	4161	3777	3683	3624	4013	3227	3352	3924	3781	3996	3249	3116	4066	6306	3939	3118	3465	3442	3742
ENSMUSG00000020863	3406	3109	3225	3374	4837	3461	3246	3778	4020	4476	3190	6500	3457	3756	4673	3060	4541	3565	3570	4698	3316	3205	3540	3299	4585	3604	3419	4127	3763	4157	3264	3448	3175	3390
ENSMUSG00000001228	457	8335	612	3360	462	5170	6607	580	3410	862	7046	13156	693	4343	806	6154	11792	672	4567	362	4269	6616	496	2218	441	5033	6725	640	3785	689	5565	8599	558	3118
ENSMUSG00000070000	4352	2539	3805	3147	4338	3107	2682	3818	3169	4718	3384	5286	4029	3361	4694	4063	3996	3892	3614	4476	2965	2985	3814	3031	4489	3416	2834	4019	4436	5173	3332	3529	3929	3475
ENSMUSG00000052915	4391	2839	3844	3503	4589	3335	2715	4075	3531	4590	3131	4535	4030	3451	5070	2560	3745	4202	3331	4900	3099	2950	4167	3532	4855	3234	2675	4625	3949	4883	3069	3195	3999	3206
ENSMUSG00000029084	5158	2151	3722	2665	5675	3158	2291	3757	2600	6285	2827	5331	4023	2883	5688	1904	3378	3276	2860	5656	4057	2905	3515	3171	5537	4022	2632	4498	3449	5750	3367	2988	3818	2766
ENSMUSG00000037851	1732	5982	2655	4702	1985	4951	5975	3014	5188	1638	3805	6671	2815	4317	1836	2996	6321	2462	4016	1809	3684	5129	2835	4482	1893	4036	5023	3416	5184	1745	3928	5014	2571	3948
ENSMUSG00000029467	2212	4773	3136	4482	2122	3726	4023	3143	4368	2445	4022	6717	3506	4907	2409	2420	5903	3112	4567	2285	3451	4392	3053	4001	2110	3825	4292	3531	4667	2447	4140	5071	3331	4735
ENSMUSG00000037242	1776	6481	2981	4018	1740	4833	5831	2961	4181	1803	3781	6918	3298	4068	1801	2865	6339	2935	3896	1648	3590	4920	2788	3491	1771	3791	5284	3469	4750	1911	3966	5318	3540	4545
ENSMUSG00000036752	2787	5096	3101	3847	2002	3557	3731	2604	3562	2452	4296	8160	3013	3911	2439	5770	6252	2752	4253	2484	3630	4602	2821	3446	2092	3433	4247	2864	5641	2359	3974	5343	2779	3894
ENSMUSG00000073676	1108	6887	2153	4900	1040	4944	5849	2036	5269	1074	4686	10177	1712	4004	1024	6520	6480	1783	4142	1036	4310	5546	1801	3492	1095	4348	5761	2248	6787	966	4051	5653	1406	2893
ENSMUSG00000056708	5432	2962	4902	3555	4072	2659	2418	4332	3217	3657	2418	3815	4170	3099	4922	2480	2940	4165	3285	4904	2931	3200	4769	4056	4761	3062	2923	4754	5269	4434	2666	3182	4041	3705
ENSMUSG00000044791	5239	2329	4386	3321	5149	3003	2366	4167	3130	4934	3011	4269	4388	3329	5117	1667	3323	3893	3524	5315	3159	2636	4195	4025	4818	3273	2825	4411	2567	5068	3118	3102	4277	3680
ENSMUSG00000053754	4684	2472	4254	3435	4995	3136	2548	4582	3348	4703	2810	4506	4347	3403	4772	2547	3476	4121	3715	4993	2885	2645	4401	3596	4545	3203	2796	4240	3131	4457	3249	3056	4167	3613
ENSMUSG00000034022	3331	3821	3757	3998	3449	3985	3606	3949	4227	3027	3592	5370	3333	3638	3096	3506	4443	3160	3820	3381	3356	3979	3602	3946	3494	3801	3587	3942	5248	3232	3256	4027	3123	3681
ENSMUSG00000034595	5771	2253	4889	2697	4724	2474	2182	4491	2542	5146	2645	4731	4639	2907	5618	2987	3197	4228	2884	5847	3065	2636	4458	2947	4822	2760	2443	4615	3604	5399	2937	2972	4406	2733
ENSMUSG00000036698	4353	2695	4241	3373	5070	3369	2916	4340	3513	4422	2770	3915	4262	3593	4412	1050	3547	3977	3985	4865	2863	2966	4519	3843	4415	3439	3164	4923	2864	3953	3236	3208	4345	4154
ENSMUSG00000032115	2227	4060	4137	4869	1999	3279	3286	3944	4527	1994	3375	5407	4467	5044	2178	2904	4545	4001	4568	2133	3391	3866	3719	4324	2048	3416	3806	4261	5627	1933	3863	4307	3738	4955
ENSMUSG00000031960	1583	5706	2869	4443	1734	4544	5496	3164	4813	1530	3855	6678	3131	4053	1554	3962	5724	2654	3887	1488	3621	4871	2912	4094	1844	3803	4803	3825	6095	1582	3657	4824	3050	4297
ENSMUSG00000021709	4289	3090	4304	3794	4199	3141	2763	4431	3460	4177	3070	4475	4310	3787	3902	1357	3745	3743	4077	4205	3174	3221	4353	4312	4097	3324	3078	4951	2982	4126	3055	3161	4167	3738
ENSMUSG00000053398	1543	6925	2394	4124	1401	4643	5856	2338	4398	1501	4029	8012	2141	3584	1457	5496	6793	1978	3588	1407	3767	5549	2257	3889	1467	4127	5504	2690	6911	1379	3759	5322	2135	3615
ENSMUSG00000000131	3909	3489	4130	3681	3668	3445	3099	3829	3667	3899	3232	5029	3663	3511	4008	2716	4144	3563	3596	4035	3059	3424	3724	3726	4074	3295	3260	4074	4394	4012	3484	3742	3530	3688
ENSMUSG00000023118	3249	3994	3471	3776	3349	3757	3676	3744	4063	3108	3567	5533	3378	3625	3078	4041	4578	3317	3681	3470	3207	3984	3577	3830	3217	3752	3653	3814	5106	3180	3359	3920	3196	3474
ENSMUSG00000001424	1762	5366	2631	4764	1640	5163	5080	2691	5084	1649	4360	7157	2474	4635	1717	4028	5836	2183	4297	1748	3839	4719	2175	3804	1884	4581	5033	2768	6251	1647	3991	4653	2325	3772
ENSMUSG00000022536	3473	3781	3598	3912	3392	3568	3288	3536	3770	3338	3476	5946	3549	3747	3512	3045	4604	3252	3914	3504	3495	3790	3494	3817	3304	3434	3618	3641	4863	3551	3351	3947	3501	3684
ENSMUSG00000047180	8924	382	5056	1299	9353	1075	410	5166	1169	7466	983	988	4957	1496	8039	736	473	4474	1243	9849	1896	894	5801	2661	10212	1901	732	6209	2807	8264	1550	843	5598	2601
ENSMUSG00000030365	5611	1407	4101	3086	6191	2411	1394	4118	3138	5899	2583	3518	4407	3270	5865	2169	2491	4077	3473	5904	2770	1842	4581	3959	5598	2671	1679	4234	3886	6072	2955	2208	4479	3420
ENSMUSG00000024587	1827	6660	2729	4492	1774	4678	5691	2939	4606	1687	3564	7174	2809	3776	1703	3472	5903	2556	3686	1704	3756	5034	2785	3948	1895	3614	4919	3383	5819	1772	3677	4787	2692	3767
ENSMUSG00000048271	4796	2159	3703	2937	6442	3031	2311	4414	3176	5295	2666	3846	4225	3095	5101	1214	2983	3767	3438	5942	2641	2381	4418	3452	6011	3044	2491	4739	3232	5278	2825	2555	3893	3749
ENSMUSG00000002812	3722	3027	3654	3716	3699	3597	2914	3871	3720	3772	3439	5243	3638	3923	3780	3877	3947	3253	3717	3959	3310	3060	3599	3452	3926	3508	3208	4118	4554	4081	3379	3308	3672	3510
ENSMUSG00000038095	3355	3093	3766	3702	3934	3376	3239	3990	3833	3750	3227	4749	4107	3927	3945	1807	4216	3696	3943	3966	3126	3255	3885	3871	3992	3516	3314	4410	3472	3746	3332	3680	3903	4011
ENSMUSG00000095567	2249	5516	2932	4073	2336	4153	4950	2871	4484	1935	3640	7015	2683	3924	2113	3582	5638	2686	3960	2308	3253	4818	2854	4067	2455	3593	4788	3236	5779	2109	3659	4944	2495	3935
ENSMUSG00000024772	1566	6133	2127	4682	1353	4380	5222	1926	4889	1752	4288	7682	2080	4950	1591	5182	6474	1795	4566	1506	3770	5312	1945	4126	1509	4050	5044	2385	6788	1792	3495	4912	1811	3888
ENSMUSG00000055447	4111	3261	3313	3330	4173	3477	3086	3372	3060	4357	3202	4841	3443	3187	4248	2922	4044	2942	2998	4411	3855	3380	3364	3389	4488	3611	3112	3484	3846	4498	3861	3875	4095	4188
ENSMUSG00000026103	2724	4734	3095	4250	3018	4138	4178	3418	4465	2811	3801	5656	3103	4348	3052	1875	5326	2963	4342	2920	3381	4034	2984	4132	3007	3712	4212	3617	4003	2926	3661	4211	2965	3730
ENSMUSG00000037533	3999	3113	4552	3849	3861	3473	2928	4571	3368	3758	2901	3950	4530	3604	3744	1371	3753	4217	3733	3944	3223	3324	4608	4028	3619	3421	3257	4967	2963	3713	2936	3339	4607	3568
ENSMUSG00000037876	4714	2376	4528	3458	4891	3229	2426	4787	3157	4571	2602	3782	4732	3396	4929	1438	3470	4251	3638	4967	2946	2725	4521	3924	4491	3081	2812	4841	2216	4448	2882	2646	4337	3465
ENSMUSG00000020745	3754	3564	3732	3688	3710	3527	3253	3583	3641	3676	3457	5206	3748	3848	3754	2442	4194	3408	3707	3840	3476	3468	3671	3620	3837	3364	3199	4064	3922	4052	3421	3609	3558	3683
ENSMUSG00000055531	3325	3766	3106	3709	4040	3621	3641	3427	3791	3847	3554	5973	3471	3970	4025	2181	5131	3219	3951	3619	3260	3559	3313	3785	3678	3555	3602	3711	3192	3588	3428	3866	3188	3530
ENSMUSG00000024969	4309	2563	3990	3079	4533	2788	2382	4220	3121	4549	2809	4449	4393	3277	4725	2627	3234	3895	3453	4852	3028	2578	4174	3462	4597	3117	2550	4760	4250	4786	3032	2949	4321	3412
ENSMUSG00000046805	1799	3829	2288	3321	1407	3333	3215	1731	2389	2536	4664	6991	4367	5771	1700	3094	5485	2186	3426	1349	3700	3597	1793	2809	1915	4234	4072	3092	4122	3311	6647	6293	5839	7681
ENSMUSG00000038762	2372	4742	3327	4235	2454	3879	4026	3051	4361	2460	3532	8096	3139	3913	2477	3719	5220	2852	3886	2622	3652	4079	2973	3957	2460	3806	4186	3276	5195	2382	3481	4121	2679	3296
ENSMUSG00000030002	4242	2714	4219	3336	4392	3073	2700	4295	3011	4202	2928	4577	4442	3741	4163	2203	3586	4111	3490	4660	3128	2732	4384	3675	4200	3238	2752	4588	3094	4295	3079	3124	4261	3263
ENSMUSG00000020611	3990	3648	3785	3697	4088	3767	3592	3816	3486	3764	3086	4977	3503	3356	3810	1771	4457	3090	3477	4187	3329	3591	3647	3662	4018	3522	3485	4273	3622	3781	3393	3463	3527	3139
ENSMUSG00000036990	3018	3945	3444	3864	3572	3720	3691	3656	4049	3065	3447	5364	3337	4053	3217	1235	4993	3241	3927	3448	3185	3711	3670	4069	3349	3507	3872	4084	3341	3237	3639	4331	3559	3954
ENSMUSG00000026554	3765	2974	3579	3445	3923	3224	2917	3990	3559	3987	3052	4921	3862	3566	3977	2998	3800	3579	3610	3843	3319	3210	3809	3485	3991	3489	3032	4248	4457	4362	3052	3318	3974	3475
ENSMUSG00000038776	3552	2812	2300	4610	3343	3641	2623	2275	4591	3793	4044	5537	2330	5115	3631	4515	3455	1914	4632	3477	4122	3391	2207	4956	4089	4323	3068	2529	7578	3418	3413	2943	1521	3977
ENSMUSG00000022314	3799	3560	3462	3365	3490	3397	3173	3588	3302	3627	3838	6771	3391	3545	3687	2613	5437	3083	3812	3752	3459	3538	3295	3383	3686	3423	3202	3836	3396	3570	3575	4042	3208	3418
ENSMUSG00000035247	4079	3119	3849	3749	4002	3612	3055	4024	3673	4087	3251	4568	3839	3448	3856	1556	3710	3429	3565	4340	3392	3249	3757	4004	4087	3393	3294	3921	2738	3981	3460	3547	3944	4024
ENSMUSG00000003068	3955	2841	4019	3476	3728	3126	2557	3783	3484	3928	3309	5003	4179	3566	3976	3661	3668	3759	3711	4220	2932	2984	3887	3464	4177	2969	2675	4346	4803	3954	3025	3415	3679	3312
ENSMUSG00000013629	1525	5655	2182	4683	1612	4926	5398	2391	5140	1538	4160	7053	2093	4175	1526	3728	6782	2033	4284	1501	3531	5263	2087	4196	1591	4510	5622	2461	5441	1391	3940	5399	1851	3838
ENSMUSG00000021819	3858	1925	4094	3187	4626	2623	1990	4333	3234	4736	2839	3846	4797	3612	4696	2447	3040	4384	3602	4381	2348	2255	4650	3275	4545	3048	2378	5188	3816	4871	3127	2790	4866	4079
ENSMUSG00000025651	2630	4575	3041	3928	2383	4182	3969	2932	4139	2541	3716	6617	2939	3698	2469	5089	5061	2609	3892	2623	3728	4180	2803	3650	2554	3948	3980	3224	6060	2687	3579	4083	2672	3232
ENSMUSG00000027510	4040	3594	3675	3514	3618	3573	2760	3577	3505	3363	3334	5404	3364	3350	3421	4257	4068	3321	3734	3873	3451	3400	3464	3280	3476	3454	3172	3870	4963	3972	3251	3132	3722	3321
ENSMUSG00000027593	2824	4690	2918	3798	2371	3654	3788	2764	3492	2544	4121	7413	2864	3617	2698	5776	5294	2548	3795	2583	3744	4261	2713	3281	2677	3716	3992	2877	5418	2663	3707	4528	2557	3429
ENSMUSG00000041530	3224	3165	3519	3965	3597	4174	3428	3650	4126	3529	3367	4863	3447	4117	3452	1985	4335	3145	4194	3442	3454	3393	3506	4155	3514	3916	3631	4047	4210	3541	3020	3221	3123	3587
ENSMUSG00000027193	2698	5017	3027	4240	2461	3974	4176	2911	4045	2589	3857	6510	2776	4047	2715	2838	5572	2648	3775	2753	3726	4492	2881	3940	2637	3965	4317	3180	4534	2590	3488	4483	2705	3440
ENSMUSG00000041720	3392	3060	3933	4018	3291	3596	3035	3935	3927	3313	3283	4638	3832	4265	3421	2817	4156	3595	3983	3346	3215	3335	3848	3970	3412	3546	3536	4235	3887	3408	3280	3209	3601	3664
ENSMUSG00000001783	3967	4387	3526	3749	3007	3798	3730	3040	3631	2926	3389	6292	2952	3412	3012	4001	4546	2748	3416	3492	3725	4365	3046	3458	3206	3749	3972	3340	4942	3101	3270	3906	2781	3060
ENSMUSG00000028759	4438	2740	3783	3366	4394	3080	2643	3665	3165	4311	3209	5111	3878	3548	4069	2086	3864	3545	3406	4613	3205	2892	3767	3592	4657	3276	2839	4269	3752	4294	3231	3255	3460	3395
ENSMUSG00000036707	2856	4630	2917	4055	2891	3859	3848	2943	3862	2901	3838	6879	2875	4107	2878	2875	5506	2534	4244	3000	3642	3948	2979	3825	3083	3737	3767	3296	4392	2849	3439	4195	2594	3400
ENSMUSG00000067149	6226	1651	6461	3595	4902	2050	1069	5093	2675	2506	1513	1438	5022	2677	2031	930	551	3625	1169	2936	1949	1088	3282	3010	5021	3008	1695	6040	6085	5888	6118	2950	8026	10362
ENSMUSG00000029322	3492	2103	3944	2053	4005	2414	1752	3908	2022	4416	3286	5597	4290	2572	4072	3313	2479	3425	2627	3689	3441	2746	3917	2881	4977	3264	2456	5037	4829	4319	5175	4485	4993	4568
ENSMUSG00000028059	3250	3688	2705	4043	3234	3911	3826	2622	4150	3358	4047	6297	3034	4591	3665	3575	5091	2792	4314	3489	3261	3582	2653	3289	3106	3660	3529	2903	3958	3315	3597	3884	2806	3306
ENSMUSG00000038608	4833	2815	3933	3079	5366	3336	2905	4146	2966	4375	2758	4288	3825	3008	4469	1478	4075	3475	3253	4946	2886	2818	3695	3036	4767	3395	3264	4356	2149	4377	3560	3401	4225	3233
ENSMUSG00000042351	6278	759	5722	1685	6572	1520	819	5726	1431	7087	1163	1482	5617	1354	7041	1148	1223	5481	1641	7026	2156	1434	6469	2514	7579	2176	1266	7081	2226	7347	1692	1444	6053	2206
ENSMUSG00000024456	4271	2853	4052	3173	4183	3029	2797	4130	3083	4121	3029	4468	3994	3552	4181	2322	3380	3767	3385	4545	2944	2847	3929	3398	4142	3373	3154	4395	3704	4350	3037	3216	4007	3427
ENSMUSG00000054717	1762	5444	1429	2491	1451	3362	3828	1321	2188	2565	5989	14031	1985	3467	2310	6747	10049	1430	3920	1642	3357	4412	1288	2025	1690	2973	4308	1463	3158	2267	4928	7605	1783	3558
ENSMUSG00000029465	3133	4051	3447	3808	2478	3586	3202	3079	3808	2795	3655	6412	3287	3674	2740	5088	4402	2906	3705	2844	3756	3748	3097	3307	2810	3753	3661	3534	5433	3051	3410	3942	3215	3340
ENSMUSG00000003847	3673	2434	2587	3561	5216	4255	2947	2746	3871	5071	3488	4864	3094	4206	4680	1332	4670	2807	4614	4417	3459	2780	3077	4079	4246	3947	2988	3106	2201	4196	3439	3178	2848	3813
ENSMUSG00000052298	5450	3063	3720	3017	4597	3109	2668	3628	2867	4689	2829	4550	3568	2802	4532	2285	3705	3073	2981	4995	3324	3097	3765	3362	4831	3157	2776	3948	4062	4932	2798	2964	3622	3020
ENSMUSG00000024360	1594	6259	2446	4435	1579	4263	5010	2452	4627	1591	3924	7341	2448	3977	1683	3408	6300	2181	4004	1617	3810	5164	2420	4072	1733	3889	4793	2787	5265	1641	4000	5082	2321	3665
ENSMUSG00000030691	6191	1995	4503	2306	6243	2181	1998	4300	2337	5333	1808	3201	4230	2219	5608	1265	2475	4060	2304	6614	2702	2589	5184	3429	6091	2661	2222	4778	2934	5537	2501	2488	4384	3097
ENSMUSG00000036622	4456	2519	3369	2688	4283	3357	2401	3280	2783	4586	3407	5013	3586	3270	4663	3714	3795	3094	3035	4762	3150	2894	3419	2768	4648	3556	2804	3876	4326	4988	2874	3036	3941	3414
ENSMUSG00000046711	1677	5289	2298	3883	1497	3859	4274	2207	3882	1835	4641	8579	2364	4311	1755	5482	6338	2066	3903	1608	3664	4566	2072	3271	1598	3780	4645	2568	6096	1860	4085	5319	2339	3790
ENSMUSG00000038773	4877	2143	3976	2950	4884	2776	2235	4152	2982	5034	2642	4014	4283	3148	4982	1508	3092	3898	3116	5147	2770	2565	4141	3320	5118	3005	2607	4311	3070	5161	3001	2862	4329	3290
ENSMUSG00000026626	4230	3096	4000	3589	3759	3213	2609	3581	3544	3671	2941	4436	3757	3504	4115	3067	3563	3526	3560	4182	3031	2983	3739	3667	3990	3185	2721	3972	4189	4101	3147	3385	3646	3676
ENSMUSG00000058301	3228	3394	3333	3624	3361	3517	3394	3588	3763	3228	3324	4915	3683	3642	3670	2515	4400	3472	3619	3536	3127	3447	3602	3508	3449	3380	3389	3711	4423	3636	3513	3890	3529	3557
ENSMUSG00000013663	4968	2737	3900	3086	4701	2923	2436	3773	2969	4845	2821	3954	3877	3053	4935	1731	3296	3273	3191	5042	2997	2954	3885	3489	4872	3091	2744	3969	3459	5231	2923	3336	3549	3289
ENSMUSG00000019179	2056	5159	2743	4053	1866	4164	4365	2577	4388	1813	4203	7198	2465	3921	1906	5249	5494	2117	3869	1886	3948	4757	2424	3657	1885	3960	4402	2815	6340	1910	3646	4449	2228	3351
ENSMUSG00000024483	4162	2532	3831	3462	4636	3288	2718	3917	3584	4072	2878	4135	3851	3636	4375	1776	3630	3719	3614	4533	2998	2823	3705	3801	4377	3387	3034	4323	2929	3975	3217	3199	3597	3443
ENSMUSG00000056342	3582	3008	3230	4149	4043	3868	3052	3295	4130	3720	3503	4682	3324	4172	3851	1188	4736	3185	4634	3803	3197	3192	3282	4212	3637	3661	3374	3458	2243	3360	3510	3669	3359	3740
ENSMUSG00000002668	4998	1073	4097	2216	6045	2250	1389	4560	2198	6343	2418	3145	4822	2742	5788	2497	2001	4544	2710	6297	2506	1717	4560	2718	6052	2869	1727	5010	3249	6027	2495	2063	4756	3122
ENSMUSG00000001910	2169	4380	3400	4176	1951	3806	3818	3062	3977	2238	3695	6061	3212	4075	2131	4195	5130	2888	4171	2188	3668	3871	3109	3798	1959	3839	3918	3372	5313	2278	3865	4473	2887	3793
ENSMUSG00000032253	4011	2291	3672	3544	4632	2937	2381	3778	3113	4444	2997	4352	4208	3823	4600	1153	3877	3855	4028	4511	3041	2843	3718	3903	4079	2983	2798	3677	2035	3842	3573	3727	4095	4291
ENSMUSG00000025162	3418	3495	3384	3752	3163	3622	3248	3468	3937	3070	3458	5352	3414	4008	3341	2998	4250	3301	3736	3276	3306	3547	3323	3756	3363	3382	3405	3523	4627	3329	3210	3468	3201	3562
ENSMUSG00000024811	3958	3170	3710	3476	4083	3121	2831	3716	3328	4053	3093	4841	3892	3488	3964	1476	3960	3334	3576	4119	3118	3093	3811	3692	4144	3140	2992	4109	3266	4511	3123	3175	3825	3482
ENSMUSG00000067851	4075	3040	3944	3573	4476	3111	2733	4015	3221	3893	2751	4248	3796	3252	4074	1457	3684	3481	3514	4207	3148	3141	4037	3983	4387	3246	2937	4295	3021	3899	3229	3200	3974	3619
ENSMUSG00000053332	2054	4327	2527	4159	2070	4241	4305	2528	4475	2050	3674	7994	2594	4055	1983	4339	5502	2395	3910	2226	3619	4615	2621	3653	2186	3868	4496	2977	5734	2014	3499	4405	2138	3400
ENSMUSG00000047153	4613	2673	3878	3106	5051	3203	3044	3909	3085	4561	2561	3967	3579	3059	4862	1618	3724	3512	3198	5220	2854	2898	3995	3342	4894	3035	2881	4170	3341	4678	2545	2736	3650	2938
ENSMUSG00000015176	1278	6264	2120	4394	1318	4142	5808	2151	4529	1121	3797	9229	1893	3768	1225	4316	6871	1780	3696	1351	3702	5652	2002	3730	1360	3915	5733	2415	4785	1079	3883	5804	1683	3392
ENSMUSG00000023952	4432	1650	3816	2658	5005	2636	1946	4161	2897	4864	2612	3584	4301	3211	5080	2189	2809	4027	3063	5156	2741	2373	4365	3002	5087	2978	2110	4488	4000	5223	2890	2651	4363	3780
ENSMUSG00000059552	2601	3890	3399	3523	2691	3664	3581	3427	3736	2625	3469	6298	3467	3546	2752	4924	4737	3095	3643	2859	3332	3918	3330	3199	2669	3594	3535	3778	4871	2731	3160	3821	3011	3076
ENSMUSG00000030104	2625	4400	3060	3981	2646	3970	4055	3030	3875	2987	3427	5957	3275	3883	2895	2504	5718	2901	4160	2734	3414	3926	2892	3283	2648	3627	3752	3237	3724	2810	3461	4079	3071	3737
ENSMUSG00000017561	6008	2156	4500	2462	5675	2341	1884	4383	2344	4889	2244	3490	3931	2446	5384	1779	2565	4199	2587	6056	2711	2483	4679	3007	5861	2669	2054	4558	3209	5389	2493	2425	4191	2658
ENSMUSG00000027936	3201	3169	3852	3284	3250	3020	3081	4090	3489	3376	2852	5309	3841	3491	3176	3604	3827	3825	3551	3511	2888	3220	4276	3181	3273	3039	3092	4688	4385	3375	3116	3627	3523	3182
ENSMUSG00000037487	3558	3124	3261	3591	3892	3408	3340	3500	3725	3607	3220	5059	3567	3745	3780	1766	4690	3301	4008	3840	2785	3122	3315	3589	3777	3257	3511	3749	2706	3487	3437	3622	3530	3665
ENSMUSG00000044147	4146	3415	3851	3367	3583	2956	2874	3630	3372	3772	2890	4772	3530	3368	4036	2977	3850	3246	3248	3958	3163	3118	3678	3336	3956	2987	3054	3970	4483	3881	2853	3345	3534	3210
ENSMUSG00000041297	4222	2367	4525	3321	4566	2862	2271	4688	3132	4053	2355	3641	4159	3226	4372	1637	3017	3875	3330	4524	2916	2560	4423	3869	4362	3104	2541	4678	3203	4243	2951	2656	4291	3410
ENSMUSG00000052707	4475	2011	3522	3070	5723	2881	2423	3948	3141	4902	2477	3923	3870	3230	5035	1283	3469	3765	3199	5284	2560	2297	3946	3266	5213	2992	2508	4410	2614	4813	2875	2706	3859	3483
ENSMUSG00000043535	4110	2155	3873	3092	4502	2887	2270	3901	3114	4412	3326	4305	3995	3575	4678	1384	3857	3740	3847	4482	2786	2503	3819	3590	4264	3154	2791	4033	2319	4260	3243	3246	3969	3562
ENSMUSG00000024966	1591	5947	2512	4336	1439	4296	4925	2176	4256	1572	4106	8161	2075	3706	1579	5482	6462	2004	3848	1571	3617	5045	2150	3626	1446	3533	4664	2398	5047	1471	3745	5281	1877	2937
ENSMUSG00000025745	2681	3856	3226	3907	2491	3782	3452	2955	3791	2859	3679	5982	3079	3807	2827	4492	4732	2779	3811	2820	3667	3871	2965	3383	2706	3884	3662	3341	4805	2741	3452	3708	2644	3034
ENSMUSG00000038418	811	2028	6735	3981	784	2204	1753	7184	3814	903	2090	3626	7295	5054	768	1591	2591	6564	4960	779	2817	2728	6467	4115	909	2824	2366	8088	4570	931	3585	2789	6472	4689
ENSMUSG00000038324	3706	3064	3816	3209	3510	3182	2829	3690	3360	3518	3113	4628	3785	3343	3589	3269	3417	3305	3347	3823	3173	3123	3675	3408	3986	3333	2995	4189	4915	3632	2987	2854	3505	3585
ENSMUSG00000029247	1669	5880	1935	3931	1507	4706	4772	1910	3855	1559	4906	8508	1854	3798	1608	5298	7283	1739	4081	1507	4224	4912	1836	3254	1426	4015	4898	2108	4849	1507	3980	5169	1576	2794
ENSMUSG00000046062	3487	3705	3518	3580	3476	3235	3357	3540	3385	3176	3024	4803	3635	3540	3472	1938	4373	3202	3426	3648	3276	3536	3645	3704	3629	3251	3236	3905	3838	3448	3272	3638	3573	3370
ENSMUSG00000030779	3800	2853	3530	3348	4301	3209	2835	3631	3460	4061	2780	5254	3567	3455	4143	2109	3972	3297	3526	4387	3134	2905	3434	3536	4315	3183	3146	3951	2737	3804	3106	3398	3322	3303
ENSMUSG00000024248	4986	2839	4154	3063	4267	2648	2371	3672	2857	4222	2447	4647	3955	3048	3872	3193	3474	3220	3250	4514	3119	3034	3770	3261	4815	3004	2816	4070	4895	4075	2550	2481	3497	2694
ENSMUSG00000025935	3260	3144	3684	3604	3116	3159	2609	3619	3428	3142	3491	5355	3710	3997	3138	2689	3885	3155	3795	3300	3416	3001	3430	3610	3408	3359	2947	4192	4655	3346	3521	3422	3528	3605
ENSMUSG00000033713	3541	2770	3960	3934	3860	3375	2748	4298	3693	3708	2893	3560	3803	3609	3927	1942	3389	3425	3767	3814	3179	2836	3873	3987	3734	3376	2754	4328	3485	3663	3234	2869	3650	3464
ENSMUSG00000032555	2335	5210	2350	3399	2509	4203	4447	2374	3492	2376	4578	7930	2203	3572	2471	3227	6970	2051	3960	2231	3471	4562	2236	3008	2361	3832	4524	2405	3025	2469	3869	5402	2082	3157
ENSMUSG00000090019	5564	2272	3966	2380	5267	2476	2106	3714	2323	4885	2644	4248	3669	2187	5743	3177	2897	3673	2300	5777	2939	2586	3926	2283	6194	2867	2362	3963	3583	5240	2517	2777	3505	2209
ENSMUSG00000029147	2410	4878	2912	3707	2181	3610	3992	2899	3722	2216	3816	7063	2735	3550	2403	4730	5484	2580	3687	2520	3268	4116	2710	3212	2467	3348	3970	3089	4832	2172	3548	4761	2394	3191
ENSMUSG00000025314	4707	2765	2431	3427	4551	4355	2999	2536	3287	4966	3480	3910	2643	3091	4720	1992	3700	2115	3386	5048	4055	3228	2699	3717	4540	4377	3048	2778	3048	4763	3100	3143	2588	2977
ENSMUSG00000060739	2704	4092	3668	4164	2649	3553	3683	3367	4031	2545	2972	6883	3002	3591	2229	4172	4446	2645	3633	2823	4108	3671	3113	3608	2645	3497	3713	3667	5296	2202	3132	3378	2482	2704
ENSMUSG00000052760	3056	2293	3733	2951	3164	2968	2391	4323	3141	3929	3022	4984	4550	3895	3405	3435	3507	4311	3818	3279	2797	3005	4015	3443	3090	3382	2837	4590	4102	3619	3072	2990	3593	3268
ENSMUSG00000058793	4964	2358	3649	2984	5271	2774	2371	3910	2984	4720	2559	3627	3805	3115	5139	1490	3002	3601	3142	5381	2713	2521	4019	3198	5163	2825	2369	4062	3285	4669	2662	2635	3651	3308
ENSMUSG00000047945	1225	7913	1427	3893	1062	4000	5625	1191	4021	1102	4237	8611	1496	3720	1112	5162	7614	1164	3851	1056	3413	5973	1266	3230	1163	3483	5783	1364	5399	1219	3674	6534	1515	3898
ENSMUSG00000004880	4738	2931	3588	2788	4372	2674	2676	3482	2694	4354	2914	4742	3338	2973	4590	1468	4219	3236	3046	4824	2892	2779	3570	3036	4723	3031	2811	3805	3140	4730	3087	3432	3619	3040
ENSMUSG00000001847	3221	3932	3300	3596	2785	3469	3191	3238	3495	2801	3198	5963	3079	3812	2937	3329	4652	2903	3515	3037	3246	3245	3082	3488	3078	3545	3327	3619	4849	2939	3325	3596	3101	3439
ENSMUSG00000045482	3877	2057	3407	3297	4210	3326	2634	3563	3358	4064	2960	4063	3850	3842	4205	2047	3449	3784	4370	4084	2696	2508	3686	3561	3922	3223	2792	3801	2728	3929	3315	3097	3820	3741
ENSMUSG00000031392	3134	3638	3420	3679	3324	3517	3289	3527	3675	2863	3016	5329	3394	3432	3055	2649	4040	3161	3601	3338	3067	3253	3246	3728	3246	3530	3459	3744	4731	3037	3107	3534	3096	3394
ENSMUSG00000032434	4790	2407	4379	2626	4245	2482	2313	4310	2589	4513	2430	3703	4262	2718	4657	1535	2731	3884	2655	4875	2854	2568	4447	2953	4789	2761	2479	4968	3923	4944	2631	2649	4321	2835
ENSMUSG00000041959	3683	2272	4094	3123	2941	2791	2226	3690	3206	3195	3684	6763	3763	3761	3193	4746	3524	3522	3600	3463	3449	2837	3616	3554	2918	3159	2738	3853	4943	3136	2922	3040	2768	2671
ENSMUSG00000061589	2171	3367	3057	3950	2511	3604	3684	3590	4294	2435	3420	5254	3288	4425	2571	2647	4663	3515	4472	2444	2982	3359	3286	3506	2372	3397	3643	3654	4316	2502	3680	3807	3012	3870
ENSMUSG00000062397	3399	4157	2947	3359	2777	3477	3467	2512	3231	3340	3557	6202	2862	3054	3361	3731	4895	2521	3307	3171	3737	3879	2696	3008	3206	3426	3521	2930	4366	3568	3142	4079	2835	2955
ENSMUSG00000049470	5612	1706	4092	2588	6016	2345	1679	4197	2683	5469	1916	2602	4360	2685	5793	749	2366	4015	2745	6214	2305	1937	4440	3255	5845	2424	2075	4797	2170	5597	2227	2039	4454	3257
ENSMUSG00000051998	5577	1349	4081	2545	5528	2284	1371	4319	2463	4653	2500	3310	4061	2827	4731	2599	1979	3728	2713	5715	3087	2024	4342	3293	5879	3025	1751	4626	4010	4285	3131	2317	3414	3120
ENSMUSG00000055302	2140	4851	2642	3924	2112	3686	4154	2734	4112	2239	3650	6741	2495	3871	2242	3879	5275	2501	3807	2181	3579	4154	2613	3499	2116	3436	4128	3101	5182	2041	3421	4468	2272	3262
ENSMUSG00000054611	4861	1927	3886	2645	5318	2407	2168	4037	2603	5150	2154	3676	4275	2867	5317	1181	2916	4022	2732	5383	2429	2359	4159	2859	5274	2454	2386	4369	2856	5050	2591	2604	4251	3258
ENSMUSG00000026434	1938	4794	2137	3915	2233	3781	4237	2578	3858	2338	4219	7607	2285	3832	2099	3242	6904	1880	3727	2054	3537	4083	2184	3370	2168	3553	4196	2744	4050	2025	4067	5166	2151	3335
ENSMUSG00000079426	2539	4318	3087	3629	1966	3563	3535	2964	3471	2354	3692	5783	3207	3765	2381	4079	4629	2851	3657	2409	3382	4052	2849	3206	2279	3560	3811	3283	5632	2524	3399	3996	2879	3397
ENSMUSG00000053565	2580	4039	3313	3634	2154	3510	3419	3146	3817	2315	3463	6462	2963	3631	2282	5519	4195	2782	3586	2400	3611	3766	2910	3200	2393	3612	3711	3366	5697	2318	3084	3573	2565	2883
ENSMUSG00000003031	5523	1734	3898	2487	6038	2530	1829	4198	2604	5149	2199	3195	4061	2596	5422	1519	2780	3708	2497	5809	2661	2233	4200	2925	5688	2515	1831	4446	2988	5619	2291	2040	3818	2775
ENSMUSG00000004707	3075	3997	4162	3392	2601	2724	3229	3754	3132	2682	2847	5338	3704	3173	2733	3405	4265	3362	3324	2856	2863	3700	3627	3385	2944	3054	3547	4114	4383	2797	2864	3828	3455	3367
ENSMUSG00000019087	4134	2419	4087	3143	3726	2601	2291	4220	3066	3670	2570	4200	4173	3318	3677	2185	2931	3454	3095	4013	2716	2754	4144	3355	3925	2786	2548	4673	5032	4088	2656	2557	3996	3382
ENSMUSG00000020198	3605	2331	3747	3435	3925	2711	2302	3921	3169	3788	2698	4426	4219	3502	3779	2365	3319	3629	3350	3965	2695	2549	3882	3341	3837	2918	2645	4394	4013	4005	2905	2800	3882	3488
ENSMUSG00000027422	2246	3741	2821	4267	2773	3757	3752	2865	4305	2259	3555	6939	2592	3928	2248	3995	4825	2377	4296	2447	2999	3512	2544	3344	2724	3569	4031	3053	4114	2184	3260	4065	2558	3592
ENSMUSG00000009555	3703	3094	3542	3354	3338	3038	2691	3375	3250	3380	3021	4838	3335	3306	3605	3145	3321	3254	3298	3727	3225	3083	3440	3202	3576	3295	2920	3708	5120	3852	2871	3083	3155	3158
ENSMUSG00000025220	4132	2774	3424	3092	3692	2917	2847	3486	3071	3979	3054	4697	3745	3490	3728	1711	3587	3196	3328	4020	2809	2726	3666	3445	3881	3066	2977	3900	3588	4151	2889	3194	3669	3368
ENSMUSG00000091896	3499	2993	4063	3227	2873	2823	2518	3941	3071	3152	3003	4832	4169	3119	3208	2822	3481	3720	3298	3306	3014	2948	3947	3445	3326	3121	2879	4488	4444	3369	2935	3137	3792	3214
ENSMUSG00000028413	1758	4617	3130	3577	1665	4107	4079	3095	3771	1874	3419	6243	2986	3691	1947	2706	5446	2461	3574	1829	3756	4108	2899	3400	1852	4059	4071	4010	4929	2044	3524	3961	2966	3585
ENSMUSG00000071076	3450	3057	4287	2871	2432	2689	2522	3624	2774	2946	2913	4399	3563	3182	3239	3502	3218	3683	3366	3155	3139	3122	3962	3103	3199	2958	3044	4063	5073	3449	3376	3776	4036	3931
ENSMUSG00000000751	3353	4401	2635	3086	2828	3429	3565	2330	2838	3079	4036	7180	2427	3291	3362	3670	5714	2210	3461	3120	3319	3792	2452	2509	3197	3468	3640	2603	3626	3394	3399	4420	2556	2671
ENSMUSG00000039783	4468	2049	5367	2381	4362	2170	1717	5587	2199	4411	1911	3313	4594	2173	4548	1948	2432	4445	2439	4586	2682	2263	5077	2632	4534	2556	2310	5913	3003	5028	2318	2362	4737	2485
ENSMUSG00000022797	1460	6788	1897	3884	1272	4385	5919	1846	4042	1525	3857	7527	1947	3860	1421	2425	7669	1745	3896	1278	3281	5173	1932	3381	1317	3633	5354	2208	3421	1852	3885	5179	2175	3548
ENSMUSG00000036438	3015	4131	3123	3313	2486	3310	3015	2891	3383	2583	3640	6443	3231	3674	2645	4593	4690	2674	3410	2925	3327	3536	2878	3179	2685	3102	3310	3176	4674	2892	3297	3682	2766	3221
ENSMUSG00000030733	3476	2430	3749	3110	3863	2808	2416	4284	3232	3759	2569	4255	3924	3215	3759	2236	3278	4076	3297	3848	2711	2650	4250	3359	3811	2909	2501	4704	4259	3649	2623	2952	3652	3239
ENSMUSG00000017679	4590	2265	4290	2565	4981	2192	2052	4543	2666	4241	1900	3080	4161	2580	4722	1525	2480	4027	2754	5116	2559	2566	4517	3225	5018	2607	2375	5186	3548	4784	2275	2199	4344	2892
ENSMUSG00000030357	1972	5715	2252	3799	1636	3984	4489	1995	4126	1742	4009	7596	2055	3559	1849	4781	6113	1925	3562	1842	3359	4716	2021	3264	1799	3450	4544	2205	5252	1903	3580	4932	1740	2888
ENSMUSG00000027829	3530	2618	3342	3317	3826	3096	2675	3693	3422	3704	2912	4821	3775	3557	3666	2630	3915	3610	3384	3997	2824	2649	3684	3116	3774	3232	2578	3885	3300	3692	2976	2862	3610	2981
ENSMUSG00000066232	1677	5753	2252	4367	1702	4485	5028	2245	4573	1528	3866	7173	2018	3853	1600	2631	6411	1981	3877	1708	3734	4883	2069	3951	1600	3810	4645	2534	3719	1528	3448	4863	1900	3237
ENSMUSG00000021486	1964	5543	2494	3150	1654	4362	4637	2357	3157	1991	3429	7919	2279	3178	1938	5508	6027	2052	3904	1976	3800	4851	2384	2569	1839	3804	4785	2475	4847	1957	2866	4250	2038	2632
ENSMUSG00000034354	4809	2078	4156	2761	4402	2471	1947	3707	2678	4349	2498	3601	3981	2876	4358	1548	2642	3518	3035	4917	2814	2334	4054	3242	4717	2669	2254	4280	3513	5139	2741	2465	4419	3565
ENSMUSG00000028161	5084	2196	4554	2550	4810	2481	1955	4349	2524	4587	2241	3196	4139	2490	4899	2034	2640	3983	2664	5087	2719	2470	4424	2884	4681	2677	2389	4716	2850	4886	2283	2426	4046	2600
ENSMUSG00000023977	4055	2218	3476	3251	4338	3036	2420	3726	3113	4263	2761	3979	3820	3251	4242	1811	3227	3535	3498	4362	2588	2501	3693	3349	4328	3118	2696	4114	3004	4064	2656	2852	3809	3225
ENSMUSG00000031672	1505	5464	2049	3811	1298	4191	4728	2012	3846	1463	4260	7926	1948	3798	1485	5290	6501	1688	3941	1374	3780	4726	1827	3148	1414	4081	4815	2331	5199	1364	3536	4748	1667	3003
ENSMUSG00000078671	4620	1927	4203	2935	4877	2682	2312	4304	2977	4233	2312	3486	4070	2799	4576	1339	2817	3800	3093	4800	2625	2382	4004	3325	4493	2810	2654	4432	2874	4082	2607	2545	3941	3276
ENSMUSG00000030213	4456	1269	3871	2863	5096	2580	1622	4084	3109	4627	2487	3047	4341	3343	5097	1697	2346	3964	3262	4983	2800	1786	3914	3189	4794	2887	1869	4334	3029	4755	2878	2234	3954	3492
ENSMUSG00000032199	2812	3910	2871	3778	2359	3830	3383	2696	3593	2583	3639	6114	2514	3319	2579	3515	4718	2318	3694	2651	3904	3861	2510	3627	2754	3835	3590	2910	5057	2522	3337	3867	2323	3082
ENSMUSG00000078429	5017	1763	4316	2828	4435	2591	1700	4032	2552	4258	2610	3454	4042	3058	4526	2188	2546	3900	3069	4942	3118	2270	4237	3334	4290	2816	1966	4276	3528	4422	2630	2240	4005	2994
ENSMUSG00000046546	2650	2525	4713	3524	2387	2765	2275	4498	3301	2762	2493	3893	4625	3228	2605	2253	2722	3912	3368	2644	3299	2921	4598	3916	2821	3154	2743	5753	5422	3021	2789	2693	4491	3173
ENSMUSG00000065954	3779	2509	3469	3040	3964	2769	2411	3558	2957	4050	2946	4264	3889	3502	4063	2071	3722	3577	3488	4310	2843	2529	3528	3088	4087	2979	2716	3798	2877	4125	2883	3282	3648	3197
ENSMUSG00000024163	4036	2067	3416	2648	4707	2752	2440	3890	2854	4224	2606	3874	3796	3129	4201	2380	3159	3564	3315	4657	2496	2451	3867	3150	4685	2933	2614	4127	3473	4240	2753	2659	3472	3264
ENSMUSG00000031447	2819	2753	3831	3377	2507	2616	2384	3723	3082	2625	2866	4641	4264	4248	2318	2446	2949	3179	3283	2660	2623	2683	3791	3410	3044	3037	2868	5134	5919	3012	3432	3044	4458	4823
ENSMUSG00000022346	593	6638	1643	4678	683	5300	6596	1859	5111	610	3448	7541	1565	3614	649	4426	6089	1673	3924	555	3910	6096	1555	3777	658	4210	5818	1813	5463	553	3408	4981	1218	3193
ENSMUSG00000003644	1669	3746	4035	3713	1355	3525	3539	4074	3845	1654	3497	5792	3864	3775	1547	4278	4350	3728	3746	1418	3070	3855	3398	3049	1423	3678	4020	4218	5016	1734	2992	3645	3282	3251
ENSMUSG00000024338	3293	4300	2981	3176	2313	3811	3646	2456	3213	2730	3435	5324	2678	2843	2916	5230	4113	2368	2852	2943	3530	3841	2572	2636	2806	3792	3900	2684	4626	2971	3459	4454	2853	3006
ENSMUSG00000020362	2334	3589	2696	3504	2368	3700	3455	3119	3433	2757	3887	6028	3022	3977	2748	2207	5625	2755	3988	2585	3284	3546	2932	3286	2473	3558	3522	3182	3064	2772	3596	4121	3007	3393
ENSMUSG00000018770	1564	5301	2295	3824	1367	3873	4231	2171	3808	1644	4053	7627	2142	3804	1629	5196	5583	1990	3669	1538	3439	4807	2122	3114	1568	3731	4272	2357	5771	1600	3562	4869	1930	3045
ENSMUSG00000041354	5216	1353	3954	2218	5037	2000	1465	3880	2154	5340	2133	2951	4544	2570	5480	2277	2006	4218	2535	5820	2076	1813	4379	2722	5560	2255	1636	4506	3656	5886	2227	2042	4595	2969
ENSMUSG00000037894	1534	6054	1623	3234	1371	3714	4417	1512	3294	1737	5169	8371	1832	3488	1680	5420	7686	1512	3684	1454	3339	4889	1570	2476	1540	3434	4736	1702	4308	1836	3866	6075	1608	3210
ENSMUSG00000020929	1871	5066	2450	3760	1731	3794	4147	2594	3822	1759	3712	6838	2450	3667	1837	4054	5620	2208	3640	1878	3434	4537	2296	3452	1845	3680	4423	2741	4785	1803	3404	4642	2205	3224
ENSMUSG00000014355	2593	3905	2818	3684	2794	3760	3590	2954	3784	2686	3536	5739	2831	3752	2625	2216	5103	2632	3822	2655	3178	3669	2712	3504	2632	3568	3798	3108	3418	2701	3423	4004	2711	3366
ENSMUSG00000032000	4011	2796	4067	2846	3948	2662	2606	4308	2771	3539	2284	4229	3996	2941	3346	1847	3352	3464	2703	3965	2642	3094	4260	3245	4008	2843	3009	4438	3683	3797	2612	3041	3699	3194
ENSMUSG00000020680	2343	3941	3190	3742	2514	3484	3924	3188	3861	2609	3269	7162	2917	3561	2621	2941	4543	2836	3423	2695	3099	3630	2853	3193	2785	3206	3896	3463	3758	2312	2999	3845	2488	2900
ENSMUSG00000074151	1498	4271	1942	3652	1527	4903	4504	1630	3738	2208	4513	6974	1692	3480	1905	2864	5863	1660	3926	1510	3560	4132	1731	2850	1571	4215	4629	1649	3350	1886	5566	6429	3019	4321
ENSMUSG00000054452	5281	1912	4290	2144	4949	1918	1713	4214	2258	4591	1781	3548	4146	2255	5001	2965	2245	3733	2153	5588	2280	2190	4189	2663	5262	2304	1929	4743	4165	4989	2200	2346	4341	2794
ENSMUSG00000028385	4993	1599	4071	2463	5657	2370	1730	4413	2409	4511	2267	3106	4338	2592	4882	1206	2473	3941	2770	5152	2432	2110	4454	3009	5580	2667	2011	4700	2672	4858	2288	2159	4077	3109
ENSMUSG00000026074	4646	1864	4019	2798	4713	2380	1846	3956	2518	4470	2372	3492	3981	3391	4561	1608	2286	3571	2879	4956	2490	2144	3788	3223	4991	2478	1978	4508	3191	4634	2788	2324	4081	4131
ENSMUSG00000002870	1127	6046	1324	3524	990	4729	5247	1394	3748	1043	5298	8774	1305	3921	1215	5272	7689	1311	4066	1037	3665	5260	1174	2502	1121	4178	5067	1361	4166	1101	4139	6148	1173	2895
ENSMUSG00000071072	2151	5326	2586	3856	2040	3654	4468	2553	4188	1725	3413	6412	2274	3615	1870	3373	5661	2287	3489	2157	3551	4179	2428	3818	2121	3329	3982	2758	4907	1667	3321	4494	2044	3278
ENSMUSG00000099757	4304	707	4216	2138	7017	1730	911	5354	2179	5652	1426	1734	4874	2469	5459	795	1384	5003	2192	5430	2259	1337	5481	3227	6381	2412	1321	6159	2372	5331	2235	1476	4686	3071
ENSMUSG00000042507	3792	1947	4347	3290	4105	2716	1981	4713	3022	3709	2128	2995	4329	3063	3916	1240	2595	3944	3186	4006	2619	2399	4308	3367	4033	2984	2724	5199	3811	3815	2480	2192	4242	3310
ENSMUSG00000015733	2833	3685	3042	3571	2595	3129	3155	2983	3404	2695	3270	5977	3137	3624	2566	2814	4319	2662	3383	2731	3363	3389	2961	3544	2739	3306	3318	3390	4423	2874	3384	3638	3063	3398
ENSMUSG00000058006	1912	2872	3169	3876	2641	3821	3721	3704	4210	2108	2966	4762	3616	4002	2240	1421	4345	3477	4722	2077	2500	3089	3555	4586	2191	3444	3823	3704	2556	1575	3747	4091	3365	4456
ENSMUSG00000034593	3357	2491	4013	3070	3720	2784	2428	4137	3146	3751	2723	4238	4223	3620	3771	1471	3620	3849	3585	3706	2521	2579	4021	3202	3263	2853	2765	4318	2439	3521	2906	2894	3942	3416
ENSMUSG00000026176	4591	2403	4119	3011	3915	2596	2262	4015	2924	3775	2560	3747	3663	2697	3930	2909	2732	3512	2845	4371	2838	2622	3783	3179	4018	2921	2409	4082	4460	4220	2343	2471	3627	2649
ENSMUSG00000029723	4963	2375	3570	2688	4223	2723	2055	3144	2507	4718	2621	4301	3343	2559	4916	3055	2830	3105	2862	4982	2800	2514	3241	3008	4505	2880	2331	3587	3969	4879	2422	2558	3239	2723
ENSMUSG00000032096	3149	4087	3186	3669	2702	3282	3359	2947	3405	2778	3033	5545	2937	3461	2794	2484	4573	2794	3249	2844	3219	3749	2924	3536	2727	3218	3532	3321	3881	2872	3149	3876	2775	3109
ENSMUSG00000031093	4394	2179	4306	2735	4497	2585	2009	4176	2647	4156	2415	3479	4015	2817	4479	1615	3001	3778	2720	4794	2798	2381	4191	3091	4526	2854	2409	4240	2047	4606	2605	2488	4201	2881
ENSMUSG00000096883	347	5558	244	5636	334	5128	5004	232	5749	445	5642	8339	191	5166	544	8663	6514	305	6261	318	3511	4787	237	3358	299	4375	4561	230	6543	400	4068	5558	226	3291
ENSMUSG00000070493	2183	4784	2552	3769	1689	3885	3883	2440	3808	1746	3838	7629	2235	3382	1749	4294	4612	2082	3841	1761	3648	4299	2224	3075	1699	3633	4160	2559	5794	1888	3461	3902	2144	3126
ENSMUSG00000020349	2682	4178	2790	3634	2406	3295	3305	2880	3532	2473	3305	5884	2817	3667	2564	3608	4671	2515	3505	2581	3246	3389	2669	3334	2565	3334	3271	2996	4742	2962	3254	3864	2787	3056
ENSMUSG00000059981	3948	2042	3324	2815	4438	2855	2330	3379	2985	4366	2719	3892	3554	3132	4455	2191	3260	3483	3305	4408	2653	2362	3686	2998	4435	3021	2278	3853	3182	4253	2819	2864	3456	2893
ENSMUSG00000023175	2108	5029	2233	3394	2030	3855	4506	2253	3569	1983	3168	7311	2202	3547	2064	5070	5468	2006	3615	2030	3192	4388	2148	3198	1999	3415	4340	2237	5285	2177	2923	3531	2238	2994
ENSMUSG00000022517	4721	2051	4130	2743	4358	2503	1828	3979	2580	4351	2294	3415	3967	2757	4191	2276	2339	3749	2839	4739	2948	2476	3927	2896	4512	2927	2228	4262	3931	4545	2303	2153	3935	2605
ENSMUSG00000034290	3361	2877	3481	3307	3426	3199	2802	3578	3464	3100	2861	3943	3378	3255	3452	1714	3330	3210	3286	3350	3080	3018	3545	3377	3621	3244	3013	3855	3878	3626	2985	3236	3425	3172
ENSMUSG00000040356	3175	2572	3432	3277	3314	3129	2597	3379	3335	2985	3122	4639	3468	3340	3303	2823	3655	3201	3414	3217	2952	2902	3522	3188	3229	3341	2747	3573	4685	3397	2975	3010	3212	3339
ENSMUSG00000031805	2345	3180	2475	3428	2383	4247	3542	2532	3543	2808	3599	5717	2725	3764	2646	3774	4721	2523	4362	2445	3171	3576	2352	2939	2254	3917	3788	2957	4264	2710	3338	3789	2415	3187
ENSMUSG00000004626	3027	2544	3066	2914	3228	2884	2517	3438	3012	3804	2911	4904	3812	3358	3232	3616	3247	3351	3333	3319	2765	2851	3346	2769	3428	3074	2826	3879	4476	3807	2969	3012	3377	3308
ENSMUSG00000020737	3030	3667	3004	3127	2415	3330	3098	2617	3043	2921	3293	6455	2864	3198	2681	4406	4580	2397	3138	2773	3347	3488	2728	3076	2685	3292	3303	3126	4973	2929	3060	3781	2633	2838
ENSMUSG00000070327	3080	1357	4474	2406	3160	2303	1833	3558	2135	3123	2095	2386	4290	2285	3279	1058	2232	4680	3318	3132	2251	1683	3933	2703	2780	2237	1805	3039	1496	3262	6102	4494	12141	7161
ENSMUSG00000020496	3385	3286	3254	3416	2924	2877	2862	3028	3364	2972	3145	5016	3067	3256	3059	3524	3674	2748	3335	3299	2869	3182	3125	3393	3161	2951	2996	3420	5394	3092	2754	3229	2949	3159
ENSMUSG00000050244	1411	4356	2609	4416	1722	4201	4285	2844	4774	1367	3348	5469	2358	3814	1476	2654	5056	2441	3870	1521	3257	4162	2540	4242	1625	3897	4520	3008	4433	1381	3586	4406	2349	3729
ENSMUSG00000026491	2548	3788	2798	3759	2865	3314	3592	2972	3658	2738	3262	5339	3028	3627	2662	1843	4930	2545	3748	2751	2993	3646	2876	3527	2764	3336	3954	3344	3085	2582	3154	3959	2705	3422
ENSMUSG00000002524	2861	3577	3175	3577	2635	3246	3018	3188	3287	2600	3198	5336	2897	3189	2669	4075	3908	2839	3282	2801	3081	3490	3016	3352	2823	3280	3284	3407	5262	2675	3004	3278	2731	3022
ENSMUSG00000064262	5958	1664	4194	1929	6175	2103	1694	4075	1850	5502	1938	3108	3984	1987	6011	1454	2351	3881	2056	6136	2131	1949	4285	2349	5581	2404	1981	4333	1985	5490	2150	2208	3993	2131
ENSMUSG00000069094	3897	1742	4554	2357	4953	2362	1594	5008	2449	3940	2199	3194	4384	2491	4715	1689	2716	4557	2619	4618	2384	2109	5055	3035	4537	2339	1760	4946	2766	4419	2209	2116	4615	2637
ENSMUSG00000001794	2929	2932	3389	3155	2629	3071	2667	3309	3325	2848	3082	5374	3407	3498	2643	4537	3524	3196	3330	2945	3147	2960	3270	2995	2832	3237	2893	3723	5370	2922	2834	2803	3080	3079
ENSMUSG00000028426	2170	4842	2759	3926	1896	3577	4153	2654	3919	1849	3404	6407	2347	3422	2025	3154	5181	2294	3437	1994	3372	4263	2396	3575	1879	3389	4119	2796	4417	1831	3395	4317	2273	3436
ENSMUSG00000019139	1144	4522	2172	4882	1119	3770	3876	2202	5316	1101	3778	6105	2033	5048	1084	5025	4454	2045	4582	1095	3076	4127	1961	3826	1197	3670	3937	2392	7102	1058	3372	3974	1748	3996
ENSMUSG00000020064	3522	2410	3739	3575	3273	3035	2339	3893	3310	3382	3097	4123	3737	3697	3197	2501	3235	3574	3575	3478	2963	2653	3762	3472	3111	3040	2523	3808	3438	3328	2779	2709	3323	3086
ENSMUSG00000024006	4260	1872	3377	2298	4517	2267	1773	3516	2460	5716	2461	3603	4531	2721	5435	1549	2733	3841	2624	4731	2192	2035	3936	2591	4520	2454	1992	3912	2829	5412	2556	2505	4460	2987
ENSMUSG00000030921	2582	2711	4236	3156	2557	3020	2538	3465	2623	2739	2650	3785	3586	2445	2708	1605	2945	3718	3383	2733	3378	2612	3309	2895	2530	2750	2587	3112	2662	2885	5518	4575	7237	5429
ENSMUSG00000057110	4356	1894	3375	2578	5049	2560	2146	3590	2467	4675	2710	4494	3504	2784	4879	1899	3568	3296	2991	5046	2542	2195	3618	2829	4591	2673	2244	3529	1979	4306	2759	2992	3575	2884
ENSMUSG00000005621	4474	1923	3945	2706	4291	2679	1948	4050	2840	4142	2293	3460	3892	2811	4374	2133	2694	3644	2765	4465	2610	2251	3988	3103	4548	2890	2337	4445	3418	4162	2453	2383	3588	2811
ENSMUSG00000007872	3581	1718	4277	3435	2810	2361	1583	3842	3036	3255	2929	4003	4376	3797	3391	3510	2459	3906	3751	3572	2667	2185	3906	3370	3243	2714	2018	4130	5514	3387	2495	2328	3611	3287
ENSMUSG00000048546	1998	3612	2723	4659	1980	4516	3739	3029	4773	1693	3565	5152	2461	4071	2034	3139	4614	2602	4310	2094	3960	3838	2669	3734	1937	3836	3468	2838	4198	1917	3246	3313	2109	2615
ENSMUSG00000047036	3028	2643	3264	3255	3788	3216	2869	3821	3292	3252	2886	4515	3499	3628	3284	1458	4000	3390	3743	3540	2868	2755	3588	3232	3562	3062	2784	3888	2595	3035	3086	3038	3257	3283
ENSMUSG00000021484	2883	3298	3130	3356	2568	3069	2875	2962	3356	2745	3104	5034	3174	3404	2617	3239	3887	2898	3383	2889	3082	3334	2991	3201	2777	3128	2980	3543	4892	2963	3204	3471	3340	3581
ENSMUSG00000029478	4104	1980	3933	2716	4255	2341	2061	4125	2659	4244	2100	3307	4188	3107	4298	2157	2711	4182	3111	4493	1986	2153	4033	2860	3951	2423	2345	4169	2908	4171	2702	2694	4009	3670
ENSMUSG00000055204	3151	3067	3199	3477	3187	3103	3011	3246	3409	3043	2775	4691	3233	3463	3379	1669	4144	3069	3672	3347	2937	3022	3100	3627	3088	3016	3284	3570	2636	3063	3180	3459	3361	3401
ENSMUSG00000018008	3836	3184	2346	2550	3475	3796	3063	2358	3053	3792	3521	5636	2672	2999	3949	4073	3709	2350	2800	3897	3086	2962	2365	2197	3835	3617	3263	2545	3663	4227	3008	2874	2684	2535
ENSMUSG00000062270	2964	3626	3225	3490	2652	3078	3183	3172	3429	2923	3223	5863	2899	3117	2877	2702	4059	2666	3187	2958	3083	3489	2995	3134	2974	2950	3245	3402	4295	2711	3024	3516	2755	3018
ENSMUSG00000069565	2205	4212	2749	3625	2069	3453	3807	2683	3626	2375	3602	5890	2636	3370	2387	3853	4750	2492	3417	2266	3063	3708	2556	2829	2170	3374	3562	2879	4792	2393	3130	4275	2442	3091
ENSMUSG00000106734	5435	970	4362	1692	5491	1581	937	4070	1384	6430	1745	2275	4523	1888	6252	1300	1697	4208	2037	6073	2065	1576	4420	1974	5823	1993	1420	4407	1835	6975	2324	2131	5548	2869
ENSMUSG00000010095	1916	4147	2606	4152	1742	3480	3712	2635	4139	1588	3143	5122	2318	3726	1729	3626	3799	2160	3439	1846	3211	3825	2539	4060	1932	3482	3493	2983	6566	2104	3575	3579	2798	4493
ENSMUSG00000032604	2311	3849	2912	3950	1972	3634	3275	2906	3933	2145	3522	5404	2531	3502	2096	4117	4286	2503	3634	2353	3531	3520	2538	3504	2293	3762	3392	2930	5302	2188	3041	3549	2372	2863
ENSMUSG00000046897	4699	2067	3343	2697	4748	2573	2141	3525	2680	4458	2439	3476	3498	2673	4696	1675	2691	3349	2818	4946	2708	2436	3755	2932	5042	2680	2077	3834	3395	4787	2409	2234	3401	2646
ENSMUSG00000057098	5924	1838	3391	2318	5296	2164	1735	3382	2320	5846	1895	3231	3621	2466	5667	1341	2386	3082	2167	6206	2550	1998	3567	2904	4920	2504	1854	3763	2482	6027	2319	2128	3439	2568
ENSMUSG00000018965	2405	4390	2530	3414	1877	3439	3324	2334	3139	2232	4138	7151	2526	3624	2230	4097	5366	2245	3428	2299	3289	3639	2320	2657	2154	3023	3553	2636	3969	2485	3502	4311	2381	3044
ENSMUSG00000058355	2065	4921	2501	3991	2159	3703	4177	2645	4062	1878	3181	5863	2496	3600	1878	2411	5209	2348	3602	1942	3173	3998	2572	3773	2092	3385	4077	2959	3901	1880	3149	4112	2269	3010
ENSMUSG00000025503	3017	3225	3019	3322	2323	2961	2773	2680	3155	2735	3280	5171	3011	3554	2587	3985	3524	2445	3209	2895	2949	3224	2636	3160	3011	3068	3121	3295	5310	3087	3184	3385	3166	3505
ENSMUSG00000044167	4601	1497	4389	2182	4783	2098	1493	4679	2096	4558	1846	2921	5098	2300	4632	1117	2151	4264	2208	4817	2533	1919	4556	2870	4593	2395	1880	5109	2741	5027	2176	1864	4727	2707
ENSMUSG00000035011	3558	2607	3825	3100	3451	2822	2572	3995	3117	3321	2513	3603	3607	2919	3835	2234	3286	3576	2981	3773	2668	2669	3856	2962	3567	2829	2596	4139	3295	3586	2631	2822	3760	2734
ENSMUSG00000027642	2157	4229	2799	3754	1944	3190	3611	2772	3822	1867	3348	5850	2562	3714	1822	3679	4739	2213	3577	2102	3088	3706	2367	3416	2132	3334	3606	2933	5309	1964	3225	3750	2476	3678
ENSMUSG00000024642	1642	3309	2065	5495	1513	4329	3113	2038	5477	1559	4260	5582	2005	5455	1648	2597	4564	2018	5758	1554	3594	3378	1849	4363	1546	3934	3153	2053	5190	1583	3631	3305	1467	3663
ENSMUSG00000036918	4160	2860	3012	3110	3483	3199	2488	2697	2948	3960	2770	4582	2624	3015	3922	2564	3288	2333	2898	4066	3046	2957	2836	2965	3952	3280	2905	3146	3999	4287	2739	2801	2920	2827
ENSMUSG00000041133	2284	4155	2573	3390	2146	3522	3602	2443	3275	2279	3829	8147	2474	3288	2173	3565	5701	2170	3405	2228	3279	3704	2206	2987	2080	3383	3933	2726	3065	2039	3273	4391	2122	2791
ENSMUSG00000026393	2600	2946	3235	3649	2786	3459	2601	3295	3927	2858	3304	4942	3367	3724	2888	2129	3790	2984	3663	2916	3265	2808	3020	3409	2847	3242	2809	3584	3887	2793	2914	2945	2843	3176
ENSMUSG00000035202	1166	4515	1203	1749	1815	4039	1895	1384	1467	955	5240	6611	4774	1787	833	2262	4923	1270	2429	716	3091	5219	863	1357	1308	3445	4646	1241	22938	783	1245	8486	1177	1661
ENSMUSG00000002052	2770	2809	2841	3392	2832	3288	3339	2999	3579	2770	2994	5608	2983	3719	2787	3085	4220	3017	3583	2937	2626	3064	2764	3126	2675	3078	3382	3243	3497	2778	3043	3412	2928	3240
ENSMUSG00000063659	3330	2488	2897	2978	3831	2927	2471	3218	3121	3757	2762	4552	3181	3556	3857	1347	3585	2883	3268	3759	2793	2680	3276	2922	3743	2993	2774	3545	3326	4074	2972	2948	3245	3342
ENSMUSG00000020671	2467	3914	2687	4210	2163	3773	3326	2577	3986	2186	3462	5529	2421	3714	2297	2979	4348	2168	3696	2289	3364	3443	2275	3632	2212	3619	3416	2691	4444	2272	3350	3690	2356	3421
ENSMUSG00000026083	1914	4622	2528	4066	1851	3855	4097	2480	4027	1990	3330	7166	2452	3619	1910	2706	5268	2313	3831	2014	3244	3539	2282	3531	1816	3645	4184	2794	3232	1599	3301	4189	2060	2911
ENSMUSG00000076432	2351	4412	2536	3655	1946	3596	3734	2440	3620	1978	3602	6806	2289	3359	2132	4020	5006	2105	3486	2136	3340	3931	2450	3266	2086	3276	3692	2540	4808	2025	3092	3672	2036	2844
ENSMUSG00000034041	3673	1725	3923	2504	3503	2092	1626	3901	2320	4004	2439	3971	4287	2968	4070	3173	2349	3759	2592	3935	2569	2337	3903	2572	3998	2672	2170	4523	4343	4369	2555	2716	3886	2817
ENSMUSG00000022698	1995	5279	2385	3845	1850	3654	4477	2428	3698	1988	3719	6317	2166	3447	2075	2359	5603	2014	3411	1876	3156	4155	2403	3366	1789	3386	4079	2605	3617	1897	3326	4662	2007	3115
ENSMUSG00000042572	3145	2922	3260	2999	3210	2817	2466	3273	3074	3191	2882	4776	3285	3130	3096	2851	3478	3229	3086	3233	2682	2928	3321	3099	3279	2764	2638	3673	4426	3397	2935	3137	3250	3173
ENSMUSG00000020463	3181	3202	3195	3442	3474	3329	2853	3400	3374	2935	2847	4427	3039	3027	3367	1840	3875	2765	3367	3372	3214	3120	3182	3622	3325	3205	2924	3373	3027	3382	2762	2868	2859	2903
ENSMUSG00000054693	3076	3524	2557	4258	2614	3832	3056	2606	3998	2976	3420	4540	2919	3615	2886	1903	3740	2303	3469	3061	3178	3090	2702	3595	2977	3421	2881	2872	3791	3238	2981	2943	2616	3412
ENSMUSG00000024735	1979	4838	2390	3586	1741	3722	4046	2290	3541	1914	3425	6285	2253	3230	1785	3696	5167	2029	3353	2007	3052	4387	2267	3264	2019	3541	3941	2620	5065	1967	3048	4453	2096	2969
ENSMUSG00000017221	1836	4500	2437	3860	1847	3733	3796	2449	3669	1809	3484	6014	2361	3458	1904	4115	4595	2121	3458	1893	3023	3930	2211	3273	1945	3246	3760	2699	5425	2024	3244	4262	2268	3307
ENSMUSG00000029547	2720	2944	2885	3315	2499	3416	3040	3318	3593	2526	3138	4628	2982	3425	2610	3082	3895	2928	3576	2804	2944	3200	2852	3295	2743	3544	3091	3397	4446	2633	2965	3384	2813	3302
ENSMUSG00000016528	2381	3593	3307	3634	2110	3241	3124	3278	3486	2019	3373	5044	3067	3762	2039	3374	3876	2698	3475	2189	3062	3235	3034	3270	2326	3249	3168	3409	5002	2287	3103	3208	2848	3620
ENSMUSG00000029098	3358	1652	3812	2452	3810	2769	1923	4420	2896	3749	2540	3718	4154	2884	3636	2008	2561	3793	2903	3693	2624	2211	4301	2783	3949	3277	2416	5030	3521	4004	2432	1995	4006	2606
ENSMUSG00000054823	4181	1979	3480	2782	4439	2413	2046	3408	2486	4404	2498	3641	3554	2751	4461	1556	2879	3345	2875	4566	2482	2222	3605	2888	4457	2710	2210	3782	2686	4405	2788	2827	3846	3084
ENSMUSG00000062203	1538	5047	2158	4125	1389	4075	4340	2083	4021	1438	3879	6998	1979	3580	1505	3372	5647	2003	3667	1431	3456	4300	1974	3537	1411	3574	4465	2375	3923	1425	3389	4649	1810	3160
ENSMUSG00000028053	4093	1387	3330	2347	5031	2508	1934	3897	2529	5014	2179	3192	4020	2912	4951	838	2675	3644	3065	4810	2089	2014	3928	3171	4449	2759	2204	4216	1969	4520	2557	2314	3931	3240
ENSMUSG00000028211	4669	959	3371	1937	4984	1898	1029	3492	1823	5446	2102	2771	4308	2864	5223	933	1882	3574	2277	4867	2428	1485	3604	2513	4968	2467	1340	4001	2143	6365	3195	2421	5503	4830
ENSMUSG00000038615	2409	4031	3101	4020	2397	3186	3634	3043	3822	2179	2608	4798	3094	3595	2304	2056	3718	2604	3367	2431	2991	3401	3092	3660	2308	3099	3303	3695	4655	2320	2913	3175	3036	3555
ENSMUSG00000071042	3560	2930	5017	2491	3596	2433	2415	5452	2178	3051	1857	3902	4268	2280	3241	1400	3272	4347	2597	3642	2636	3007	4704	2900	3406	2389	2793	5279	2274	3047	2233	2843	3722	2329
ENSMUSG00000018412	3983	2260	4051	2950	3764	2686	2204	3790	2911	3574	2405	3746	3747	2982	3579	1483	2674	3388	2993	4074	2774	2341	3925	3306	3921	2668	2455	4181	3267	3729	2537	2384	3594	3147
ENSMUSG00000002625	3581	1607	3391	3121	3891	2614	1762	3520	3222	3847	2807	3963	3657	3464	3852	3091	2486	3481	3427	4002	2613	2061	3351	3265	4095	3181	1971	3777	4183	3531	2648	2086	3064	2841
ENSMUSG00000097971	1353	3040	2196	3544	1168	3183	2377	2081	3343	1098	4476	6706	2952	4451	1210	4627	3522	2197	4528	1094	2963	3089	1630	3189	1024	3191	2933	1826	12164	1222	3557	4969	1814	4713
ENSMUSG00000055413	2964	2216	2653	2523	3930	2900	2533	3082	2745	3563	2845	4343	3194	2766	3121	2098	3055	2862	2590	3746	2457	2535	2986	2792	4100	2848	2661	3461	4068	3943	3629	3766	4180	4214
ENSMUSG00000053641	3906	2778	2328	3000	4376	2818	3073	2684	3140	3774	2137	3943	2261	2707	4267	1295	3850	2205	2962	4380	2681	3168	2771	3599	4389	2835	3122	2717	2657	4314	2972	3423	2965	3796
ENSMUSG00000024851	4692	1586	3714	2617	4689	1988	1642	3741	2440	4604	1968	2631	3927	2664	4913	1851	2050	3528	2492	5051	2078	1758	4094	2769	4856	2416	1694	4274	3636	5439	2422	2096	4004	2950
ENSMUSG00000020994	2647	2943	2580	2752	3506	3124	3175	2816	3310	3481	2979	6865	2956	3118	3333	2794	4463	2891	3188	3520	2682	2708	2701	2591	3227	2915	3046	3083	2585	2986	3051	3626	2474	2743
ENSMUSG00000021595	1378	5732	2109	3747	1451	3989	4895	2119	4017	1283	3319	6760	1850	3243	1438	3301	5423	1720	3386	1385	3237	4804	2038	3657	1515	3456	4649	2224	4921	1367	3233	4419	1703	3027
ENSMUSG00000019189	4432	2502	3519	2504	4260	2440	2220	3459	2333	4282	2187	3705	3611	2615	4147	1430	2875	3001	2600	4664	2516	2547	3575	2851	4425	2607	2646	3752	3549	4298	2404	2439	3412	2976
ENSMUSG00000009575	1585	4720	1564	3073	1924	3998	4547	1732	3383	1750	4677	7377	1565	3746	1812	3028	7355	1448	3859	1697	3042	4212	1633	2868	1830	3827	4609	1864	2893	1505	3778	5511	1416	2917
ENSMUSG00000105547	3527	2381	3646	2894	3088	2632	2179	3537	3265	2848	2681	5455	3176	2968	2804	4160	2826	3146	3040	3343	3292	2765	3580	3101	3359	2746	2536	3816	4997	2821	2549	2223	2942	2408
ENSMUSG00000071068	4985	1150	4087	2416	4488	1796	1065	3928	2247	4686	1887	2832	4070	2532	4454	2064	1857	3488	2496	4770	2154	1637	3996	2786	5195	2332	1579	4696	3466	5463	2595	2026	4514	2913
ENSMUSG00000020238	4025	2791	2915	2696	3993	2428	2486	2889	2798	4047	2406	3875	3035	2701	4100	2774	3236	2910	2805	4278	2346	2652	3131	2801	4334	2506	2513	3347	4007	4585	2416	2762	3182	2857
ENSMUSG00000014498	2804	2554	2678	3190	3417	3004	2709	2998	3059	3682	2924	4351	3182	3358	3564	1063	4115	2929	3367	3475	2587	2885	2995	3232	3214	3022	2975	3235	2797	3438	3221	3574	3148	3657
ENSMUSG00000014956	3004	3222	2979	3060	2922	2687	2602	3108	3149	3047	2989	5277	3233	3468	3111	2012	3896	2765	3141	2972	2829	2854	2908	3252	2918	2842	2608	3636	3918	3207	3158	3137	3177	3267
ENSMUSG00000021264	3354	3130	3269	3150	3152	2841	2650	3331	3069	3072	2790	4464	2992	2770	3455	2408	3708	2953	3073	3544	2735	2964	3137	3194	3335	2872	2822	3421	3588	3308	2665	3202	3050	2839
ENSMUSG00000057637	4037	1977	3876	2829	4416	2545	1930	4090	2758	3801	2119	3281	3821	2743	4039	1503	2731	3759	2907	4373	2663	2256	3700	2912	4077	2648	2233	4271	2578	3778	2505	2339	3786	2909
ENSMUSG00000031862	2792	2790	3024	3112	2893	3119	2899	3221	3292	2744	2731	4788	3001	3047	2888	2879	3587	2815	3341	2997	2768	3053	2906	3091	2961	3032	3005	3288	4406	3000	3084	3290	2887	3398
ENSMUSG00000032009	3977	1970	3341	2858	4504	2853	1985	3467	2910	4107	2469	3563	3305	2941	4345	1318	2975	3061	3262	4619	3075	2574	3416	3335	4292	3165	2397	3626	2493	3468	2509	2466	2795	2649
ENSMUSG00000037754	3783	2578	3498	2502	3859	2655	2329	3688	2507	3576	2146	3245	3513	2398	3751	1544	3235	3264	2483	3854	2873	2763	3914	3059	4070	2968	2738	4178	3255	3643	2679	2966	3549	3013
ENSMUSG00000032612	2784	3173	3265	3549	2527	2991	2822	3308	3363	2581	2984	4645	3148	3317	2650	2496	3717	2847	3274	2836	2946	3153	3161	3171	2659	3015	3090	3421	4073	2845	2863	3145	3065	3162
ENSMUSG00000066568	3226	3436	2970	3202	3020	3075	2933	3058	3082	2971	2937	4977	2824	2964	3075	2386	3883	2690	3156	3184	3060	3231	2981	3044	3306	2956	2975	3251	3570	3081	2798	3155	2657	2736
ENSMUSG00000015745	4570	1698	3475	2525	4112	2180	1538	3218	2381	4017	2308	3624	3585	2701	4277	3576	2333	3169	2757	4446	2573	2179	3428	3005	4712	2618	1957	3614	4250	4396	2346	2252	3233	2677
ENSMUSG00000021794	3270	3383	2986	3144	2822	2851	2881	2802	3007	2802	2974	4815	3135	3339	2926	2763	3749	2561	3154	3076	3150	3153	2778	3289	3019	3104	2969	3155	3941	3029	2791	3105	2791	2984
ENSMUSG00000031304	2589	2874	3223	3251	2447	2663	2428	3156	3578	2417	2764	5173	3203	3797	2335	3759	3394	2972	3536	2719	2892	3000	2969	3202	2377	2726	2935	3427	4829	2548	3065	3037	3138	3235
ENSMUSG00000035268	2388	3195	3164	2854	2382	3472	3058	3109	3081	2408	3338	6215	2954	2778	2260	3984	3729	2569	2930	2386	3307	3429	2795	2562	2535	3634	3254	3384	4986	2458	2802	3185	2678	2368
ENSMUSG00000024789	2895	2516	2836	4108	2562	3335	2344	2612	3855	2509	3362	4121	3147	4428	2576	2250	3308	2787	4226	2615	2999	2610	2670	3638	2882	3293	2597	3229	3682	2629	3403	2880	2765	3929
ENSMUSG00000028410	1994	4692	3031	4156	1664	3197	3464	2574	3647	1738	3523	6178	2459	3267	1997	3524	4594	2588	3438	2009	3481	4121	2541	3420	1607	2932	3476	2455	3863	1665	3277	4060	2179	2693
ENSMUSG00000052837	2037	3363	3816	3313	1669	2537	3019	3985	3402	1808	2247	4079	3682	3579	1783	2711	3532	3870	3649	1814	2314	3578	3800	2916	1984	2783	3075	4400	4838	2049	2993	3550	3532	3745
ENSMUSG00000020859	3570	2021	3406	3236	4021	2680	2183	3482	3126	3833	2468	3518	3527	3361	3873	1181	2859	3205	3215	3590	2759	2348	3404	3600	3896	2880	2338	3676	2552	3829	2707	2437	3275	3351
ENSMUSG00000022477	2194	4033	2693	3506	2111	3475	3466	2665	3400	2058	3404	5393	2672	3360	2150	3787	4453	2183	3335	2058	3155	3698	2366	3137	2245	3400	3529	2804	4588	2095	3096	3502	2240	3058
ENSMUSG00000074698	2878	3715	2739	3205	2716	3288	3232	2904	3353	2990	2897	4809	2903	3195	2799	2038	3867	2566	3148	2987	2931	3289	2815	3262	2979	3025	3164	3295	3891	2865	2808	3108	2628	2968
ENSMUSG00000022967	3064	1861	4179	3084	3022	2423	1951	4372	3052	3152	2206	3152	4283	3264	3124	1890	2551	3948	3025	3042	2628	2358	4266	3298	3028	2824	2271	4754	3560	3569	2432	2145	4107	3341
ENSMUSG00000037235	2975	1846	3159	3493	2542	3482	1828	2833	3301	3325	3117	4042	3219	3656	3481	3129	3066	3202	3862	2967	4054	2658	3007	3155	2808	3794	2548	2932	3789	3312	2774	2300	3009	2484
ENSMUSG00000037791	3685	2376	3202	2914	3846	2750	2400	3391	2862	3733	2567	3873	3357	2877	3979	2257	3091	3145	2902	3979	2491	2525	3400	2862	4008	2750	2300	3478	3265	3705	2517	2801	2949	2894
ENSMUSG00000022673	1209	6245	1138	3362	1111	4831	5368	1140	3338	1306	5510	9916	1149	3799	1330	4581	8297	1076	3976	1201	3934	5295	1026	2439	1133	4255	5302	1166	3172	573	2182	2862	601	1297
ENSMUSG00000038406	2927	2645	2965	2926	3107	2791	2692	3213	3124	3234	2690	4427	3166	3130	3165	3527	3387	3006	2959	3275	2653	2683	2903	2876	3270	2819	2705	3354	3800	3363	2859	3088	3036	3203
ENSMUSG00000022568	3050	2934	2982	2966	3053	2776	2740	3050	3138	3012	2898	4922	3022	2836	3079	2786	3525	2734	3017	3204	2760	2952	3251	3095	3130	2683	2723	3266	4241	3085	2804	3465	2909	2875
ENSMUSG00000052752	2916	2774	3107	3063	2908	2891	2596	3375	3035	2977	2824	4401	3324	3173	2971	3108	3318	2974	3044	2979	2647	2852	3024	3138	3062	2905	2806	3492	4594	2988	2703	3094	3000	2899
ENSMUSG00000020741	1462	4840	2107	4068	1387	3864	4537	2247	4123	1265	3364	5655	1969	3436	1407	2886	4974	1910	3486	1450	3194	4248	2037	3853	1458	3493	4399	2365	4996	1301	3309	4430	1854	3435
ENSMUSG00000005312	2728	3684	2823	3326	2748	2893	3078	3058	3258	2641	2938	4939	2905	3123	2875	2291	4078	2667	3152	2763	2706	3370	2791	3166	2886	2909	3096	3318	3845	2859	2696	3342	2671	2933
ENSMUSG00000031858	3940	1907	3435	2611	4259	2462	1978	3647	2689	4174	2291	3306	3387	2727	4227	1842	2653	3299	2846	4389	2528	2197	3805	2951	4222	2553	2037	3941	3300	4003	2456	2154	3407	2873
ENSMUSG00000040462	3119	2404	3391	3225	2913	2751	2325	3385	3230	2985	2648	4236	3400	3127	2946	3081	2897	3037	3032	3227	2662	2495	3219	3078	3283	2886	2537	3518	4288	3080	2747	2610	3393	3302
ENSMUSG00000030062	1915	4121	2664	3808	1658	3006	3222	2459	3727	1797	3190	5877	2664	3998	1766	3219	4190	2379	3611	1705	2991	3548	2357	3393	1632	3054	3496	2703	5311	1771	3269	3791	2352	3758
ENSMUSG00000045382	5171	693	3611	1169	5743	849	733	5208	1289	4568	1255	2142	5780	2182	5178	731	1276	4855	1514	5638	1289	952	4511	2526	6243	1196	882	5843	3181	5407	1802	1470	5678	3735
ENSMUSG00000002010	2568	3352	3009	3016	2404	3421	2918	2712	3520	2499	3011	4885	2786	3047	2467	4365	3601	2542	2939	2701	3324	3511	2717	2961	2468	3270	3063	2910	5178	2453	2818	2915	2352	2542
ENSMUSG00000041890	3876	2234	3350	2582	3842	2504	2058	3403	2472	3783	2526	3964	3630	2910	3917	2391	3047	3281	2809	4169	2446	2307	3483	2656	3880	2609	2251	3661	2937	4025	2522	2465	3402	2836
ENSMUSG00000031153	2208	2257	3429	3090	2685	2911	2658	3806	3017	2813	2640	4715	3691	3223	2729	2726	3536	3771	3334	2811	2527	2684	3620	2839	2741	3030	2868	3822	3483	2586	2871	2961	3250	2889
ENSMUSG00000062234	3031	2729	3167	2980	3055	2752	2434	3181	2954	3004	2778	4269	3247	3120	3009	2535	3277	3027	3024	3380	2697	2659	3249	3009	3142	2883	2608	3691	3918	3235	2824	2881	3234	3180
ENSMUSG00000029777	1422	6017	2103	3744	1340	4222	5142	1990	3993	1192	3312	6171	1834	3024	1246	3914	5429	1671	3172	1322	3087	4516	1824	3294	1306	3427	4478	2189	4749	1218	2893	4169	1727	3008
ENSMUSG00000002718	2104	4463	2474	3570	2107	3463	3754	2422	3405	2012	3362	5913	2223	3319	2013	2571	5214	2091	3324	2102	3116	3838	2289	3370	2050	3317	3696	2494	3492	2131	3113	4045	2155	2898
ENSMUSG00000024399	8299	765	4979	818	6089	588	663	4097	575	6558	698	1548	4848	803	6903	906	940	4216	831	7300	1212	1340	5252	1578	7400	998	1064	4865	1841	6766	963	1412	5165	1507
ENSMUSG00000051495	2396	2709	4274	3187	2410	2398	2216	4176	2890	2187	2399	3718	3877	3359	2276	2111	2969	3562	3184	2342	2274	2576	3935	3723	2666	2497	2388	4701	5061	2413	2559	2700	3680	3887
ENSMUSG00000028121	2170	2891	4430	3209	2359	2368	2380	4565	3064	1854	2257	3997	3825	3053	1864	2048	3031	3577	2933	1952	2660	3190	4305	3444	2593	2786	3151	5313	4604	1890	2463	2765	3386	3246
ENSMUSG00000028423	2962	2950	3119	2971	3192	2683	2603	3358	2985	2846	2667	4447	3122	3126	2729	1887	3936	2929	3209	3033	2429	2970	3174	3275	3360	2777	2859	3718	3679	2962	2703	2962	2832	3142
ENSMUSG00000017843	3592	2675	3085	2827	3136	2784	2158	3109	2803	3226	2802	4279	3442	2964	3093	2521	3281	2812	3037	3456	2937	2734	3076	2914	3599	2988	2544	3446	3758	3202	2680	2576	3246	2810
ENSMUSG00000052160	4331	2209	1204	1897	3804	3112	2321	1079	1806	5733	3590	5878	1881	2396	4813	4653	3572	1383	2587	4489	3358	2879	1256	1750	3824	3667	2797	1277	2634	5743	3485	3392	2198	2570
ENSMUSG00000040687	5045	1476	3419	2265	5068	2053	1548	3354	2159	5063	2095	2944	3561	2570	5167	1370	2331	3492	2591	5467	2129	1760	3541	2584	4836	2275	1749	3481	2383	5035	2286	2049	3874	2547
ENSMUSG00000029192	3285	2651	3688	3148	2915	3152	2483	3350	3122	2955	2888	4062	3122	3026	3126	1959	3213	2993	3217	3165	2891	2731	3292	2828	3066	3119	2658	3548	3567	3225	2725	2666	3069	2613
ENSMUSG00000037965	3209	2180	3402	2795	3371	2566	2148	3441	2595	3777	2642	4370	3890	3279	3443	1613	3330	3262	3005	3533	2606	2403	3421	3066	3280	2706	2363	3538	2587	3580	2831	2877	3240	3158
ENSMUSG00000019978	2649	3139	2967	3203	2628	2998	2948	2807	3037	3079	3057	5318	3017	3296	2896	2200	4266	2673	3341	2745	2728	2995	2725	2826	2702	2965	3117	3069	3117	3103	2926	3256	2841	2823
ENSMUSG00000021423	2741	4088	2330	3301	2103	3550	3238	1971	3316	2273	3434	6526	1875	2997	2371	5507	4431	1727	3112	2343	3662	3586	1874	2632	2195	3407	3449	2077	4431	2213	2917	3281	2081	2345
ENSMUSG00000040842	2397	4018	2702	3341	2210	3186	3510	2472	3469	2308	2791	5209	2613	3040	2389	3083	4264	2354	3163	2396	3157	3738	2491	3075	2162	2950	3464	2832	4634	2226	2961	3561	2393	2802
ENSMUSG00000035726	1884	4133	2367	3301	2004	3373	3860	2580	3514	2126	3599	6221	2366	3386	2074	2153	5316	2322	3418	1950	3121	3672	2398	2934	2091	3277	3666	2628	3085	1912	3239	3990	2302	2963
ENSMUSG00000031885	2634	3631	2857	3045	2460	2933	2996	2791	2839	2392	3271	5312	2758	3216	2503	2251	4454	2582	3026	2423	2756	3332	2949	2981	2636	2985	3008	3093	3670	2747	3119	3831	2669	3016
ENSMUSG00000030232	1648	4753	2281	3713	1613	3464	3877	2251	3719	1617	3490	5840	2241	3965	1755	2430	5218	1968	3853	1733	2849	3823	2193	3264	1836	3152	3778	2354	3587	1709	3223	4473	2072	3366
ENSMUSG00000001415	2769	3001	3007	3036	2942	3025	2809	3000	3208	2714	2729	4450	2829	3106	2807	2595	3607	2686	3052	2883	2567	2965	2924	3163	2934	2892	2991	3214	4147	2784	2843	3146	2823	3297
ENSMUSG00000052331	4801	1325	3703	2132	5311	2134	1378	4093	1960	4755	1994	2737	3956	2176	5352	980	2118	3519	2395	5064	2454	1649	3782	2617	4977	2410	1751	4075	2034	5049	2101	1832	3821	2499
ENSMUSG00000021427	2001	3995	2561	3528	1913	3255	3322	2472	3504	2076	3495	5607	2540	3552	1925	2725	4427	2138	3695	2015	3222	3474	2320	3260	1981	3374	3405	2628	4115	1994	3174	3625	2273	3334
ENSMUSG00000021365	4395	1986	4087	2143	3761	2133	1740	3583	1941	4468	2113	3425	3967	2294	4369	1394	2732	3594	2238	4335	2248	2000	3841	2477	3942	2291	2014	4215	2571	4801	2456	2505	4272	2581
ENSMUSG00000074656	1463	5684	2184	3648	1499	3631	4532	2190	3667	1453	3009	6655	2100	3158	1308	3749	5010	1959	3062	1454	3301	4046	2073	3227	1509	3094	4121	2464	4379	1243	3111	4238	1924	2713
ENSMUSG00000038366	2599	2532	3524	3282	2308	2411	2112	3148	2898	2508	2914	4529	3577	3926	2422	2390	3277	3251	3250	2669	2604	2645	3306	3064	2555	2720	2565	3804	4002	2742	3166	3042	3358	3707
ENSMUSG00000017548	2547	4296	2253	3050	2316	3108	3306	2460	3022	2422	3403	6104	2446	3126	2454	1962	5168	2009	3259	2442	2861	3480	2490	3013	2521	2941	3327	2649	3248	2350	3397	4082	2339	2928
ENSMUSG00000022353	4974	1349	3388	1957	4848	1862	1271	3282	1727	5914	2134	3134	4011	2317	5452	1129	2111	3376	2131	5166	2085	1687	3522	2425	5065	2184	1614	3735	2121	6077	2206	1975	4072	2385
ENSMUSG00000020430	1624	4413	2239	3813	1563	3765	3882	2287	3798	1539	3170	6098	2152	3121	1511	3642	4240	1819	3233	1646	3402	4119	2115	3452	1632	3659	4194	2508	5346	1572	3114	3558	1730	2715
ENSMUSG00000019302	3013	1260	4844	1920	4059	1563	1202	5321	1974	3308	1665	2566	5176	2627	3371	1610	1766	4933	2427	3485	1770	1709	5237	2622	4098	2140	1665	6340	3199	3450	2064	1792	5138	3323
ENSMUSG00000032959	1314	5171	1896	3707	1148	4048	4362	1854	4071	1144	3489	6499	1531	3383	1124	4648	5260	1492	3585	1200	3414	4409	1637	3222	1304	3453	4312	1887	5650	1150	3077	4062	1449	2649
ENSMUSG00000057672	3989	1987	3614	2538	4209	2400	1929	3349	2304	4253	2245	3210	3598	2566	4134	1919	2595	3206	2678	4242	2261	2110	3490	2662	4116	2628	2089	3694	3051	4383	2359	2298	3505	2972
ENSMUSG00000003316	3733	2385	3094	2953	3621	2864	2493	3188	2875	3553	2619	3679	3134	2945	3801	1113	3414	2879	3032	3858	2583	2505	3132	2969	3717	2841	2705	3394	2679	3500	2577	2582	3128	3023
ENSMUSG00000031165	3164	2852	3180	2751	2697	2825	2574	3217	2974	3167	2691	4389	3227	2829	3171	3016	3365	2823	2707	3266	2903	2891	2934	2693	2959	2949	2698	3584	4024	3074	2669	2849	2806	2640
ENSMUSG00000032504	3017	3038	3145	3124	2930	2852	2693	2977	2992	2782	2727	4647	2930	3102	2848	2309	3659	2818	3025	3023	2758	3039	2963	3115	3029	2845	2751	3418	3409	2957	2714	2922	2900	3059
ENSMUSG00000097415	3346	2198	2049	2386	4319	2693	2485	2527	2581	3455	2748	4382	2741	3096	3585	3394	3632	2744	3223	3817	2375	2510	2539	2746	4311	2899	2680	2706	3017	3124	3222	3178	2570	3232
ENSMUSG00000039148	2980	2924	3404	3053	2711	2824	2677	3059	2912	2639	2639	4751	3016	2745	3160	3360	3316	3016	2862	3154	2573	2932	2887	2812	3115	2848	2797	3334	3850	2853	2644	3123	2809	2701
ENSMUSG00000026728	4096	1364	3083	1632	3094	1640	1062	2541	1285	4708	3312	4789	3931	3114	4020	3374	2549	2868	2352	4331	2217	1742	2885	1808	3954	2531	1708	3391	2597	5023	3615	3437	4386	3989
ENSMUSG00000034349	2997	3358	2652	2571	2988	2794	2751	2603	2323	3059	3545	6842	2614	2889	3061	3410	5455	2479	2873	3027	2908	2776	2557	2390	2682	2900	2923	2512	1856	2666	3170	4060	2259	2449
ENSMUSG00000020321	2087	4089	2363	3272	1722	3330	3264	2273	3448	1833	3526	6558	2356	3436	1876	4092	4537	2162	3492	1887	3168	3608	2230	3111	1805	3233	3316	2528	4840	1844	2918	3523	1995	2647
ENSMUSG00000075700	3562	2507	3765	2741	3393	2222	2185	3815	2556	3174	2290	3647	3587	2832	3471	1578	3003	3294	2447	3475	2464	2477	3844	2966	3399	2489	2216	4238	3392	3597	2448	2762	3739	2773
ENSMUSG00000037649	5045	1472	5107	1818	3782	1512	1162	4350	1531	3853	1534	2767	4667	1840	4040	2196	1630	4306	1624	4551	2081	1995	4626	2277	4131	2107	1785	5109	3788	4044	2251	2257	4583	2477
ENSMUSG00000030697	2738	3414	2855	3076	2299	2770	2697	2881	3046	2499	3012	4574	2941	3006	2465	3573	3685	2634	2990	2717	2842	3267	2960	2909	2518	2957	2800	3009	4784	2562	2732	3408	2747	2922
ENSMUSG00000023994	2542	3148	2818	3118	2717	2998	2808	3089	3306	2619	2915	5044	3045	3344	2682	2401	4115	2554	3148	2747	2857	2919	2920	3025	2763	2769	2810	3264	3469	2450	2984	3039	2800	2976
ENSMUSG00000026020	1040	6114	1931	3896	1031	3827	5046	1712	4053	973	3273	7973	1441	3242	935	3653	5698	1417	3322	975	3288	4719	1620	3354	992	3436	4856	1879	3841	846	3209	4757	1298	2543
ENSMUSG00000069729	3439	2137	3257	2743	3770	2571	2183	3292	2739	3741	2392	3512	3396	3105	3916	1668	3016	3018	2791	3706	2544	2453	3097	2979	3676	2696	2301	3831	2638	3940	2759	2532	3279	3017
ENSMUSG00000059119	2612	3649	2544	3039	2489	3164	3353	2611	3003	2487	2994	5232	2611	3065	2608	3073	4224	2303	2977	2619	2865	3499	2664	2916	2773	2925	3304	2792	4151	2493	2819	3388	2271	2595
ENSMUSG00000017802	4039	1801	3946	2553	3857	2183	1675	3819	2532	3762	2110	3071	3842	2688	4039	2061	2150	3499	2610	4051	2373	2015	3641	2960	4158	2484	1986	4298	3587	3913	2125	1978	3695	2521
ENSMUSG00000000563	2180	4333	2282	3473	1629	3419	3533	2100	3326	1788	3263	6470	2216	3130	1821	4213	4711	1842	3157	1929	3256	3789	2008	3079	1884	3229	3626	2344	4624	1964	3050	3660	1966	2675
ENSMUSG00000029475	1719	3988	3247	3365	1593	3112	3387	3291	3334	1773	3327	5464	3084	3274	1694	2139	4736	2829	3145	1702	2620	3483	3249	3021	1667	2922	3668	3903	3719	1690	2775	3673	2679	2641
ENSMUSG00000019173	2973	3060	3165	2963	2617	2593	2728	2893	2960	2539	2745	4389	2858	2998	2685	3494	3303	2733	2832	2802	2885	2869	2735	2922	2711	2830	2790	3267	4620	2887	2830	3032	2976	3155
ENSMUSG00000006169	3036	2806	3270	2783	2819	2556	2391	3105	2650	3236	2655	4361	3372	3010	3146	1951	3146	2853	2724	3103	2669	2715	2961	3041	3288	2767	2571	3632	3541	3557	2755	2942	3219	3147
ENSMUSG00000042772	2616	2708	2994	3027	2613	2829	2753	3120	3198	2947	2775	4344	3279	3366	2705	1580	3706	2711	3433	2767	2708	2791	3009	3303	2768	2902	2785	3405	3394	2706	3005	3099	2953	3348
ENSMUSG00000050627	6011	1532	3330	1783	5183	1604	1288	3120	1582	5404	1981	2718	3591	1941	5058	1281	1919	2887	1830	5750	1992	1707	3716	2340	5520	2058	1541	3964	2546	6064	2044	1867	3899	2514
ENSMUSG00000046691	2732	3592	2965	3257	2382	2945	3012	2701	2895	2176	3109	4886	2529	3233	2435	2693	4314	2352	3370	2616	2780	3606	2722	2913	2546	2872	3277	2790	4226	2447	2838	3449	2350	2538
ENSMUSG00000062683	1558	4277	2185	3598	1306	3742	3503	2087	3469	1435	3415	6439	1865	3092	1351	5272	4767	1820	3505	1497	3566	3904	1837	3104	1398	3525	3781	2362	5403	1402	2953	3677	1732	2714
ENSMUSG00000024457	3871	1515	3449	2234	4401	1921	1581	3680	2331	4120	1835	3124	3908	2531	4036	1744	2077	3629	2532	4655	2030	1769	3787	2667	4713	2364	1926	4303	3318	3976	2517	2128	3787	3037
ENSMUSG00000027170	1883	4133	2473	3552	1597	3265	3230	2303	3631	1631	3246	6191	2179	3577	1607	4139	4347	1914	3410	1874	3400	3826	2232	3105	1970	3369	3469	2339	4536	1788	3067	3713	1815	2610
ENSMUSG00000030956	1690	3160	1234	4251	1546	3958	3034	1148	4067	2335	4231	5705	1896	4866	2151	3393	4474	1365	4534	1758	3241	3071	1257	3373	1702	3713	3120	1452	4325	2544	3460	3430	2005	3681
ENSMUSG00000031627	4218	1606	3651	2166	3985	2008	1420	3600	2013	4519	2338	3917	3655	2287	3968	2087	2324	3155	2084	4499	2679	1945	3580	2676	4503	2395	1777	4150	3022	4112	2492	2435	3381	2389
ENSMUSG00000041935	3004	1955	2703	2845	3601	2987	2261	3135	3101	3372	2643	3888	2984	3258	3408	1434	3153	2661	3339	3223	2805	2358	3188	3222	3524	3191	2501	3417	3292	3303	2794	2689	2740	2997
ENSMUSG00000002129	1669	3819	2413	3572	1448	3591	3465	2510	3728	1571	3515	6299	2239	3461	1572	3354	4627	2159	3369	1682	3295	3729	2205	3178	1546	3337	3700	2670	4138	1550	3205	3667	1916	2742
ENSMUSG00000026721	3780	2837	2269	3258	4205	3187	2566	2489	3226	3346	2975	4264	2391	2878	3670	2288	3546	2041	3169	3827	2844	2561	2456	3049	3861	2993	2443	2495	2635	3746	2400	2378	2510	2350
ENSMUSG00000040663	4928	828	3500	1781	5459	1560	1053	3658	1793	5729	1615	2022	4450	2032	5610	1356	1182	4142	1947	6191	1581	1165	4190	2341	5255	1877	1151	4101	2753	5779	1879	1367	4221	2423
ENSMUSG00000005481	1806	4847	2302	3277	1469	3422	3949	2188	3439	1565	3481	6009	1968	2920	1601	4140	4645	1920	2961	1555	2980	4111	1993	2940	1602	3170	3953	2371	4922	1582	2989	4249	1768	2804
ENSMUSG00000044456	4795	1323	3874	1702	4534	1924	1310	3750	1565	4961	1849	3031	3649	1927	4978	2046	2021	3478	2074	5227	2659	1840	3790	2318	4882	2570	1672	4257	2575	4808	1984	1851	3669	1955
ENSMUSG00000109324	1414	5194	1847	3481	1417	3749	4445	1960	3629	1311	3406	6070	1602	2791	1303	4283	5367	1649	3152	1388	3077	4530	1724	2919	1458	3183	4319	1946	5311	1324	2946	4538	1432	2654
ENSMUSG00000031948	1590	4785	2235	3499	1419	3602	4073	2041	3603	1459	3353	6039	1780	3030	1456	4118	5101	1790	3156	1538	3302	4219	1985	3017	1509	3460	4100	2216	4616	1366	3040	4122	1654	2546
ENSMUSG00000004043	1123	4553	1491	4701	1090	4114	4522	1662	4847	1100	3523	5499	1385	4290	1101	3038	4473	1275	3767	1107	3229	4005	1419	3730	1137	3886	4468	1730	6200	1098	3347	3489	1246	3157
ENSMUSG00000027951	2487	2328	3462	3124	2321	2736	2302	3324	2694	2491	2383	3295	3170	2705	2632	1847	3121	3355	3117	2554	2763	2615	3109	2942	2469	2526	2502	3181	2948	2958	4007	3666	5138	4361
ENSMUSG00000021670	1622	4413	2587	3743	1652	2989	3697	2657	3658	1615	2755	4729	2634	3527	1622	1902	4710	2814	3763	1680	2717	3647	2545	3495	1594	2748	3494	2746	3614	1737	3258	3993	2793	3297
ENSMUSG00000016087	4595	1397	4077	2089	4209	1967	1374	3965	2083	4461	1691	2110	4109	2027	4925	1300	1818	3811	2166	4735	2198	1778	4200	2607	4801	2220	1532	4453	2620	4914	1951	1814	3918	2219
ENSMUSG00000037795	5729	1297	2825	1559	5803	1824	1380	2974	1526	6381	1754	2476	3419	2138	6125	636	2064	2772	1806	6067	1937	1669	3298	2240	5866	1889	1694	3447	1293	6408	2018	1898	3599	2271
ENSMUSG00000008690	2424	3242	2763	3014	2172	2883	2818	2516	2889	2221	3065	5227	2677	2840	2395	3770	4433	2483	3201	2417	2859	3347	2587	2682	2336	2806	2793	3003	4253	2495	2737	3498	2499	2689
ENSMUSG00000037706	2703	3542	2473	3391	2325	3086	3201	2423	3514	2356	2918	5576	2239	3506	2369	3630	4502	2006	3402	2736	2807	2929	2188	2974	2340	2794	2956	2558	4529	2127	2467	3048	1875	2478
ENSMUSG00000028552	2808	3274	2321	3104	2722	3336	2918	2407	3161	2810	3280	4775	2316	3258	2867	2107	4033	2180	3117	2750	3163	3043	2376	3072	2816	3320	3080	2692	2927	2820	2860	3226	2294	2686
ENSMUSG00000030727	4716	1933	3276	2024	4596	2021	1691	3139	2056	4570	1960	3171	3351	1996	4663	2581	2276	3105	2153	4834	2035	2019	3441	2259	5196	2166	1837	3666	3233	4474	2049	2025	3008	2300
ENSMUSG00000056493	3024	2472	3210	2955	3132	2803	2422	3314	2907	3023	2420	4123	3017	2871	3062	1230	3446	2878	2989	3215	2717	2653	3136	2943	3201	2856	2797	3445	2966	2858	2716	2945	3107	2938
ENSMUSG00000041815	2837	2806	3058	3004	2718	2836	2555	3039	2940	2752	2755	4053	3069	3000	2909	2330	3384	2628	3096	2964	2768	2930	2891	3021	2878	2747	2586	3153	3911	2889	2723	2921	2865	2668
ENSMUSG00000027751	3613	2012	2752	2609	4013	2563	2024	2963	2739	3843	2381	3857	3099	2919	3691	2251	2809	2694	2754	4079	2517	2215	2850	2811	3967	2666	2200	3265	3078	3970	2510	2389	2792	2765
ENSMUSG00000026480	2901	2245	3275	3048	2575	2565	1897	3231	2955	2777	2585	4338	3336	3264	2663	3255	2779	3015	3046	3001	2883	2471	3100	2836	2746	3005	2411	3570	4209	2715	2581	2405	3129	2785
ENSMUSG00000020717	5631	974	4012	1466	4676	1549	872	3633	1170	5662	1692	2763	4193	1534	5404	1645	1750	3616	1621	5561	2288	1483	3998	2120	4935	1896	1297	3744	1930	5854	2176	2017	4234	2165
ENSMUSG00000029603	2955	2561	3193	3459	3211	3116	2475	3249	3623	2302	2351	3526	2783	2950	2294	3010	2547	2702	2922	2684	2892	2678	2671	3230	3276	3407	2771	3615	5584	2037	2189	2046	2265	2875
ENSMUSG00000030216	2388	3578	2657	3068	2161	3108	3157	2761	3173	2267	2884	5712	2427	2977	2151	3236	4075	2412	3094	2371	2919	3185	2495	2978	2309	2981	3148	2788	3935	2092	2824	3133	2291	2614
ENSMUSG00000028559	3549	2287	3012	2788	3141	2650	1915	2950	2632	3463	2625	4039	3002	2648	3159	2594	2866	2698	2810	3425	3262	2433	3153	3032	3336	3003	2427	3222	3493	3264	2523	2496	2766	2678
ENSMUSG00000005371	2164	2744	2964	3463	2793	2927	2603	3383	3666	2462	2372	3840	3111	3339	2540	1744	3239	2916	3353	2631	2582	2733	3248	3737	2737	2793	2535	3604	3713	2582	2618	2584	2526	3008
ENSMUSG00000060601	2900	2000	3459	2750	2843	2643	2065	3585	2870	2705	2573	3548	3514	2875	2680	3162	2337	3439	2916	2959	2446	2298	3493	2994	2821	2654	2256	3837	4663	2870	2532	2320	3249	2992
ENSMUSG00000030082	2332	3594	2704	3370	1999	2822	2781	2640	3322	1983	2852	4432	2831	3512	2162	2625	4041	2353	3256	2209	2865	3114	2496	3184	2243	2921	3009	2911	4146	2092	2904	3573	2666	3301
ENSMUSG00000025781	2160	4184	2323	3119	1722	3181	3302	2023	3333	1884	3200	5827	2185	3136	1844	3981	4423	1912	3226	2012	3160	3500	2116	2826	1931	3151	3462	2413	4682	1937	2954	3563	1951	2545
ENSMUSG00000074071	3277	1956	3850	2535	3977	2145	1861	4276	2559	2854	2002	3474	3613	2493	2711	1966	2321	3459	2532	3127	2497	2161	3966	3096	3948	2483	2085	4473	3968	2896	2233	1983	3369	2723
ENSMUSG00000052488	2551	2891	2730	3010	2394	2870	2945	2901	3208	2429	2875	5036	2711	3167	2494	2778	3957	2731	3018	2689	2478	2967	2456	2847	2476	2867	2886	3114	3617	2437	2913	3238	2401	2754
ENSMUSG00000005087	1155	4598	1530	3770	1165	3938	4584	1553	3621	1338	3945	6749	1753	4317	1276	3184	5833	1526	3930	1105	3059	3662	1338	2821	1170	3483	3966	1629	3314	1277	3490	3787	1538	3373
ENSMUSG00000026915	3143	2778	3047	2816	2943	2757	2282	3024	2852	3180	2763	4478	2913	2893	3343	2279	3291	2700	2827	3122	2535	2512	2856	2658	2974	2682	2701	3175	2895	3253	2654	2838	2878	2610
ENSMUSG00000037926	5449	1104	3841	1824	5445	1749	1157	3694	1773	5142	1446	1967	3599	1838	5171	692	1632	3367	1889	5972	1982	1353	3981	2666	5623	2016	1401	4022	1665	5274	1846	1515	4181	2346
ENSMUSG00000039294	3918	1879	3033	2302	4149	2620	1956	3327	2282	3852	2072	3455	2979	2324	4137	2139	2433	2840	2495	4527	2713	2553	3112	2480	3888	2722	2115	3254	3234	4013	2285	2207	2893	2243
ENSMUSG00000005417	4072	2258	2634	2730	4449	2308	2020	2707	2505	3559	2363	3402	2881	2725	3671	2287	2927	2371	2687	4615	2197	2234	2825	2806	4917	2473	2107	3151	3078	3502	2339	2226	2607	2728
ENSMUSG00000030189	854	6029	1286	3560	800	3851	4945	1330	3815	901	3590	6914	1341	3202	986	4862	5713	1202	3194	887	2942	4348	1185	2851	905	3216	4491	1511	4733	848	3415	4640	1121	2860
ENSMUSG00000005779	1732	4221	2296	3259	1261	3222	3285	2089	3406	1504	3476	5885	2037	3096	1461	4602	4238	1873	3173	1424	3174	3863	2008	2818	1598	3238	3608	2284	5012	1494	3022	3877	1901	2836
ENSMUSG00000068882	2004	4009	2401	3303	1933	3094	3350	2336	3408	1936	2946	6943	2286	2909	1827	2899	4342	2148	3238	2078	3089	3406	2223	2984	1995	2906	3455	2556	3336	1803	2942	3561	1997	2582
ENSMUSG00000028525	4687	1496	3679	2234	4602	2122	1358	3988	2152	3992	1988	2669	3659	2045	4009	1268	1937	3008	2206	4677	2386	1771	3533	2894	4596	2628	1561	3782	3264	4035	2109	1817	3441	2541
ENSMUSG00000070544	1819	3929	2264	3692	1773	3381	3359	2307	3627	1975	3116	5957	2477	3347	1915	1992	4488	2192	3172	1902	3066	3453	2086	3126	1724	3073	3524	2464	3028	1923	3039	3803	2163	2974
ENSMUSG00000003360	2582	2988	2822	3035	2876	3002	2866	2977	3155	2439	2766	4345	2578	2940	2537	2544	3572	2550	2872	2921	2488	3065	2781	2692	3042	2730	2959	3007	3865	2748	2504	2887	2302	2639
ENSMUSG00000025544	2795	2849	2808	2997	2708	2707	2669	2790	2759	2599	2784	4448	2910	3073	2594	2001	3318	2470	3017	2810	2729	2691	2770	2989	2972	2738	2606	3270	3554	2820	2937	2806	2957	2979
ENSMUSG00000022553	4619	1637	3677	2347	4011	2165	1610	3278	2058	3595	2122	2714	3377	2150	4059	2405	1921	3184	2265	4237	2388	2078	3447	2750	4302	2408	1824	3550	3927	4150	2116	1830	3149	2421
ENSMUSG00000029313	3473	1907	2458	2308	3770	2695	1990	2803	2355	3963	2457	3589	3199	2748	3837	1115	2919	2749	2594	3743	2572	2182	2751	2528	3694	2865	2576	3072	2292	4034	2785	2833	3377	3363
ENSMUSG00000025203	1042	8443	1241	2995	949	4621	7395	1129	3072	1131	2527	7430	906	2282	1045	2211	8370	859	2492	932	3053	5919	831	1691	878	3712	6218	1070	2291	1178	2295	4673	986	1729
ENSMUSG00000020257	2793	3321	2736	3272	2391	2852	2772	2539	3186	2187	2867	4487	2434	2855	2529	2260	3772	2357	3214	2650	3069	3082	2832	3218	2467	2928	2875	2707	3693	2432	2766	3042	2368	2569
ENSMUSG00000029672	1716	3133	2556	3820	1808	3366	2616	2648	3938	1773	3184	4877	2388	3620	1819	3601	3766	2144	3671	1841	3236	2989	2232	3213	1969	3141	2729	2618	4390	1846	3100	2970	1929	2865
ENSMUSG00000031103	3442	1927	2841	2401	3618	2617	1960	3006	2436	3799	2609	3939	3069	2817	3629	1487	3018	2794	2686	3827	2646	2033	2857	2540	3414	2837	2283	3187	2514	3929	2748	2529	3314	2656
ENSMUSG00000031807	2209	3192	2464	3123	2025	3165	2767	2394	3182	2172	3024	5201	2361	2890	2136	4081	3476	1998	3238	2209	2845	3147	2257	2904	2191	2956	3000	2597	4901	2461	2758	3047	2213	2797
ENSMUSG00000027566	1517	4520	2107	3483	1273	3283	3664	1933	3450	1400	3457	6320	1852	2954	1376	4378	4607	1663	3327	1433	3164	3930	1767	2840	1366	3055	3692	1930	4511	1414	3107	4038	1789	2763
ENSMUSG00000074785	1485	4514	1498	3601	1308	3441	3943	1499	3459	1663	3568	6471	1812	3953	1445	2331	5779	1427	4060	1348	2666	3877	1345	2797	1335	3040	4042	1728	2919	1472	3555	4759	1626	3551
ENSMUSG00000026878	3112	2850	2700	2860	2958	2742	2445	2917	2925	2860	2461	4241	3009	2952	2966	1866	3561	2538	2948	3099	2544	2703	2716	2831	2904	2620	2653	3186	3236	2884	2555	2907	2840	2607
ENSMUSG00000034681	1815	4084	2231	3122	1758	3412	3513	2157	3118	1649	3139	5878	2197	2732	1839	3119	4622	2048	3188	1854	2750	3805	2060	2814	1778	2940	3640	2270	4477	1818	3075	3658	1935	2694
ENSMUSG00000024758	2345	3340	2253	2899	1944	2884	2743	2211	3038	2373	3269	5618	2535	3351	2299	3268	4079	1999	3131	2293	2881	2925	2236	2811	2187	2980	2993	2500	4024	2373	2841	3222	2380	2948
ENSMUSG00000021156	4154	1773	3083	2310	4611	2180	1652	3440	2119	4373	2067	2983	3368	2339	4206	1347	2274	3028	2295	4593	2266	1983	3439	2690	4740	2390	1746	3726	2299	4310	1966	1906	3122	2378
ENSMUSG00000000001	2586	3324	2609	3244	2205	2931	2824	2614	3254	2279	2918	4354	2763	3292	2372	1885	3847	2288	3070	2272	2887	3128	2614	3197	2357	2942	3048	2901	3420	2417	2686	3094	2556	2954
ENSMUSG00000032596	3589	1415	3222	2038	3678	2202	1672	3065	1952	3877	2190	3295	3192	2137	3683	1966	2224	3166	2443	4027	2290	1920	3140	2166	3933	2406	1885	3197	2927	4084	3247	2927	4400	3558
ENSMUSG00000075602	2418	2385	4788	1753	1794	1977	1791	3454	1365	2232	1832	3357	3971	1144	1920	2448	2033	3968	1611	1873	2789	2387	2985	1750	1857	2361	1970	3075	2732	2796	5957	5846	7964	4485
ENSMUSG00000025571	3874	1544	3250	2345	4334	2112	1791	3421	2277	4095	1938	2877	3528	2589	4334	1121	2436	3216	2708	4342	2091	1865	3362	2567	4080	2375	1909	3905	2157	4105	2216	2136	3550	2574
ENSMUSG00000031701	2338	3912	2741	3227	1934	2915	3179	2455	3161	1939	2820	5302	2356	2913	1984	2926	3926	2299	2992	2106	2855	3437	2561	3078	2022	2736	3170	2806	3799	1968	2777	3557	2168	2653
ENSMUSG00000072109	1170	2865	2221	4304	1066	3140	2981	1986	3341	1419	3915	6336	1675	3889	1066	4110	3579	1503	3764	1171	4543	3128	1695	3326	1129	3361	3320	2117	5355	1184	3908	3365	1826	3227
ENSMUSG00000025047	2048	3286	2407	3368	2494	3109	3468	2700	3617	1956	2875	4603	2401	3130	2095	2133	3844	2283	3191	2326	2627	3334	2561	3111	2321	2940	3447	2971	3629	1789	2654	3353	2053	2844
ENSMUSG00000032116	1935	3757	2379	3546	1733	2998	3051	2372	3361	1759	3109	5011	2290	3512	1676	2401	4013	2094	3263	1871	2950	3327	2210	3366	1853	2984	3292	2798	4096	1800	3057	3438	2358	3172
ENSMUSG00000040010	682	5659	1830	3446	747	3820	5110	1982	3912	650	2590	5155	1979	3128	691	2413	5136	1603	2990	553	2837	4442	1816	3378	876	3066	4412	2344	5499	884	3136	4151	2136	3716
ENSMUSG00000014769	2298	3489	2544	3210	1793	2965	2905	2310	2995	2023	2829	5415	2360	2944	2003	4082	3667	1930	2993	2160	3163	3304	2303	2998	2085	3015	3174	2453	4486	2104	2878	3143	2052	2566
ENSMUSG00000024474	2515	3055	3025	3186	2480	2893	2537	3000	3201	2317	2509	5047	2747	2829	2208	2749	3589	2606	2891	2734	2913	2815	2688	2811	2449	2770	2794	3021	3655	2291	2595	2823	2445	2433
ENSMUSG00000021242	2108	2767	2563	3097	1773	2543	2311	2266	3008	2062	3258	5148	2855	3502	1878	3658	3228	2154	3006	1826	2735	2682	2355	2555	2083	2935	2734	2763	4755	2391	3388	3403	3016	3791
ENSMUSG00000022075	2678	1586	4599	2164	3340	1904	1571	4929	2291	2763	1657	2597	4326	2428	2901	1628	2024	4042	2362	3045	1909	1938	4686	2559	3663	2277	1723	5973	3334	3263	1899	1711	4349	2451
ENSMUSG00000001127	3228	2047	2712	2454	3529	2494	2128	3072	2784	3415	2486	3595	3074	2874	3395	2093	2830	2979	2786	3415	2339	2256	3084	2622	3337	2764	2262	3362	3410	3282	2403	2362	2911	2720
ENSMUSG00000059995	2690	2855	2717	2940	2499	2755	2638	2817	2942	2541	2656	4057	2687	2840	2594	2143	3376	2588	3008	2699	2663	2804	2749	2892	2722	2572	2748	3108	4131	2881	2626	3020	2793	2714
ENSMUSG00000029076	3180	2656	3066	2938	2653	2613	2175	2933	2850	2617	2587	4032	2926	2867	2579	3141	2934	2579	2689	2917	2633	2629	2788	2893	2839	2469	2313	3128	4268	2649	2561	2617	2693	2905
ENSMUSG00000020919	2911	2388	3037	2997	2968	2785	2432	3069	3044	2723	2384	3492	2978	2895	2795	1642	2905	2586	2886	3015	2655	2536	2842	2909	3128	2883	2450	3229	3673	3056	2474	2533	2816	3035
ENSMUSG00000040242	2599	2982	2583	3024	2535	2991	2762	2761	3112	2658	2970	4844	2486	2880	2587	2423	3741	2311	2955	2656	2703	2918	2565	2722	2710	2864	2884	2955	2924	2727	2470	2800	2365	2496
ENSMUSG00000024353	4233	2607	2440	1811	3771	2205	2166	2337	1836	3645	2193	4361	2483	1873	3960	3421	3480	2216	2096	3882	2684	3001	2380	2031	4180	2536	2407	2631	3393	3962	2465	2673	2393	2210
ENSMUSG00000035325	2504	3119	2703	3112	2409	2909	2925	2692	3235	2283	2454	4097	2702	3044	2215	2369	3316	2348	2985	2437	2683	2866	2605	3098	2448	2991	2841	3024	4038	2431	2679	2820	2622	2915
ENSMUSG00000032481	1655	3888	2007	3079	1753	3384	3794	2142	3353	1894	3336	5764	2211	3367	1809	1974	4885	1955	3326	1747	2633	3437	2020	2955	1779	3000	3667	2244	3219	1807	3119	3933	1892	2839
ENSMUSG00000039159	3942	1463	3194	1896	3865	1979	1442	3050	1910	4224	2025	2833	3622	2400	4224	1649	2020	3238	2219	4442	2339	1625	3606	2256	4283	2263	1548	3741	2679	5042	2223	1908	4052	2591
ENSMUSG00000026623	3332	2375	2220	3071	3720	2691	2182	2467	2815	3421	2671	4023	2313	2955	3737	1508	3556	2368	3196	3742	2381	2375	2520	2723	3470	2578	2391	2498	2335	3572	2599	2829	2511	2604
ENSMUSG00000028906	4227	2030	3361	2249	3664	1934	1753	3138	1941	3173	1900	2849	3521	2285	3333	1281	2227	2699	2017	3960	2112	1994	3173	2392	3885	2082	1895	3453	2603	4691	2680	2216	4430	4439
ENSMUSG00000025234	2864	2685	2696	3066	2882	2823	2423	2995	2996	2605	2520	3844	2837	2937	2861	1618	3218	2670	2996	2993	2487	2454	2863	3084	2991	2712	2470	3144	3099	2774	2497	2737	2702	2900
ENSMUSG00000038619	2502	2681	2701	2954	2387	3007	2497	2764	3161	2378	2697	4621	2640	2972	2365	2585	3386	2367	3153	2524	2782	2955	2727	2867	2420	2792	2767	2977	4038	2458	2549	2662	2500	2533
ENSMUSG00000031770	2433	3285	2821	2922	2139	2548	2867	2578	2792	2329	2611	4814	3122	3097	2089	2466	3445	2461	2612	2217	2423	3144	2583	2618	2220	2329	2927	3082	4011	2583	2544	2917	2953	3376
ENSMUSG00000024695	3044	2471	2864	2622	3369	2345	2162	3075	2610	3146	2306	3946	2907	2806	3184	1658	3062	2683	2617	3368	2129	2247	3133	2860	3372	2409	2409	3525	2994	3117	2460	2598	2890	2939
ENSMUSG00000049739	3734	1762	3128	2615	3694	2454	1859	3227	2758	3195	1971	2943	3096	2527	3648	1775	2623	3069	2811	3752	2439	2077	3088	2991	3359	2544	1959	3466	2804	3647	2286	2205	3139	2590
ENSMUSG00000038429	1797	3362	2214	3263	1828	3059	3138	2395	3175	1939	3046	5224	2256	3100	1908	3082	3995	2062	3072	1916	2882	3310	2237	2811	1895	3050	3256	2801	4507	1916	2714	3253	2029	2702
ENSMUSG00000026924	3171	1677	3081	2759	3384	2452	1940	3151	2683	3120	2193	3148	3406	2946	3173	1471	2678	3119	3073	3337	2284	2182	3200	3005	3097	2583	2124	3485	2563	3337	2525	2372	3262	3204
ENSMUSG00000056692	2453	2866	3195	3009	2115	2489	2418	3012	2884	2190	2507	4072	3013	3026	2145	2108	3091	2760	2931	2428	2677	2558	2824	2977	2397	2564	2406	3206	4247	2381	2790	3015	3174	3244
ENSMUSG00000020790	3296	2120	2839	2537	3319	2593	2088	2870	2456	3378	2403	3339	2863	2601	3238	1427	2885	2665	2797	3646	2458	2328	3077	2832	3329	2611	2466	3141	2627	3404	2682	2406	3406	3036
ENSMUSG00000068798	2037	3550	2630	3301	1878	2929	2893	2496	3234	1932	2976	5197	2413	3124	1915	2967	4097	2311	3156	1896	2976	3249	2369	2862	1858	2883	2916	2658	3782	1970	2759	3219	2123	2593
ENSMUSG00000053819	2779	2523	2409	2896	3192	3058	2471	2489	3063	2957	2626	4411	2556	2942	3048	1872	3512	2267	2878	2943	2884	2629	2327	2816	3037	3022	2535	2728	3255	2841	2677	2551	2319	2554
ENSMUSG00000039477	3268	2000	3090	2528	2984	1973	1780	3056	2180	3779	2158	3268	3514	2789	3905	1453	2530	3257	2798	3265	2274	2100	3001	2760	3118	2182	2117	3322	2444	3886	2646	2594	3852	3109
ENSMUSG00000027189	2739	2863	2400	2862	3073	2826	2572	2820	3137	2651	2546	4245	2663	2862	2681	1565	3631	2227	2917	3124	2354	2573	2643	2758	3169	2708	2817	3004	3097	2740	2603	2814	2344	2944
ENSMUSG00000056579	3842	1700	3360	2342	4175	2055	1625	3481	2230	3284	1947	2643	3223	2483	3734	1226	2555	3218	2622	4099	2140	1949	3499	2858	4196	2258	1842	3797	2192	3770	2322	1961	3408	2881
ENSMUSG00000040618	2829	3197	2954	2606	2792	3032	3225	3078	2829	2597	2257	3386	2644	2189	2833	3005	3185	2756	2378	2906	2664	2633	2871	2697	2635	2606	2322	2778	3912	2756	2401	2343	2864	2695
ENSMUSG00000013593	2101	3193	2488	2931	1843	3167	2641	2318	3049	2039	3114	4804	2352	3034	2043	3967	3560	2127	3088	1948	3016	3164	2238	2744	1997	3017	2863	2497	4494	2149	2724	3241	2126	2763
ENSMUSG00000026192	1058	5205	1760	3143	1066	3582	4290	1848	3483	1107	3334	6189	1585	2977	1177	3531	5228	1542	3141	1101	3002	4421	1601	2796	1106	3378	4203	1870	4061	1009	2904	4319	1302	2419
ENSMUSG00000022914	5803	987	3434	1632	6876	1447	1032	3209	1645	5877	1197	1587	2858	1616	6377	664	1233	2841	1773	6560	1594	1284	3503	2329	6120	1511	1142	3646	1455	5726	1402	1112	3245	1947
ENSMUSG00000047417	2881	2044	3199	2564	3170	2326	2123	3280	2682	3203	2194	3420	3305	2529	3090	2216	2683	3010	2533	3268	2257	2225	3144	2597	3186	2351	2174	3543	3674	3187	2424	2375	2965	2818
ENSMUSG00000018446	868	5945	1507	3363	816	3687	4489	1513	3616	703	3035	6586	1143	2727	806	4200	5296	1247	3245	830	2930	4563	1424	3120	780	3286	4648	1586	5139	741	2797	4249	1179	2576
ENSMUSG00000024927	3097	2503	3371	2743	2706	2396	2247	3136	2656	2593	2378	3857	2923	2729	2790	2688	2674	2766	2755	2980	2429	2467	3077	2799	2820	2512	2194	3509	4024	2661	2269	2352	2868	2662
ENSMUSG00000030978	1045	5117	1032	2526	948	3255	3840	1047	2462	1236	4655	9023	1035	2958	1235	4588	7682	945	3314	980	2956	4218	977	1972	927	3153	3973	1058	2652	1123	3669	5515	972	2451
ENSMUSG00000035478	1652	3542	2318	3266	1542	3045	3177	2256	3299	1600	2927	5154	2071	2952	1755	4717	3849	2104	2954	1758	2727	3310	2154	2593	1824	2964	3184	2446	5011	1675	2756	3435	1840	2603
ENSMUSG00000020706	1354	4446	2240	3695	1395	3473	3983	2180	3766	1213	2643	6055	1741	2715	1403	3054	4625	1797	3016	1498	2803	3734	2032	3202	1303	3063	3926	2333	3881	1164	2657	3837	1551	2623
ENSMUSG00000006024	1949	2948	2719	3060	1894	2709	2548	2691	3522	1776	2508	4521	2694	3362	1795	3134	3236	2479	3074	1965	2489	2924	2497	3088	1957	2827	2814	3310	5257	1879	2545	2720	2424	3072
ENSMUSG00000063200	2523	3106	2576	2941	2180	3098	2681	2422	2990	2308	2967	5316	2120	2544	2297	3772	3628	2039	2764	2542	2938	3298	2475	2576	2295	2826	2828	2446	3493	2339	2667	3181	1911	2296
ENSMUSG00000040761	2186	2363	2531	3435	2489	3079	2724	2796	3401	2249	2554	3810	2634	3416	2446	1774	3524	2709	3779	2264	2543	2763	2579	3325	2327	2819	2813	2634	2653	2159	2933	2932	2336	3282
ENSMUSG00000038664	3764	1685	3122	2465	4189	2174	1817	3120	2255	3795	2009	2852	3368	2631	3912	850	2789	3270	3005	3982	1981	2132	3255	2900	3644	2269	2101	3329	1797	3202	2220	2218	3203	2888
ENSMUSG00000018401	1762	3595	2289	3274	1593	3139	3026	2192	3093	2033	3093	5390	2298	3042	1897	2159	4455	2096	3192	1770	2999	3596	2101	2909	1736	3191	3342	2365	3178	1742	2978	3591	2157	2798
ENSMUSG00000031155	1115	4192	1383	3308	1164	3983	4094	1649	3538	1603	2813	5848	1149	2780	1554	4145	5645	1095	3811	1175	3589	4413	1390	3131	1307	3539	3799	1883	4502	1454	2633	3266	1097	1997
ENSMUSG00000037058	3113	2631	2746	2834	2671	2687	2162	2828	2716	2707	2792	3920	2604	2654	2780	3218	3065	2372	2808	2917	2892	2737	2651	2724	2847	2582	2399	2674	3546	3040	2383	2491	2413	2420
ENSMUSG00000027109	3751	2225	3046	2646	3741	2245	1860	3233	2314	3151	2238	3371	2802	2494	3716	1343	2887	2691	2529	3752	2317	2175	3058	2830	3589	2333	2074	3273	2439	3722	2349	2282	3022	2498
ENSMUSG00000018476	1292	2248	2338	4150	1575	3643	3032	3075	4746	1482	2696	3511	2881	3912	1428	2358	2882	2871	3733	1495	2619	2597	2605	3896	1355	3268	2629	2779	3934	1189	3166	2502	2383	3636
ENSMUSG00000030047	4166	1414	3706	1786	3980	1685	1299	3502	1685	4123	1515	2647	4032	2094	4325	1713	1670	3529	1874	4447	2077	1794	3719	2186	4156	2002	1628	4104	2564	4699	1967	1727	3905	2183
ENSMUSG00000035885	1900	3515	2281	2876	1619	2939	3023	2010	3034	1666	3100	5809	2054	2829	1671	4253	3913	1915	2927	1726	2898	3312	2028	2581	1863	2931	3465	2486	4765	1642	2889	3448	1929	2572
ENSMUSG00000024560	2760	2208	2862	2652	2902	2393	2139	3143	2730	2765	2386	3693	2932	2571	2941	2784	2905	2949	2676	3026	2298	2474	2980	2712	2984	2507	2255	3273	4024	3028	2214	2393	2753	2505
ENSMUSG00000034858	4386	891	3231	2098	4771	1874	985	3490	1954	4533	1991	2589	3809	2299	4623	1250	1728	3310	2436	4509	2092	1377	3469	2483	4466	2170	1385	3528	2308	4253	2099	1619	3204	2601
ENSMUSG00000024431	3224	1835	3082	2933	3302	2687	1801	3189	2982	3053	2352	3156	2866	2738	3273	1341	2699	2693	2932	3486	2877	2155	3120	3039	3229	2722	2078	3245	2499	3124	2422	2111	2708	2781
ENSMUSG00000063273	1576	3833	2134	3317	1848	3273	3589	2366	3471	1538	2884	5218	1984	2946	1635	2062	4634	1953	3054	1739	2850	3473	2134	3124	1733	3113	3633	2561	3178	1641	2918	3760	1925	2618
ENSMUSG00000041328	3612	2017	3257	2616	3835	2243	1895	3233	2521	3197	1928	2980	3160	2478	3484	1173	2641	3050	2625	3777	2280	2089	3369	2907	3679	2347	2133	3474	2332	3465	2139	2255	3024	2494
ENSMUSG00000004056	2623	2501	3127	2829	2482	2474	2194	2964	2690	2593	2442	3850	3118	2704	2715	2154	2949	2619	2657	2595	2567	2661	2882	2737	2683	2647	2512	3235	4261	2536	2551	2560	2759	2761
ENSMUSG00000030824	2029	2642	2273	3412	1907	2993	2506	2193	3613	1955	2902	4827	2107	3500	1917	3600	3409	1852	3308	2034	2868	2703	2008	3028	2210	2994	2753	2379	4943	1988	2844	2715	1995	3118
ENSMUSG00000017929	1429	3634	2125	3344	1427	2929	3360	2401	3126	1369	2719	4424	2344	3499	1423	2297	3990	2162	3006	1485	2480	3271	2242	2967	1493	2904	3315	2430	4291	1579	3294	4187	2814	3657
ENSMUSG00000038914	2619	1988	2783	2550	3232	2689	2369	2985	2970	2980	2296	3596	3019	2915	3250	1359	3109	2955	2880	3107	2328	2222	2898	2729	3107	2474	2421	3340	2367	3004	2495	2657	2870	2711
ENSMUSG00000028436	3293	2249	2794	2192	3665	2487	2128	2936	2197	3604	2288	4041	2841	2413	3734	1853	2876	2678	2441	3599	2571	2229	2807	2387	3544	2473	2164	2974	2911	3430	2237	2392	2758	2074
ENSMUSG00000045427	2484	2952	2997	2966	2280	2625	2528	2910	2825	2252	2507	3959	2972	2942	2234	2006	3381	2486	2970	2410	2717	2879	2880	2835	2302	2611	2636	3410	3597	2377	2527	2665	2522	2569
ENSMUSG00000041645	2428	3222	2888	2887	2048	2624	2777	2536	2749	2098	2567	4827	2489	2557	2127	2577	3489	2208	2676	2160	2617	2982	2504	2708	2238	2576	2840	2617	3642	2142	2962	3564	2900	2972
ENSMUSG00000021771	2208	3876	2184	2886	1854	3006	3191	2068	2899	1922	2847	5475	1930	2784	2047	3151	3896	1847	2598	2033	2675	3368	2016	2526	2065	3018	3355	2418	3926	2000	2830	3517	2044	2724
ENSMUSG00000021610	2412	3075	2552	3015	2068	2511	2514	2490	3005	2241	2428	4173	2686	3102	2262	2372	3171	2445	2856	2310	2349	2776	2388	3128	2220	2643	2747	2856	4630	2430	2511	2925	2553	3253
ENSMUSG00000025332	2523	2576	2525	2808	2342	2734	2746	2696	2944	2495	2720	4093	2674	2966	2822	2145	3449	2643	3215	2514	2452	2590	2444	2763	2597	2709	2840	2739	2923	2541	2522	2853	2588	2824
ENSMUSG00000031751	3376	2213	3160	2517	2885	2136	1975	3108	2484	2863	2144	3448	3013	2612	2909	1843	2609	2727	2674	3147	2371	2300	3166	2771	3438	2253	2085	3668	3681	3172	2161	2319	2901	2828
ENSMUSG00000032525	3182	1784	3259	2513	3728	2165	1930	3359	2351	3588	2007	3157	3688	2791	3446	652	2648	3151	2739	3542	2001	1942	3266	2727	3304	2202	2040	3656	1645	3213	2385	2311	3441	3029
ENSMUSG00000042650	2782	4093	2530	2718	2484	2988	3379	2515	2625	2104	2345	4244	2259	2474	2532	1711	4336	2255	2677	2784	2430	3477	2474	2644	2455	2489	3270	2653	2809	2345	2361	3053	2182	2293
ENSMUSG00000029062	2656	2233	2863	2660	2870	2406	2165	3014	2795	2789	2232	4803	3073	2462	2867	2515	2738	2935	2515	3375	2314	2228	3011	2491	3041	2401	2423	3399	3437	2600	2218	2460	2336	2418
ENSMUSG00000024759	2136	3199	2185	3174	2271	3184	2980	2366	3092	2216	2902	4253	2191	3108	2149	1348	4051	2098	3186	2318	2938	2868	2393	3011	2337	3096	3097	2731	2564	2287	2748	3161	2395	2690
ENSMUSG00000031403	1252	5322	1692	3610	1085	3563	4301	1628	3620	1146	2899	6468	1443	2858	1173	2946	5350	1432	3050	1245	3210	4072	1533	3023	1125	3189	4019	1680	3575	1112	2788	3857	1148	2224
ENSMUSG00000027893	1978	3215	2128	3025	2098	2954	2926	2403	3179	1968	3065	4764	2268	3298	2033	2330	3973	2201	3265	2025	2511	2772	2259	2946	2122	2916	2939	2506	3535	2065	2745	3134	2164	2828
ENSMUSG00000053841	2191	3268	2413	3096	2051	2948	2989	2364	3071	1917	2815	4806	2265	2821	2138	2290	4021	2112	3085	2164	2653	3184	2386	2795	1977	2715	3084	2572	3559	2110	2755	3196	2066	2587
ENSMUSG00000029063	2071	3632	2391	3096	1856	2710	2985	2265	3076	1923	2758	4386	2335	3214	1840	2394	3520	1978	2874	2016	2539	3119	2132	2977	2048	2805	3025	2520	4532	2052	2638	3059	2315	3336
ENSMUSG00000029686	2357	3435	2534	2960	2140	2918	2876	2414	2990	2147	2742	4746	2341	2779	2162	2608	3634	2063	2827	2268	2750	3126	2277	2962	2306	2847	2955	2507	3356	2134	2728	2867	2139	2507
ENSMUSG00000035851	3170	2127	2929	2536	3527	2342	2119	3022	2602	2982	2051	3706	2905	2552	3235	1865	2687	2882	2560	3509	2374	2180	3114	2698	3347	2356	2217	3235	2673	3215	2223	2192	2682	2512
ENSMUSG00000077450	2834	2358	2875	2630	2636	2470	2110	2731	2595	2825	2378	4191	2815	2750	2787	2589	2927	2524	2694	3003	2518	2312	2823	2601	2808	2553	2188	3272	3991	2779	2341	2199	2731	2488
ENSMUSG00000020132	2815	2942	2496	2590	2860	2477	2722	2707	2617	2666	2275	4367	2495	2549	2761	2249	3674	2208	2436	2898	2602	2616	2603	2641	3002	2602	2681	2843	3065	2603	2274	2946	2541	2341
ENSMUSG00000034724	3021	2127	2623	2470	3304	2463	2217	2871	2455	3122	2377	3659	2768	2510	3226	1295	3147	2565	2639	3303	2485	2185	2781	3007	3331	2464	2195	3033	2397	3120	2540	2684	2945	2749
ENSMUSG00000040033	3171	1325	3835	2290	3220	2106	1529	3748	2136	2859	2077	2594	3218	2106	3099	1908	1877	3464	2197	3395	2350	1833	3555	2469	3210	2261	1657	3377	2423	3127	3243	2634	4472	3248
ENSMUSG00000031246	1711	3477	1623	3658	1545	3596	3194	1737	3571	1931	3179	5366	1751	3338	1751	2412	4289	1498	3228	1672	3604	3476	1562	3094	1577	3604	3335	1889	3608	1756	2921	3090	1432	2511
ENSMUSG00000030816	2651	2374	2967	2718	2670	2394	2266	2852	2791	2535	2344	4012	2707	2669	2710	2430	2912	2672	2707	2910	2434	2519	2793	2549	2835	2477	2329	3097	3576	2748	2355	2649	2791	2463
ENSMUSG00000001467	1374	4483	2485	3911	1256	2666	3323	2450	3505	1131	2571	4770	2228	3399	1216	2167	4422	2412	3414	1132	2634	3457	2155	3395	1117	2460	3385	2456	4059	1157	2655	3529	2038	3091
ENSMUSG00000026775	2426	3047	2583	2967	2524	2762	2680	2584	2951	2353	2631	4304	2593	2823	2487	1935	3524	2253	2674	2597	2610	2779	2660	3028	2469	2613	2783	2810	2971	2379	2547	2790	2294	2448
ENSMUSG00000000378	4759	1426	3610	1758	4103	1405	1215	3429	1521	4317	1492	2333	3578	1768	4548	1850	1628	3266	1777	4563	1838	1605	3615	2148	4784	1716	1373	3849	2948	4840	1681	1618	3572	1939
ENSMUSG00000019907	3388	2061	2843	2638	3320	2505	2103	2858	2506	3392	2321	3665	3015	2601	3366	1173	2803	2530	2717	3512	2368	2184	2703	2849	3383	2423	2198	3071	2245	3119	2321	2355	2682	2621
ENSMUSG00000030096	2789	2382	2341	2691	2618	2550	2319	2326	2682	3085	2345	3762	2825	3013	2722	1583	2965	2316	2968	2903	2211	2442	2326	2771	2949	2620	2648	2935	3166	3092	2542	2601	2921	3366
ENSMUSG00000024590	1112	4302	963	2251	979	2970	3770	1074	2359	1527	4382	8748	1300	2901	1464	3808	6796	1013	3213	1056	2819	3643	934	1775	1041	2809	3731	1292	2836	1624	3869	5411	1307	2696
ENSMUSG00000041997	2690	2573	2507	3299	2502	2807	2189	2412	3014	2487	2919	4216	2373	3156	2518	1672	3135	2069	3231	2623	2693	2388	2281	3199	2635	2851	2412	2735	3040	2633	2738	2619	2169	2828
ENSMUSG00000028757	1603	3511	2292	3250	1420	2899	2756	2082	3259	1417	2907	4724	2128	3244	1457	3541	3912	1958	3217	1531	2642	3303	1985	3052	1575	2904	3016	2461	4923	1560	2883	3194	2002	2870
ENSMUSG00000038759	1289	3857	1816	3140	1399	3519	3508	2054	3249	1310	3451	5630	1759	3165	1333	2504	5282	1608	3311	1341	2817	3683	1850	2693	1414	3137	3827	1922	2900	1180	3135	4149	1521	2613
ENSMUSG00000052593	2355	2366	3510	2786	2395	2325	2155	3449	2377	2467	2240	3896	3473	2835	2359	1611	3042	3136	2628	2401	2324	2656	3168	2797	2229	2311	2370	3581	3039	2282	2345	2564	2837	2807
ENSMUSG00000020211	1656	3514	2175	2921	1611	3007	3281	2173	3196	1764	2968	5399	2012	2721	1700	3922	4030	1923	2595	1830	2581	3245	1896	2614	1795	2682	3135	2415	4354	1758	2723	3163	1869	2447
ENSMUSG00000001750	3010	1667	2300	2267	2842	2333	1677	2310	2309	3373	2768	3602	2902	3011	3263	3082	2458	2360	2548	3260	2157	1863	2423	2181	2981	2395	1820	2593	3656	4042	2711	2442	3121	3273
ENSMUSG00000040345	3629	1634	3486	2056	3569	2175	1647	3472	2095	3189	2016	2738	3465	2039	3358	2313	1884	3456	2101	3938	2393	1827	3386	2197	3617	2460	1818	3663	3273	3276	1943	1674	3084	2125
ENSMUSG00000038976	4292	1989	3504	2466	3378	1771	1665	3107	2292	3322	1966	2841	2947	2307	3416	1938	2078	2710	2340	4156	2009	2015	3176	2682	3674	2093	1798	3103	3036	3494	1952	1981	3000	2478
ENSMUSG00000045193	3717	1129	2911	1916	3903	1674	1278	3295	1893	4120	1960	2768	3634	2320	3886	1779	1568	2877	1840	4409	1709	1334	3358	2381	4642	1971	1445	4073	4308	3773	1716	1609	3096	2647
ENSMUSG00000001289	2773	2616	3098	2797	2388	2616	2180	2729	2626	2111	2364	4533	2555	2463	2003	3368	2866	2348	2702	2679	2781	2769	2762	2686	2545	2619	2525	2937	4174	2257	2094	2486	2218	2114
ENSMUSG00000021366	1406	2727	3745	2892	1570	2975	3012	4104	2929	1463	2517	3722	3570	2748	1492	1368	3675	3649	2916	1394	2166	2646	3902	2624	1370	2614	2842	4274	2201	1420	2327	2699	3374	2409
ENSMUSG00000000290	2519	2093	2858	2599	2218	2369	1909	2796	2467	2387	2620	3602	3123	3493	2276	2656	2526	2629	2527	2432	2266	2177	2617	2514	2519	2638	2272	3327	3830	2792	2743	2321	3170	3445
ENSMUSG00000020914	584	4054	291	1810	480	2644	3168	227	1461	1663	5864	10855	749	3285	1355	4797	9937	457	3702	474	2616	3590	275	1201	499	2597	3778	267	1313	1133	4864	7240	690	2765
ENSMUSG00000015714	2563	2398	2717	2796	2584	2503	2338	2735	2863	2400	2306	3798	2729	2776	2518	2482	2794	2410	2699	2689	2426	2470	2640	2883	2594	2438	2325	2967	3995	2669	2348	2417	2497	2841
ENSMUSG00000029148	2927	1844	3048	2553	2717	2351	1781	3167	2486	2769	2188	3299	3507	2665	2807	2678	2278	3033	2428	3007	2340	2018	3083	2735	2952	2386	1952	3366	3788	2866	2101	1943	2970	2458
ENSMUSG00000022565	4788	1037	3222	2012	4718	1681	1203	3007	1742	4627	1454	1796	3389	2054	5360	1230	1493	3377	2304	4961	1933	1446	3241	1881	4406	1917	1506	2927	1562	4710	1819	1502	4055	2124
ENSMUSG00000030180	3225	1723	3009	2472	3586	2284	1859	3077	2437	3421	1962	2944	3123	2547	3539	841	2483	2812	2439	3673	2114	2044	3172	2783	3557	2258	2164	3452	1894	3300	2275	2230	3179	2586
ENSMUSG00000019823	3914	953	4179	1694	3559	1426	1035	4209	1409	3516	1636	2288	4255	1801	3728	1598	1518	3896	1713	4321	1908	1433	4252	1999	3866	1994	1410	4649	2592	4107	1768	1714	3988	2057
ENSMUSG00000027660	2748	1986	3174	2517	2798	2239	1875	3402	2393	2835	2093	3107	3559	2958	2908	1033	2425	3259	2564	3070	2110	2037	3182	2809	2850	2242	2136	3634	2257	2854	2474	2245	3572	2970
ENSMUSG00000073902	3683	1312	3662	1890	3823	1801	1469	3477	1561	4056	1715	2102	3063	1590	4287	393	1980	3338	1950	4087	2285	1762	3395	2169	3509	2066	1748	3100	892	3920	3315	3208	4933	2706
ENSMUSG00000034247	5063	1020	2985	1835	4926	1651	994	2839	1624	4719	1581	2001	3030	1963	4841	1325	1397	2701	2034	5266	2119	1316	3119	2388	5006	2197	1244	3109	2466	4963	1942	1416	2874	2254
ENSMUSG00000000732	6479	323	4554	878	6031	460	289	4139	562	5330	585	799	4256	918	5313	491	424	3716	780	6661	1124	706	4869	1714	6253	1049	667	4903	1663	5149	1093	1005	4983	1896
ENSMUSG00000066037	2126	3235	2283	3139	2004	2928	2970	2261	3118	2069	2740	4814	2114	2791	2143	2217	3829	2002	2951	2218	2792	3034	2232	2746	1986	2711	2927	2350	3230	1964	2578	3179	1859	2485
ENSMUSG00000036323	2150	2957	2367	2966	2123	2711	2801	2439	2955	2073	2518	4405	2449	2842	2075	2189	3610	2110	2886	2276	2654	2847	2428	2844	2210	2687	2846	2827	3288	2211	2577	2818	2296	2573
ENSMUSG00000020189	2002	2769	2106	3006	2196	3037	2646	2360	3249	2227	3059	4494	2266	3285	2156	1396	3773	1993	2883	2115	2421	2623	2370	2728	2209	2853	2884	2770	2580	2373	2721	3080	2352	3017
ENSMUSG00000031835	3027	2151	2733	2444	3251	2405	2085	2715	2488	3032	2178	3330	2709	2669	3082	1512	2735	2607	2758	3341	2193	2291	2810	2696	3301	2438	2204	2945	2973	3220	2177	2237	2623	2634
ENSMUSG00000061136	1899	3550	2243	3092	1995	2978	3102	2287	3110	1971	2692	5228	2238	2666	1998	1598	4061	2078	2911	2077	2718	3002	2205	2921	1930	2754	3012	2366	2532	1941	2702	3255	2218	2635
ENSMUSG00000026656	4139	1785	2362	2584	4168	2625	1649	2421	2497	3772	2128	3018	2262	2532	3687	2198	2255	2197	2615	4207	2491	1903	2125	2421	3594	2779	1938	2239	2939	3623	2379	2030	1782	2516
ENSMUSG00000029191	2728	2687	3075	2405	2573	2346	2395	2965	2160	2655	2546	4251	2952	2278	2774	1848	3526	2572	2549	2825	2393	2425	2700	2318	2729	2467	2441	3071	2369	2711	2445	2772	2704	2197
ENSMUSG00000032479	2103	2622	2299	2865	2117	2867	2485	2368	2892	2107	3161	4752	2453	3179	2205	2296	3782	2166	2882	2376	2345	2533	2227	2527	2156	2805	2641	2448	2900	2153	2939	3087	2304	2755
ENSMUSG00000089809	977	2570	4047	3446	1053	2466	2208	4215	3178	800	2092	3334	3519	2625	909	2047	2557	3603	2900	981	2203	2469	3832	2724	1215	2908	2702	4930	4713	908	2474	2562	3563	3064
ENSMUSG00000066415	3047	2412	2974	2637	2889	2380	2036	3104	2730	2681	2204	3203	2637	2512	3036	1144	2770	2653	2614	3080	2411	2298	3053	2959	2999	2496	2202	3140	2528	2973	2272	2491	2711	2484
ENSMUSG00000079017	677	3322	2789	2823	425	2734	2360	1868	2392	684	2909	3402	2007	2001	625	4580	2957	2236	3099	605	3383	2656	1822	1932	466	2374	2256	1434	3255	1205	6973	6384	5754	5313
ENSMUSG00000001741	4888	1112	3655	1455	4512	1415	1039	3476	1445	4220	1450	2183	3359	1544	4574	1922	1446	3139	1504	5158	2040	1472	3605	2001	4784	1866	1175	3788	2612	4721	1579	1405	3270	1844
ENSMUSG00000031530	494	3402	2679	4083	490	3510	2973	2822	4109	368	2983	4439	2418	3962	442	1411	3567	2476	3721	393	3020	3353	2251	3362	504	3638	3558	2886	4218	296	3092	3241	1934	3468
ENSMUSG00000027406	2102	2796	2416	2726	2040	2796	2502	2401	2898	1995	2646	4291	2375	2814	2115	3676	3172	2285	2624	2204	2761	2672	2497	2638	2144	2811	2716	2878	4039	2033	2407	2654	2172	2260
ENSMUSG00000039671	3229	2134	2713	2257	3163	2574	2245	2770	2244	3194	2232	3697	2758	2178	3227	2000	3090	2537	2424	3342	2238	2361	2703	2201	3109	2518	2294	2973	2272	3201	2262	2452	2639	2298
ENSMUSG00000024854	3182	1753	2799	2106	2991	2325	1566	2523	2003	3311	2197	3913	2752	2330	2994	3235	2339	2458	2296	3290	2834	2322	2616	2027	3473	2822	2176	3056	3716	3255	2276	2175	2494	1902
ENSMUSG00000035621	2835	1720	3552	1992	2542	2097	1712	3543	1984	3238	1899	3029	3676	2266	3185	1500	2225	3544	2247	3142	2071	2044	3648	1947	2880	2272	1850	3990	2562	3585	2223	2389	3952	2139
ENSMUSG00000020454	1979	3435	2296	3054	1817	3014	2974	2219	3115	1832	2926	5319	2092	2800	1839	2664	3944	1974	2971	1926	2503	2874	2159	2617	1870	2655	2838	2247	3156	1919	2837	3286	1912	2397
ENSMUSG00000004100	948	4351	1753	3327	931	3282	4123	1805	3399	953	2760	5614	1644	2704	961	4131	4378	1520	2893	942	2750	3897	1644	3032	1091	3041	3688	1795	4926	931	2734	3571	1371	2545
ENSMUSG00000037461	2096	3030	1789	2497	2331	2876	2799	1810	2539	2565	3049	4986	2166	2892	2623	2225	4184	1900	2942	2183	2431	2879	1769	2217	2296	2729	2904	2073	2913	2760	2789	3317	2081	2680
ENSMUSG00000005981	1512	3651	1892	3165	1400	3268	3432	1911	3364	1271	3082	5192	1844	3028	1414	3351	4216	1725	3040	1404	2511	3482	1805	2842	1448	3023	3459	2013	4044	1416	2659	3418	1541	2462
ENSMUSG00000063888	1522	3973	1914	3081	1326	3074	3450	1912	3368	1435	2666	5263	1770	2820	1521	3354	3945	1731	2911	1515	2820	3622	1867	2935	1419	2722	3337	2148	4271	1613	2610	3375	1630	2295
ENSMUSG00000003778	2705	1994	2463	2213	3222	2485	1969	2812	2377	3256	2555	4078	2719	2614	2980	1807	3276	2435	2642	3091	2048	2128	2574	2294	3111	2481	2164	3145	2617	3022	2479	2413	2489	2543
ENSMUSG00000029647	3603	1800	3026	2514	3557	2354	1845	3187	2474	3134	1895	2414	2925	2402	3337	1308	2276	2844	2566	3787	2197	1916	3317	2732	3360	2335	1907	3197	2315	3509	2050	1730	2988	2322
ENSMUSG00000037552	3001	1351	2815	2273	3044	1975	1478	2832	2045	3554	2214	3271	3452	2715	3571	2308	2417	2977	2637	3433	2037	1774	2943	2327	3170	2342	1721	2995	2646	3680	2408	2152	3075	2486
ENSMUSG00000027828	2004	3137	2372	3270	1764	2738	2470	2244	3036	1848	2635	4112	2171	3090	1805	2130	3659	1987	3197	1857	2713	2963	2133	3076	1966	2817	2672	2509	3648	1913	2751	3079	2232	3099
ENSMUSG00000041057	1444	4250	1911	3340	1420	3089	3802	2062	3293	1426	2465	5299	1779	2697	1372	2178	4412	1728	2836	1462	2650	3722	1923	2831	1477	2755	3632	2206	3604	1432	2697	3674	1694	2530
ENSMUSG00000026436	3685	1385	3024	2148	4028	2063	1403	3119	2166	3689	1772	2311	3023	2271	3635	1673	2024	2686	2613	3898	2081	1691	3182	2672	3924	2211	1821	3362	2141	3422	2203	1886	3207	2665
ENSMUSG00000040746	4230	1336	3154	1784	4279	1807	1286	3180	1836	3835	1591	2491	2976	1802	4062	2059	1686	3016	2003	4638	2076	1625	3202	2353	4155	1961	1405	3479	3206	4320	1687	1487	3011	1991
ENSMUSG00000060657	3187	1629	2803	2256	3916	2311	1906	3095	2563	3648	2403	3419	3324	2859	3794	1207	2857	3158	2944	3885	2125	1976	3236	2679	3747	2491	2201	3564	2327	1865	1319	1172	1693	1368
ENSMUSG00000038467	1901	3140	2667	2917	1589	2668	2490	2493	2809	1689	2792	4522	2425	2725	1797	3677	3315	2237	2861	1715	2575	2853	2233	2437	1852	2606	2704	2601	4104	1762	2534	3016	2305	2902
ENSMUSG00000021494	2172	2125	2744	2723	2085	2374	2115	2570	2797	2134	2583	4170	2658	2962	2098	3166	2897	2587	2870	2169	2299	2397	2762	2792	2078	2517	2430	3121	4412	2194	2458	2585	2575	2283
ENSMUSG00000025138	3297	1788	2892	2357	3058	2043	1614	2984	2327	3043	2064	3157	2956	2378	3296	2439	2290	2781	2287	3354	2074	1972	3033	2389	3503	2251	1807	3116	3568	3192	2246	2089	2838	2393
ENSMUSG00000027219	4013	1217	2894	1763	3984	1782	1299	3035	1730	4446	1863	2888	3074	1895	4048	1583	1937	2784	1870	4362	2161	1638	3312	2148	4248	2333	1538	3218	2310	4590	1947	1911	3166	1845
ENSMUSG00000004054	2652	2169	2873	3054	2308	2521	2085	2789	2819	2235	2463	3324	2604	2847	2535	2964	2554	2509	2783	2564	2465	2422	2598	2661	2638	2599	2030	2840	3540	2462	2257	2510	2660	2436
ENSMUSG00000032393	2853	2206	2599	2581	2994	2414	2055	2767	2507	2789	2202	3263	2758	2571	3106	1253	2931	2644	2812	3028	2300	2397	2667	2724	2882	2321	2116	3007	2227	3179	2374	2555	2919	2730
ENSMUSG00000022752	1620	3935	2077	3316	1576	3153	3290	2128	3037	1399	2844	5019	1790	2759	1624	2244	4234	1749	2867	1560	2846	3376	1928	2928	1605	2882	3293	2128	3295	1527	2841	3440	1873	2537
ENSMUSG00000028961	1566	3631	1961	2608	1499	2787	2976	1734	2687	1587	2778	4913	2344	3299	1553	3065	3831	1832	2793	1635	2523	3215	1752	2425	1645	2742	3051	2295	4116	2018	2883	3204	2489	3251
ENSMUSG00000032089	4814	1166	3061	1587	4291	1694	1216	3077	1355	4482	1511	2191	3134	1502	4630	1412	1549	3004	1737	4870	2116	1632	3101	1841	4353	2064	1276	3294	2434	4894	1866	1656	3471	2162
ENSMUSG00000025580	1919	3646	2230	2772	1604	2725	2971	1963	2752	1674	2945	4909	2043	2534	1771	3777	3967	1925	2599	1851	2394	3324	2016	2469	1797	2667	3077	2317	4063	1699	2620	3163	1885	2371
ENSMUSG00000030103	660	4431	1721	3203	705	3457	4477	1947	3472	915	2628	5428	1619	3359	655	1958	4635	1525	3037	618	2587	4207	1695	3000	775	3006	4207	2149	4554	835	2694	3567	1478	3171
ENSMUSG00000032175	2452	2134	2549	2719	2545	2605	2219	2716	2782	2634	2448	3455	2812	2767	2581	2068	2942	2389	2761	2525	2480	2355	2684	2696	2724	2579	2251	2960	3266	2566	2269	2229	2553	2588
ENSMUSG00000002102	1638	3556	2154	2869	1359	3065	2993	2014	3003	1411	2956	5379	1875	2790	1483	3606	3746	1661	2850	1622	2918	3329	1918	2639	1606	2690	3009	2304	4154	1499	2710	3429	1718	2282
ENSMUSG00000017478	2138	2762	2391	2789	2182	2550	2577	2471	2745	2173	2619	4639	2392	2807	2325	2620	3624	2306	2666	2297	2348	2643	2437	2564	2259	2562	2519	2531	3044	2170	2500	2988	2150	2386
ENSMUSG00000035027	2085	2842	2651	2872	1905	2692	2342	2578	2956	1813	2490	3685	2297	2619	2090	3418	3008	2346	2767	2128	2450	2719	2494	2603	2053	2645	2592	2770	4351	2071	2318	2665	2300	2502
ENSMUSG00000027677	2786	1694	2760	2347	3666	2331	2072	3159	2581	3138	2058	3295	2846	2534	3061	1184	2665	2838	2534	3420	2105	2026	2976	2663	3360	2229	1983	3228	2114	3089	2059	2045	2601	2564
ENSMUSG00000018974	2074	2906	2234	2696	2210	2758	2876	2319	2797	2041	2839	4799	2119	2706	2180	2612	3705	2018	2662	2423	2406	2865	2229	2396	2291	2656	2729	2637	3293	2063	2439	2819	1887	2281
ENSMUSG00000046157	2759	2419	2687	1923	2349	2523	1940	2528	1765	2801	2728	4571	2842	2144	2873	2400	3428	2425	2263	2717	2597	2248	2547	1866	2417	2520	2200	2528	2544	3413	2647	2918	3074	2351
ENSMUSG00000022270	2785	1656	3176	2203	2832	1982	1467	3417	2225	2789	2220	3233	3349	2548	2722	1393	2354	3059	2354	3127	2180	1988	3273	2608	3086	2445	1898	3677	3092	2775	2174	2169	3111	2544
ENSMUSG00000031010	2323	2224	2382	3053	2767	2868	2343	2694	3070	2353	2800	3308	2510	3208	2551	936	3333	2516	3200	2514	2301	2260	2401	3286	2344	2663	2425	2831	1571	2228	2542	2709	2583	2788
ENSMUSG00000036046	3831	2428	2468	2378	3149	2303	2020	2267	2267	3608	2084	3427	2451	2347	3620	2035	2779	2113	2393	3750	2148	2178	2336	2194	3365	2351	2045	2441	2836	3959	1852	1982	2359	2079
ENSMUSG00000029817	2537	2830	2448	2717	2729	2552	2530	2447	2550	2520	2523	4274	2298	2732	2624	1822	3565	2418	2991	2462	2433	2652	2549	2708	2263	2387	2286	2499	2366	2329	2418	2901	2274	2185
ENSMUSG00000023973	2055	2249	2359	2807	2126	2429	2133	2603	3075	1840	2551	4141	2544	2902	1827	3612	2965	2392	2910	2169	2406	2512	2271	2633	2243	2676	2304	2744	4843	1930	2280	2548	2063	2643
ENSMUSG00000011256	2973	1849	2900	2288	2646	2406	1823	2822	2112	3521	2245	3311	3174	2566	3295	1459	2740	3001	2748	2800	2353	2135	2575	2206	2576	2433	2134	2599	2332	3535	2473	2345	2858	2491
ENSMUSG00000040363	2637	2104	2641	2603	2302	2425	2176	2458	2454	2721	2594	3975	2884	3068	2670	1653	3028	2637	2975	2659	2120	2132	2446	2692	2323	2359	2375	2724	2488	2799	2530	2731	2494	2834
ENSMUSG00000035722	3698	1165	2968	2136	3697	1967	1262	3021	2255	3532	1930	2347	3049	2432	3809	1750	1748	2913	2386	3928	1815	1582	3188	2417	3508	2140	1356	3199	2688	4029	2132	1754	3117	2768
ENSMUSG00000030657	3127	1312	3262	2654	3793	2107	1511	4150	2734	2761	1723	2212	3070	2630	2975	897	2146	3245	2843	3529	2149	1579	3581	2887	3279	2169	1722	3906	2260	2601	2029	1651	2748	2420
ENSMUSG00000020894	2601	1441	2459	2129	3516	2308	1695	3136	2741	2958	2044	3464	2943	2804	3054	1821	2275	2800	2434	3395	2078	1815	2874	2317	3245	2416	1883	3542	3691	2901	2102	1779	2419	2483
ENSMUSG00000039637	3201	1334	3032	1509	3228	1664	1388	3116	1691	3576	1965	3296	3720	1977	3417	2080	2156	2965	1938	3383	1883	1680	3300	1698	3478	2221	1710	3859	2503	3913	2119	2112	3950	2495
ENSMUSG00000030451	3720	1250	2913	2270	3911	1973	1613	2890	2093	3658	1907	2580	3017	2498	3868	905	2251	2953	2651	3825	1770	1607	3132	2823	3523	2162	1799	3011	1572	3356	2128	2088	3135	2653
ENSMUSG00000004364	2474	2707	2685	2744	2377	2469	2315	2623	2656	2285	2357	4045	2511	2666	2187	2177	3163	2261	2613	2479	2579	2630	2611	2729	2483	2420	2415	2944	2870	2388	2347	2524	2318	2410
ENSMUSG00000034832	3092	1430	2685	2009	3628	2029	1622	3247	2194	3857	1946	2483	3440	2484	3807	852	2168	3230	2446	3436	1716	1714	3232	2175	3571	2195	1973	3486	1870	3542	2060	1982	3212	2647
ENSMUSG00000022551	1609	3675	1907	2994	1560	2988	3196	1903	2997	1509	2829	5074	1847	2613	1583	3928	3805	1638	2764	1689	2497	3339	1735	2473	1596	2814	3110	1979	4519	1486	2476	3287	1630	2350
ENSMUSG00000039176	2992	2183	2652	2385	2646	2241	2055	2613	2423	2579	2557	3502	2669	2513	2861	1876	2851	2475	2598	2872	2294	2357	2560	2508	2916	2509	2207	2915	2972	2951	2361	2471	2369	2451
ENSMUSG00000053931	3500	2179	3607	2166	2555	1946	1658	3263	2054	3090	1889	3138	3362	2026	3137	2114	2143	3119	2107	3326	2260	2031	3309	2191	2733	2118	1848	3458	2954	3285	1879	1957	3199	1768
ENSMUSG00000017999	1448	3887	1984	3199	1355	2929	3255	2085	3218	1319	2770	5609	1771	2692	1353	3090	4160	1673	2888	1394	2611	3243	1783	2808	1458	2751	3412	2021	3804	1313	2705	3493	1494	2334
ENSMUSG00000023008	3072	1642	3567	2007	2904	1996	1586	3551	2013	2788	1672	2608	3786	2431	2906	1540	1985	3508	2119	3092	1741	1809	3326	2429	2977	2165	2015	3832	3095	2724	2158	1945	3569	2734
ENSMUSG00000032050	2014	3399	1980	3012	1759	2856	2957	1899	2852	1927	2915	4888	2129	3132	1922	1905	4284	1741	3044	2065	2684	2873	1787	2662	1880	2846	3009	2104	2853	2010	2600	3020	1747	2536
ENSMUSG00000035673	3196	1574	2602	2035	3131	1972	1642	2711	2035	3445	1928	2939	3145	2408	3464	1873	2111	2711	2211	3345	2048	1972	2824	2353	3518	2180	1982	3130	3074	3682	2126	2145	2948	2814
ENSMUSG00000028675	2951	1886	3061	2300	2756	2176	1667	3079	2365	2829	2050	3125	3036	2459	2903	1886	2275	2653	2423	3177	2508	2073	3136	2507	3013	2211	1801	3475	3067	3201	2049	1834	2984	2313
ENSMUSG00000025860	2515	2565	2793	2807	2396	2461	2096	2727	2444	2702	2405	3582	2750	2628	2664	1190	3110	2493	2652	2686	2574	2405	2598	2773	2510	2569	2259	2951	2327	2631	2479	2577	2455	2426
ENSMUSG00000038518	2250	2048	2031	3443	2360	2712	2086	2225	3194	2643	2743	3793	2285	3430	2473	1833	2836	1988	3233	2385	2729	2287	1826	3181	2434	2773	2337	2183	3378	2398	2551	2176	1941	2997
ENSMUSG00000033326	2933	1992	2474	2608	2773	2560	2107	2587	2619	3017	2126	3359	2658	2751	3069	1557	2439	2443	2489	2937	2519	2280	2551	2590	2969	2433	2210	2927	2961	2986	2088	2114	2520	2511
ENSMUSG00000052144	1541	2700	2966	3123	1660	2334	2445	3099	3130	1583	2043	4377	2720	3333	1648	1621	3546	2770	2981	1591	2188	2443	2618	2905	1536	2270	2595	3434	3532	1558	2497	2807	2497	3036
ENSMUSG00000044199	5825	553	3816	1398	4865	959	553	3353	1154	4637	985	1318	3241	1219	5354	1159	798	3427	1377	5565	1540	984	3874	1820	5163	1437	831	3828	2251	5674	1347	1062	3928	1711
ENSMUSG00000000420	3556	2250	3035	2295	3136	1983	1941	2894	2091	2897	2098	3372	2640	2338	3206	1494	2679	2415	2213	3432	2054	2033	2864	2321	3280	2105	2055	3020	2670	3288	2109	2105	2777	2326
ENSMUSG00000016252	1635	3714	2056	3027	1272	2916	3299	1859	3197	1272	2791	5256	1677	2626	1389	4334	3647	1584	2624	1508	2787	3545	1765	2393	1525	2753	3351	2158	4468	1398	2471	2993	1507	2168
ENSMUSG00000040701	2493	2013	2547	2542	2830	2533	2085	2688	2640	2576	2311	3507	2577	2404	2676	2704	2496	2305	2508	2818	2228	2208	2691	2511	2814	2676	2309	3046	3759	2664	2138	2248	2243	2135
ENSMUSG00000014859	1904	3420	2152	2732	1725	2800	2860	2052	2820	1692	2700	4918	2141	2563	1876	3174	3542	2017	2648	1867	2449	2941	2035	2546	1907	2613	2822	2303	3858	1755	2556	3133	1995	2402
ENSMUSG00000042502	1973	2708	2206	2721	1974	2624	2558	2234	2670	2106	2744	5052	2102	2875	2006	2959	3830	1925	2845	2091	2459	2718	2061	2416	1986	2619	2562	2267	3592	2008	2561	3201	1854	2385
ENSMUSG00000056394	645	4868	618	2260	681	3609	3935	624	2297	838	4840	8995	509	2760	834	4867	7061	511	3170	692	2998	3964	542	1591	646	3235	4019	620	2608	670	3713	5204	465	1992
ENSMUSG00000030846	2412	2473	2329	2595	2866	2330	2348	2565	2724	2782	2341	3646	2394	2435	2697	2065	2965	2393	2607	2717	2304	2368	2464	2670	2828	2319	2230	2654	3160	2768	2277	2436	2270	2393
ENSMUSG00000001729	2267	3248	2308	2423	2083	2411	2384	2102	2435	2140	2563	4407	2403	2627	2209	2926	3408	2052	2472	2236	2336	2644	2149	2372	2119	2261	2493	2503	3424	2442	2538	3075	2526	2764
ENSMUSG00000021248	2121	2721	2557	2810	1744	2428	2256	2473	2845	1878	2506	3781	2628	2900	1813	2281	2960	2255	2818	1974	2330	2631	2390	2720	1892	2563	2563	2867	3877	2247	2510	2804	2511	3077
ENSMUSG00000024290	2543	2237	2553	2775	2807	2463	2111	2965	2597	2632	2188	3677	2740	2489	2753	1044	2981	2544	2645	2868	2483	2131	2707	2803	2649	2509	2295	3208	1723	2723	2391	2475	2573	2445
ENSMUSG00000068735	5601	906	3469	1032	4837	1117	920	3340	934	5186	974	1652	3689	1109	4624	1131	1200	3065	1060	5902	1442	1297	3778	1620	5085	1470	1177	3899	1898	5017	1324	1234	4010	1639
ENSMUSG00000019188	1938	2556	2501	3124	1837	2591	2339	2405	3024	1766	2780	4040	2329	3021	1682	2943	2895	2321	3039	1964	2429	2514	2269	2754	1814	2604	2429	2452	4191	1910	2459	2427	2349	2895
ENSMUSG00000105906	2800	1733	2667	1734	2435	1993	1598	2286	1712	3123	1823	3802	2801	1603	2792	3509	2444	2232	1796	2724	2312	2322	2671	1952	3357	2443	2172	3377	3613	3983	2423	2290	3517	2527
ENSMUSG00000078676	2645	2217	2587	2398	2872	2404	2139	2613	2537	2654	2303	3798	2615	2522	2719	1867	2877	2470	2554	2815	2263	2120	2617	2603	2691	2397	2110	2855	3400	2716	2245	2337	2373	2224
ENSMUSG00000032458	1974	3237	2303	2972	1787	2718	2817	2154	2826	1766	2780	4755	2128	2847	1764	2466	3546	1913	2649	1852	2672	3090	2141	2575	1710	2716	2997	2429	3115	1976	2341	2955	2081	2416
ENSMUSG00000042460	3039	2220	2449	2246	2973	2444	2057	2483	2217	3142	2311	3345	2696	2486	2983	1173	2645	2213	2394	3175	2495	2197	2543	2406	2997	2400	2012	2688	2044	3659	2386	2295	2993	2659
ENSMUSG00000009741	3319	1813	2627	2134	3638	2055	1872	2765	2158	3554	1851	3040	2737	2171	3509	1418	2427	2526	2227	3421	1940	1893	2700	2356	3547	2056	1837	2983	2653	3690	2105	2145	2731	2392
ENSMUSG00000109511	1353	4319	1969	2872	1134	2693	3506	1883	2701	1146	2827	6129	1662	2743	1231	3501	4577	1558	2740	1320	2577	3565	1736	2470	1108	2601	3562	1954	3363	1146	2854	3664	1584	2219
ENSMUSG00000038056	4094	1005	2781	1810	5076	1748	1251	3029	1757	4318	1555	2076	3143	2155	4817	483	1788	2957	2383	4530	1718	1313	3013	2390	4149	1876	1553	3164	1024	3986	1859	1567	3420	2434
ENSMUSG00000052997	2123	3619	2194	2556	1928	2772	2865	2019	2476	1849	2768	5047	2041	2498	2055	2310	4190	1743	2638	1961	2434	3118	1999	2387	2114	2441	3064	2138	3203	1979	2418	3250	1892	2118
ENSMUSG00000041846	2704	2430	2479	2520	2791	2365	2262	2667	2599	2627	2292	3873	2495	2588	2613	1664	3061	2295	2583	2816	2459	2368	2495	2727	2661	2295	2142	2729	2504	2478	2384	2491	2361	2335
ENSMUSG00000057522	3263	2252	2540	1973	3125	1948	2139	2659	2075	3174	2005	3525	2723	2224	3226	1793	2832	2433	2125	3243	2124	2186	2490	2120	3333	2141	2178	2870	2419	3371	2113	2396	2648	2327
ENSMUSG00000030058	2335	2470	2457	2549	2405	2523	2344	2473	2556	2314	2434	3797	2528	2500	2327	2180	3081	2357	2704	2612	2340	2555	2488	2437	2327	2515	2458	2654	3123	2351	2386	2523	2347	2494
ENSMUSG00000004789	1988	2756	2204	2724	1992	2606	2641	2159	2758	2070	2684	4379	2336	2976	2044	2398	3498	2162	2807	1999	2289	2481	2173	2339	2024	2524	2652	2410	3430	2089	2485	2982	2111	2759
ENSMUSG00000005354	1284	3571	1827	3347	1148	3266	3112	1599	3444	1043	2951	4922	1646	2872	1106	3953	3665	1464	2982	1076	2911	3428	1629	2927	1168	3025	3279	1877	5265	1066	2416	2995	1369	2273
ENSMUSG00000008140	2035	2903	2305	2902	1646	2786	2543	2345	3079	1816	2410	3967	2090	2613	1807	3361	3083	1998	2771	1849	2579	2865	2145	2609	1854	2659	2605	2428	4834	1789	2376	2487	1926	2338
ENSMUSG00000021830	3005	1256	3710	1901	3265	1822	1255	3716	1789	3067	1734	2508	3875	1909	2989	1212	1802	3390	2037	3235	2114	1662	3728	2371	3394	2256	1637	4486	2399	3253	1731	1658	3636	1981
ENSMUSG00000031924	2104	3482	1885	2614	2296	2447	2821	2142	2642	2199	2362	4111	2110	2503	2168	2086	3872	2007	2380	2288	2346	3014	2083	2273	2383	2516	2954	2343	2973	2367	2380	3315	2000	2296
ENSMUSG00000022372	3298	1689	2621	2054	2983	2742	1486	2738	1986	3285	2456	3564	2807	1941	3225	2050	2119	2266	2088	2965	2820	1777	2402	2175	2917	2863	1687	2708	2850	3723	2380	2030	3001	2005
ENSMUSG00000053560	1913	2350	2955	3002	1668	2494	2044	2800	2881	1554	2485	3802	2758	2854	1596	3184	2625	2613	2891	1817	2451	2540	2757	2776	1796	2544	2173	2962	4168	1664	2246	2364	2497	2439
ENSMUSG00000026116	2348	2105	2480	2423	2816	2363	2302	2564	2634	2820	2115	3379	2849	2759	2567	1679	2880	2521	2750	2766	2060	2242	2380	2543	2574	2439	2342	2761	2181	2700	2509	2401	2608	2802
ENSMUSG00000003184	2639	1816	2790	2338	2657	2121	1816	2960	2456	2525	1986	3029	2855	2622	2840	2832	2494	2961	2455	2722	2105	2066	3056	2330	2976	2082	1961	3188	3539	2529	2003	2091	2609	2182
ENSMUSG00000022051	2538	4580	2132	1813	2363	3086	4434	1965	1826	2310	1525	4693	2125	2030	2343	1506	4617	1736	2348	2604	2199	3819	2097	1955	2356	2153	3749	2280	2165	2729	1490	2186	2054	1813
ENSMUSG00000038520	2314	1610	2925	2525	2396	2114	1782	3259	2671	2313	1970	3330	3124	2907	2203	2151	2313	3125	2745	2392	1996	2089	3183	2383	2402	2201	2068	3601	3827	2376	2061	2064	2697	2467
ENSMUSG00000038855	4029	1507	2356	2389	4071	2075	1492	2359	2271	3505	1834	2195	2123	2312	3921	1405	1945	2117	2244	4287	2287	1861	2301	2722	4387	2384	1766	2592	3032	3619	1892	1668	2053	2490
ENSMUSG00000024908	2313	2418	2251	2537	2520	2502	2222	2555	2518	2584	2464	3969	2443	2638	2471	1756	3168	2223	2673	2563	2270	2470	2360	2581	2547	2461	2207	2674	2723	2515	2485	2554	2265	2530
ENSMUSG00000040383	2019	2987	2349	2979	1881	2826	2912	2493	2998	1842	2370	4082	2267	2636	1742	2021	3635	2019	2510	1963	2505	2766	2198	2721	2008	2671	2802	2517	2825	1896	2386	2817	2247	2529
ENSMUSG00000044827	4082	815	4138	1252	4110	1261	861	4118	1257	4333	1046	1671	4163	1430	4217	1225	1221	3763	1448	4220	1535	1293	4295	1978	4282	1774	1214	4782	1892	4037	1301	1122	3699	1584
ENSMUSG00000027782	2428	2833	2243	2593	2669	2363	2539	2383	2511	2301	2436	3764	2364	2527	2582	1668	3453	2187	2481	2519	2421	2549	2338	2514	2648	2309	2451	2518	2503	2378	2379	2753	2344	2429
ENSMUSG00000030751	1642	3687	1856	2810	1252	2914	3084	1864	2946	1409	2900	5207	1766	2666	1382	3394	3870	1613	2614	1376	2745	3257	1898	2573	1347	2802	2983	2043	3963	1401	2699	3344	1659	2408
ENSMUSG00000036180	2163	2949	2197	2598	2017	2697	2493	2229	2724	2020	2375	4125	2298	2642	2127	2350	3299	2068	2625	2192	2317	2592	2222	2431	2133	2711	2621	2473	3781	2129	2373	2713	2167	2512
ENSMUSG00000026867	2393	2502	2466	2803	2310	2521	2288	2476	2717	2221	2450	3510	2457	2824	2404	1630	3040	2235	2790	2393	2288	2642	2524	2639	2393	2384	2479	2591	2588	2350	2359	2559	2383	2717
ENSMUSG00000006740	2560	2687	2448	2480	2721	2447	2430	2598	2648	2541	2273	3763	2445	2513	2555	1021	3231	2172	2472	2794	2249	2430	2369	2560	2700	2312	2442	2801	1905	2639	2341	2753	2481	2538
ENSMUSG00000038909	2348	2542	2634	2693	2225	2568	2213	2705	2649	2098	2368	3643	2438	2574	2157	2006	3025	2283	2567	2464	2294	2457	2525	2669	2320	2433	2389	2935	3503	2246	2231	2429	2260	2421
ENSMUSG00000031729	2763	1842	2692	2386	2840	2219	1795	2927	2450	2605	2173	3033	2658	2544	2786	1595	2438	2749	2410	2877	2191	2141	2740	2538	2905	2422	1957	3115	3261	2918	2170	2102	2676	2378
ENSMUSG00000005846	1215	4547	1721	3304	1103	3028	3675	1773	3369	986	2742	5699	1516	2562	1063	3184	4431	1352	2932	1159	2769	3760	1497	2707	1107	2801	3547	1686	3637	916	2534	3426	1235	2280
ENSMUSG00000006673	2039	2547	2352	2821	1999	2413	2493	2254	2885	2039	2548	4170	2433	2860	2041	2012	3113	2186	2840	2142	2389	2561	2330	2713	2038	2594	2407	2585	3279	2143	2571	2663	2214	2554
ENSMUSG00000025246	1774	2973	2189	2998	1812	2927	2858	2001	2879	1937	2699	4063	2111	2872	1856	1977	3601	1884	3066	1962	2508	2674	2123	2799	1767	2808	2883	2175	2659	1972	2690	2794	2218	2710
ENSMUSG00000025409	2359	1241	2763	1949	2921	2024	1497	3230	2350	3323	2103	2950	3410	2629	3057	2311	1968	3071	2270	3143	1765	1481	3288	2076	3048	2279	1629	3731	3032	2893	2137	1824	2980	2485
ENSMUSG00000046562	2977	1673	3524	2236	2643	2269	1467	3369	1962	2551	2120	2834	3111	2111	2822	1920	2181	3006	2262	2804	2597	2002	3050	2319	2740	2749	1845	3356	3175	2934	2061	1788	2728	1985
ENSMUSG00000023852	2531	2321	2521	2570	2682	2366	2267	2571	2607	2544	2351	3743	2558	2673	2583	1212	3135	2379	2511	2756	2126	2402	2349	2667	2835	2233	2429	2683	1975	2536	2432	2750	2235	2622
ENSMUSG00000071708	1215	4204	1452	3093	1176	3267	3477	1392	3126	1208	3400	6170	1220	3060	1239	3312	5062	1230	3529	1251	2794	3443	1295	2258	1138	2795	3341	1459	3012	1163	2682	3655	1017	2013
ENSMUSG00000018340	4161	2124	2037	2189	3329	2393	1834	1744	2007	3959	2234	3377	1841	1918	4190	2855	2519	1649	2196	4014	2320	2166	1715	1863	3676	2583	2071	1826	2568	4273	1962	1946	1871	1713
ENSMUSG00000027411	2596	2297	2470	2203	2750	2282	2108	2750	2328	2405	2329	3765	2545	2336	2369	2478	2692	2351	2358	2616	2215	2318	2542	2421	2850	2366	2345	2811	3446	2534	2252	2322	2278	2369
ENSMUSG00000047407	1152	2512	2581	3364	1432	3001	2566	2902	3615	1034	2346	3556	2221	3041	1177	2402	2885	2454	3090	1231	2639	2844	2562	3436	1430	2905	2521	2929	4468	1254	2354	2328	2118	2649
ENSMUSG00000040354	1456	3690	2021	2900	1518	2957	3380	2076	3126	1291	2487	4209	1946	2583	1333	2652	3691	1818	2523	1411	2318	3240	2105	2692	1782	2443	3206	2396	4374	1426	2444	3025	1909	2515
ENSMUSG00000017428	1577	3713	1986	2817	1414	2898	3183	1938	2954	1494	2669	4808	1865	2809	1493	2673	3811	1709	2736	1558	2541	2989	1749	2721	1519	2671	3135	2079	4097	1407	2623	3198	1566	2497
ENSMUSG00000036112	1396	3864	1815	3044	1297	2780	3219	1708	3092	1301	2772	5770	1840	2708	1316	2697	4118	1541	2742	1424	2577	3131	1623	2456	1313	2638	3110	1932	3304	1649	2791	3338	1734	2725
ENSMUSG00000026349	2822	1674	2620	2244	3150	2182	1859	2908	2213	3231	2053	3176	3014	2556	3213	1041	2720	2720	2375	3113	2025	1931	2881	2344	2871	2225	1926	2950	1995	3103	2223	2148	2874	2379
ENSMUSG00000022962	951	4709	1574	3195	895	3338	4068	1550	3114	831	3086	5375	1274	2673	951	2539	4977	1296	2885	890	2542	3881	1432	2578	925	2896	3895	1542	3689	893	2693	4138	1135	2286
ENSMUSG00000026526	2232	2855	2758	2508	1972	2439	2241	2389	2507	2082	2601	4250	2343	2428	2148	3296	3123	2216	2535	2012	2454	2750	2562	2379	1939	2439	2392	2576	3187	2205	2099	2745	2048	1949
ENSMUSG00000017677	2393	2295	2537	2281	2786	2203	2055	2654	2358	2579	2220	3711	2944	2720	2395	1295	2878	2642	2424	2445	1989	2234	2551	2408	2608	1976	2095	2918	2792	2713	2317	2524	2795	2817
ENSMUSG00000098112	3102	1743	3179	2263	2712	2073	1539	2793	2049	3127	1880	2778	2890	2124	3062	2657	2145	2619	2152	3201	2396	1978	2764	2209	2985	2452	1891	3027	3040	2887	2054	1945	2795	2003
ENSMUSG00000032412	1577	3330	1792	2985	1340	2710	2620	1708	3146	1420	3031	5006	1821	3186	1396	2645	3740	1664	3133	1517	2530	3023	1693	2733	1576	2507	2796	1954	4098	1581	2623	3110	1671	2757
ENSMUSG00000050812	1880	3098	2098	2730	1935	2822	2978	2126	2811	1958	2503	4081	1981	2744	1942	1862	3876	1916	2847	2067	2317	2867	2068	2701	1980	2701	2860	2228	2395	1887	2482	2945	1959	2626
ENSMUSG00000001909	1748	2791	2457	2739	1779	2655	2514	2544	2918	1726	2283	3790	2260	2590	1750	2920	2944	2129	2583	1859	2340	2748	2477	2586	1836	2476	2620	2575	4232	1769	2177	2670	2056	2671
ENSMUSG00000027597	980	4478	1287	2780	803	3019	3845	1257	2848	918	3205	6260	1133	2442	961	3891	5328	1106	2785	903	2791	3911	1164	2267	910	2920	3794	1376	3917	960	2742	4065	981	2144
ENSMUSG00000022391	1437	3549	1852	2611	1431	2460	3061	1881	2694	1560	2905	5846	1795	2712	1542	3028	4491	1631	2708	1660	2359	2957	1693	2436	1608	2381	2898	2072	3254	1439	2760	3426	1660	2348
ENSMUSG00000041203	2213	2647	2541	2611	2022	2527	2331	2359	2496	2120	2604	4135	2183	2357	2220	3699	2920	2237	2460	2082	2267	2605	2241	2150	2174	2219	2291	2414	3768	2096	2296	2742	2006	2109
ENSMUSG00000020387	2552	3760	1956	2591	2545	2349	3194	2059	2342	2064	2265	4504	1777	2159	2232	1573	4441	1684	2506	2535	2049	3223	2056	2309	2569	2156	3025	2237	2395	2032	2062	3333	1649	1937
ENSMUSG00000020166	2814	2274	2641	2423	2485	2167	2017	2465	2253	2830	2185	3444	2412	2317	2744	2020	2585	2206	2172	2926	2222	2351	2439	2631	2916	2404	2102	2828	2766	2891	2144	2266	2371	2261
ENSMUSG00000024493	1211	4005	1894	3101	1264	3307	3862	2084	3208	1168	2539	4357	1866	2614	1217	2452	4188	1658	2480	1256	2431	3387	1909	2857	1309	2699	3356	2097	3322	1138	2356	3008	1774	2546
ENSMUSG00000029152	2163	2587	2401	2814	1895	2437	2290	2423	2737	1926	2245	3963	2199	2558	1926	2426	3090	2200	2571	2168	2437	2569	2262	2747	2214	2387	2424	2622	3715	2074	2202	2562	2187	2358
ENSMUSG00000069892	3781	1131	2998	1843	4331	1850	1316	3197	1755	4040	1539	2292	3112	1749	4283	759	2063	3193	2038	4321	1965	1413	3002	1994	3851	2089	1447	3235	745	3534	1928	1719	3265	1990
ENSMUSG00000070733	3203	1307	2457	1852	3752	1854	1543	2786	1850	3781	1899	2850	2991	2109	3952	988	2365	2843	2489	3557	1852	1555	2664	2388	3222	2050	1741	2709	1479	3552	2305	2235	3142	2406
ENSMUSG00000030224	1489	4206	1803	2980	1320	2811	3144	1801	2921	1272	2814	4974	1587	2631	1417	2925	4141	1491	2582	1373	2475	3371	1572	2556	1390	2542	3221	1917	3542	1384	2547	3506	1527	2346
ENSMUSG00000043733	1917	2829	2250	2707	1937	2654	2693	2194	2650	1885	2640	4253	2051	2803	2049	1604	3732	2031	2681	1989	2346	2791	2081	2692	1950	2397	2654	2228	2896	1938	2381	3019	2019	2540
ENSMUSG00000033272	1646	3429	2123	2817	1493	2913	2922	2082	2916	1417	2420	4381	1853	2549	1478	2735	3653	1809	2729	1544	2372	3087	1956	2535	1495	2646	3089	2211	4124	1484	2400	2974	1877	2211
ENSMUSG00000070319	1699	3530	2116	2897	1505	2584	2833	1993	2909	1427	2547	4320	1825	2488	1591	3897	3418	1785	2331	1624	2532	3136	1878	2527	1724	2440	2816	2174	4149	1458	2420	2959	1673	2132
ENSMUSG00000003033	3312	2112	2520	2062	2925	1876	1901	2450	1951	3108	1900	3241	2466	1977	3087	2111	2452	2230	2105	3224	1938	2162	2647	2062	3033	2163	2092	2812	2982	3391	1974	2279	2644	2144
ENSMUSG00000026159	1816	3279	1950	2763	1781	2820	2703	2030	2730	1808	2540	4279	1921	2746	1838	1771	3702	1772	2899	1934	2444	2923	1989	2722	1896	2693	2945	2107	2885	1755	2598	3170	1675	2417
ENSMUSG00000039263	2079	2689	1934	2569	1968	2516	2515	2025	2743	1966	2500	4239	1902	2475	2090	3245	3086	1891	2701	2042	2095	2661	2035	2436	2148	2497	2398	2200	4081	2051	2288	2974	1732	2499
ENSMUSG00000032301	1274	3924	1678	2839	1111	2743	3007	1660	2877	1280	2768	6152	1697	2637	1194	3328	4017	1475	2628	1223	2728	3200	1601	2351	1245	2623	3180	1931	3561	1281	2701	3535	1535	2254
ENSMUSG00000032407	1968	2987	2074	2579	1963	2498	2773	2155	2770	2066	2578	4793	2064	2712	1784	1687	3703	1891	2665	2120	2441	2666	2024	2599	2051	2439	2726	2368	2425	1839	2423	3037	1939	2427
ENSMUSG00000002222	2342	2132	2084	2580	2455	2528	1979	2197	2508	2461	2497	3787	2286	2807	2565	1547	3014	2115	2816	2586	2415	2268	2152	2464	2596	2598	2387	2530	2692	2808	2199	2123	2308	2396
ENSMUSG00000050106	2077	1571	2644	2535	2377	2173	1664	3104	2633	2122	2196	3312	2625	2854	2291	2981	2450	2803	2845	2324	1966	1883	2674	2419	2457	2541	1891	3053	3603	2192	2248	2008	2262	2408
ENSMUSG00000002372	2182	2367	2360	2558	2076	2427	2189	2291	2494	2192	2327	4002	2405	2461	2103	2704	2955	2243	2469	2157	2137	2539	2312	2483	2198	2393	2226	2518	3513	2237	2281	2681	2314	2361
ENSMUSG00000058835	2662	2384	2658	2649	2348	2199	1873	2475	2328	2569	2200	3524	2701	2453	2450	1577	2587	2168	2398	2720	2439	2296	2519	2736	2514	2400	2114	2684	2820	2601	2132	2172	2335	2450
ENSMUSG00000030894	1737	1745	2922	2603	2042	2162	1776	3186	2880	1877	2010	3173	2876	2993	1759	1875	2286	2657	2816	1895	2006	1979	3005	2636	2240	2326	2202	3951	4052	1967	2136	1903	2699	2757
ENSMUSG00000037946	4090	866	3317	1535	4199	1353	939	3337	1586	4148	1267	1569	3527	1689	4211	1148	1159	3098	1520	4520	1709	1221	3474	2119	4377	1789	1098	3704	2123	4337	1482	1230	3361	1995
ENSMUSG00000028797	2962	1638	2724	2381	2685	2017	1677	2741	2126	2738	2197	3077	2795	2361	2720	2622	2170	2462	2341	2880	2265	1965	2713	2224	2878	2318	1901	2909	3315	2765	2024	1976	2298	2225
ENSMUSG00000032042	1855	3208	2351	2679	1901	2543	2710	2324	2632	1823	2361	3985	2264	2615	1982	2209	3410	2169	2462	1891	2366	2755	1984	2475	1871	2393	2666	2412	3103	1930	2380	2751	2037	2521
ENSMUSG00000025283	2993	1247	2892	2172	2897	1901	1318	2777	2172	2622	1966	2781	3152	2444	2989	1972	1853	2626	2261	3024	2108	1630	3099	2418	3494	2115	1550	3234	3336	2971	1991	1578	2963	2430
ENSMUSG00000002983	1743	2245	2797	2884	1695	2165	2095	2604	2848	1553	2275	3268	2399	2808	1617	2515	2482	2235	2566	1794	2135	2406	2621	2775	1852	2503	2389	3139	4460	1807	2227	2409	2563	3050
ENSMUSG00000057143	2115	1746	2790	2499	2182	2310	1720	2725	2293	2505	2065	3049	2688	2070	2402	1823	2458	2724	2388	2439	2592	1894	2631	2387	2140	2244	1822	2620	2213	2524	3085	2798	3890	3092
ENSMUSG00000006418	2525	2052	2781	2443	2329	2277	1863	2564	2331	2196	2152	2995	2334	2284	2398	2274	2346	2456	2427	2354	2338	2219	2540	2317	2325	2361	1998	2631	3146	2362	2687	2667	3275	2637
ENSMUSG00000043411	2875	1845	2502	2228	3364	2124	1893	2675	2316	2903	1960	3138	2580	2306	3033	1519	2544	2460	2407	3133	1832	1896	2673	2458	2968	2309	2060	2863	2365	2735	2127	2024	2407	2287
ENSMUSG00000033712	2373	2346	2455	2256	2344	2422	2182	2454	2582	2343	2156	3629	2411	2426	2401	1974	2960	2157	2467	2421	2252	2326	2355	2327	2461	2518	2281	2691	3186	2528	2179	2405	2331	2205
ENSMUSG00000033499	2145	2640	2080	2514	2290	2485	2543	2255	2686	2168	2444	3641	2044	2645	2348	1617	3478	1902	2699	2340	2309	2440	2175	2451	2221	2487	2517	2437	2311	2406	2534	2919	2122	2477
ENSMUSG00000043279	3140	1367	2850	2043	3511	1803	1499	3001	1918	3341	1764	2704	3059	1994	3281	838	2130	2522	2000	3632	1997	1587	2918	2263	3234	1961	1674	3232	1364	3258	2459	2278	3432	2692
ENSMUSG00000026269	3120	1766	2662	2076	3009	2014	1586	2475	2161	2860	1985	3070	2766	2240	2849	2516	2125	2492	2178	3341	1970	1715	2702	2394	3022	2081	1681	2953	3099	3017	1988	1906	2586	2284
ENSMUSG00000059013	3375	1016	3581	1823	3144	1660	976	3248	1713	3613	1645	2402	3598	1917	3382	1876	1416	3305	1888	3411	1981	1308	3430	2053	3626	1965	1261	3865	2725	3477	1565	1288	3245	1867
ENSMUSG00000024422	2441	2428	2370	2457	2275	2297	2321	2400	2407	2434	2305	3784	2312	2332	2354	2697	2845	2163	2324	2560	2298	2456	2280	2306	2426	2329	2227	2629	3091	2358	2086	2435	2164	2029
ENSMUSG00000025034	2211	2538	2455	2827	1931	2824	2158	2401	2826	1798	2411	3375	2050	2588	2113	3058	2709	2144	2869	2091	2726	2409	2231	2572	1982	2562	2317	2247	3301	1877	2384	2456	1989	2179
ENSMUSG00000049323	2263	1789	2965	2908	2562	2154	1917	3175	2742	2051	1891	2555	2648	2658	2122	1048	2425	2743	2820	2334	2053	1996	3075	2935	2543	2339	2274	3530	2480	2029	2184	2001	2933	2442
ENSMUSG00000034163	2615	1444	2335	2139	3199	2286	1827	2764	2448	3209	2026	2963	2758	2637	3193	1022	2612	2671	2519	3150	1754	1650	2661	2217	3122	2210	1898	2968	1880	3022	2146	1989	2707	2524
ENSMUSG00000026112	1819	3223	2313	2740	1730	2692	2779	2103	2715	1763	2453	4062	2221	2645	1707	1511	3157	1821	2574	1892	2500	2882	2130	2741	1776	2565	2649	2571	3236	1814	2469	2757	2060	2476
ENSMUSG00000029577	2535	2115	2601	2557	2545	2324	1863	2647	2423	2498	2019	3178	2658	2341	2460	1807	2502	2273	2413	2584	2290	2127	2629	2525	2476	2187	2083	2910	3163	2639	2037	2235	2408	2480
ENSMUSG00000028367	895	4359	1376	2771	760	2799	3244	1332	2805	863	3390	5805	1365	2769	799	4889	4424	1320	2685	700	2473	3415	1201	2149	908	2607	3382	1664	4224	868	2831	3725	1278	2395
ENSMUSG00000027508	3437	1213	3323	1893	3787	1922	1121	3448	1918	3309	1493	2025	3467	2028	3632	702	1569	3237	1926	3592	1754	1397	3196	2154	3323	1897	1504	3389	1641	3419	1979	1670	3754	2331
ENSMUSG00000020114	1592	3141	1939	2939	1587	2926	2940	1951	2873	1569	2675	4448	1860	2774	1657	1964	3785	1811	2808	1651	2469	2996	1807	2656	1578	2748	3098	2091	2887	1641	2435	3042	1725	2345
ENSMUSG00000045411	1757	2565	1858	2690	2056	2575	2871	2132	2822	1755	2224	4062	2111	2729	1849	2004	3610	2020	2464	1820	1911	2770	2135	2511	1869	2349	2846	2396	4109	1749	2294	2874	1849	2712
ENSMUSG00000003037	3084	2292	2622	2288	2451	1978	1808	2426	2071	2659	2119	3238	2619	2034	2558	2676	2547	2149	2050	2908	2222	2368	2541	2168	2685	2033	2044	2598	3248	2764	1992	2224	2690	2183
ENSMUSG00000022982	1623	3195	2100	2660	1564	2661	2798	1926	2772	1435	2422	5187	1925	2432	1508	3964	3569	1758	2604	1590	2412	2826	1790	2254	1623	2380	2705	2275	3939	1326	2282	2795	1562	2456
ENSMUSG00000021811	2262	2883	2166	2323	1899	2484	2334	1920	2216	1808	2773	5285	1807	2314	1935	3630	3692	1819	2477	2130	2537	2698	2032	1900	2100	2451	2459	2220	2843	2016	2381	3004	1720	1781
ENSMUSG00000068917	2580	1919	2542	2386	2517	2198	1941	2690	2459	2480	2242	3443	2480	2539	2582	2104	2566	2544	2383	2648	1985	2108	2568	2377	2706	2182	1973	2770	2984	2647	2059	2116	2349	2228
ENSMUSG00000036270	2471	2080	2454	2363	2467	2227	2187	2593	2578	2311	2136	3317	2430	2272	2493	1833	2699	2421	2504	2644	2189	2324	2379	2487	2550	2324	2293	2877	3169	2263	2092	2164	2344	2341
ENSMUSG00000031865	2361	2281	2529	2427	2321	2331	2128	2410	2405	2308	2327	3689	2409	2670	2260	2264	2816	2059	2541	2542	2255	2247	2330	2475	2503	2399	2061	2637	3180	2338	2098	2223	2088	2352
ENSMUSG00000020484	1761	2413	2819	2996	1378	2260	1825	2769	2836	1416	2278	3285	2874	2954	1484	2353	2506	2595	2729	1362	2233	2493	2451	2497	1311	2340	2118	2855	4173	1751	2706	2375	2714	3325
ENSMUSG00000000409	855	3133	848	2981	787	3268	2731	751	2819	1115	4005	5942	803	3336	1016	3981	4347	757	3276	811	3285	3363	706	2712	947	3493	3311	884	4721	840	3498	3767	516	2610
ENSMUSG00000020097	2373	1867	2626	2409	2240	1911	1747	2634	2475	2194	2041	3302	2890	2922	2209	1403	2453	2346	2426	2420	2018	2074	2640	2613	2316	2292	2378	3283	3774	2301	2081	2135	2620	2774
ENSMUSG00000069919	254	70	264	170	160	52	35	172	168	1819	1205	2008	3960	3948	834	934	336	1686	1230	164	115	57	161	220	536	245	167	905	1082	12401	8995	3027	14980	19813
ENSMUSG00000001027	3408	873	2297	1921	3589	2107	1038	2640	1865	3542	2049	2490	2710	2100	3472	1653	1528	2402	2187	3763	2609	1563	2701	2384	3714	2770	1394	2907	2755	3631	2236	1383	2519	1966
ENSMUSG00000027522	2907	1287	2543	1756	3248	1770	1364	2655	1885	3802	2044	2833	3105	2369	3419	1477	2087	2846	2168	3372	1788	1511	2749	2119	3435	1898	1553	2875	2366	3529	2167	1923	2843	2437
ENSMUSG00000035248	3177	1426	2974	2283	3192	1889	1452	2985	2043	3206	1719	2589	3195	2289	3130	975	1982	2807	2198	3328	1939	1751	3051	2330	3233	2029	1656	3048	1613	3161	2072	1839	3162	2402
ENSMUSG00000041849	4852	784	3694	1341	4809	1205	680	3342	1178	3770	1198	1718	3575	1398	4128	1243	1166	3075	1399	4832	1635	983	3532	1929	4848	1551	908	3572	1508	4055	1425	1150	3840	1794
ENSMUSG00000024498	1505	3251	1928	2733	1547	2962	3135	1935	2912	1555	2730	5295	1774	2582	1544	2023	3988	1669	2722	1511	2443	2959	1809	2390	1410	2524	3167	1972	2426	1525	2624	3456	1595	2445
ENSMUSG00000030591	1762	2881	2252	2533	1431	2346	2331	2053	2545	1672	2665	4456	2241	2612	1782	3238	3080	2056	2631	1630	2290	2733	2081	2424	1718	2396	2637	2336	3948	1788	2304	2769	2026	2392
ENSMUSG00000040123	3034	1158	3010	1990	3399	1664	1126	3434	2014	3503	1749	2249	3563	2255	3344	1029	1621	3372	2258	3485	1918	1406	3303	2475	3324	1879	1332	3495	1996	3132	1888	1531	2919	2154
ENSMUSG00000026213	3055	1427	2902	1926	3113	1822	1353	3127	1941	3135	1801	2681	3019	1972	3204	1519	1903	2767	2006	3238	1818	1740	3140	2062	3160	2104	1586	3534	2946	3588	1698	1636	2933	2077
ENSMUSG00000050965	711	4008	564	3409	795	3899	4005	637	3530	888	3975	6348	620	3511	877	3082	5897	526	3948	753	2621	3256	495	2406	708	3366	3955	532	2581	850	2836	3749	524	2059
ENSMUSG00000015961	1318	3421	1377	3002	1313	3172	3081	1426	3229	1425	3041	5307	1376	3068	1388	2601	4064	1162	2977	1368	2840	3112	1349	2525	1428	2843	3015	1494	3446	1331	2720	3106	1362	2231
ENSMUSG00000042390	2653	1783	2388	2245	2773	2102	1877	2764	2385	2871	2044	2952	2810	2618	2790	1485	2660	2508	2472	2889	1990	1807	2652	2365	2551	2064	2075	2895	2280	2721	2240	2257	2523	2425
ENSMUSG00000047888	3463	1170	2700	1936	4274	1926	1365	2953	1944	3841	1660	2014	2861	2155	4028	777	1731	2757	2627	3840	1930	1521	2789	2276	3324	2105	1618	2783	1277	3239	1872	1782	3088	2253
ENSMUSG00000039656	2767	2164	2531	2348	2547	2185	1967	2486	2347	2582	1966	3063	2265	2024	2947	2489	2496	2274	2311	2925	2099	2206	2381	2208	2738	2234	2026	2540	3391	2962	1985	2111	2287	2026
ENSMUSG00000022186	866	3713	858	3129	862	3415	3008	804	3092	982	3912	6273	860	3134	954	3921	5511	846	3331	841	3211	3455	755	2184	875	3254	3194	924	3171	849	3011	3845	761	2072
ENSMUSG00000009090	2549	2326	2275	2490	2300	2427	2068	2237	2507	2274	2269	3710	2260	2366	2421	2229	2768	2013	2418	2474	2384	2513	2137	2237	2250	2593	2339	2405	3297	2535	2093	2336	2207	2087
ENSMUSG00000024975	2134	2341	2302	2898	1995	2750	2041	2415	2677	2166	2467	3440	2245	2853	2200	2273	2924	2139	2858	2096	2795	2537	2123	2543	2018	2666	2394	2356	3106	2100	2010	1992	1898	2041
ENSMUSG00000015755	3250	1689	2690	1965	3110	1894	1668	2596	1979	3070	1892	3028	2811	2228	3020	1300	2305	2456	2162	3309	1870	1859	2548	2322	3284	1955	1693	2920	2220	3391	2021	2087	2742	2346
ENSMUSG00000019470	2325	2369	2471	2403	2162	2395	2307	2485	2522	2083	2115	3401	2258	2310	2203	2970	2573	2229	2244	2320	2210	2382	2407	2355	2265	2433	2222	2571	3493	2298	2052	2316	2274	2198
ENSMUSG00000003099	1753	3471	1981	2374	1687	2568	2966	2103	2514	1716	2331	4466	1886	2244	1712	3086	3767	1958	2380	1712	2076	3045	1938	2097	1637	2475	2924	2225	3526	1874	2197	3008	1815	2079
ENSMUSG00000028634	366	1637	3221	2807	376	2062	1691	3439	2575	621	2596	3269	4377	4010	601	1633	2637	4229	3972	400	1628	1599	3241	2360	339	2124	2284	3846	1835	682	3222	2934	4893	3996
ENSMUSG00000052056	2629	1862	2291	2633	2376	2415	1980	2320	2620	2488	2391	3388	2191	2862	2605	1296	2920	2205	2888	2644	2237	2124	2314	2414	2448	2307	1973	2412	2354	2631	2320	2377	2347	2225
ENSMUSG00000021901	2099	2399	2266	2517	1958	2347	2153	2391	2778	2006	2363	3628	2386	2686	2073	2232	2892	2183	2447	1961	2182	2470	2276	2439	2214	2347	2284	2639	3599	2124	2166	2455	2137	2368
ENSMUSG00000020936	1693	2830	2199	2705	1654	2599	2584	2039	2680	1612	2350	4476	2034	2643	1775	2559	3383	1808	2631	1789	2381	2671	1926	2511	1735	2445	2636	2404	3568	1654	2293	2843	2004	2351
ENSMUSG00000014867	2093	2533	2399	2557	1866	1975	2080	2148	2369	2025	2252	3761	2603	2736	1962	2145	2961	2157	2560	2029	2102	2427	2148	2412	2006	2206	2266	2577	3918	2184	2146	2350	2518	2993
ENSMUSG00000023764	2616	1603	2102	2067	3043	2315	2005	2452	2365	2890	2175	3292	2280	2394	2928	2220	2616	2292	2418	3199	1956	1958	2470	1938	3176	2210	1744	2440	2684	3057	2040	2227	2100	2176
ENSMUSG00000022214	2479	1905	2484	2468	2243	2267	1923	2436	2532	2378	2138	3207	2418	2322	2453	1995	2279	2371	2332	2345	2247	2205	2495	2524	2535	2484	2013	2602	3592	2525	2070	2114	2495	2508
ENSMUSG00000028522	2713	2125	2484	2379	2784	2161	1926	2326	2202	2640	2062	3188	2459	2193	2725	1309	2815	2235	2435	2882	2220	2052	2523	2504	2772	2200	2047	2577	2377	2861	2167	2311	2449	2270
ENSMUSG00000026229	1199	4045	1768	3170	1067	2863	3314	1752	2978	1100	2734	4865	1583	2729	1131	2304	4260	1542	2647	1118	2537	3188	1628	2664	1144	2634	3173	1968	3123	1062	2574	3375	1530	2597
ENSMUSG00000039361	2853	1639	2467	2029	3091	1927	1465	2593	1981	2938	1839	2676	2963	2517	3160	1260	1912	2456	2154	3246	1962	1612	2705	2353	3169	2094	1561	3169	2511	3217	2191	1909	3014	2670
ENSMUSG00000041697	1770	3202	2066	2509	1435	2497	2731	1796	2549	1509	2677	4814	1776	2389	1558	4387	3339	1715	2403	1575	2289	2914	1799	2139	1601	2460	2707	2017	3899	1518	2413	2907	1717	2177
ENSMUSG00000026031	2201	2596	2250	2715	2478	2403	2545	2208	2542	2404	1800	3269	2348	2476	2392	973	2721	2096	2351	2561	2049	2410	2141	2676	2261	2114	2707	2393	2514	2267	2502	2678	2390	2819
ENSMUSG00000073725	3416	1068	3655	1949	3647	1469	1014	3726	1836	2930	1360	1929	3574	2021	3040	1091	1334	3256	1930	3438	1820	1406	3372	2295	3476	1782	1328	3816	2689	2996	1651	1334	3357	2237
ENSMUSG00000061665	2547	2540	2445	2377	2800	2506	2354	2638	2445	2384	1946	3022	2273	2165	2428	1291	2959	2172	2370	2745	2355	2483	2468	2529	2612	2316	2382	2654	2106	2395	2021	2329	2045	2111
ENSMUSG00000037072	1726	2829	2269	2918	1441	2662	2290	2206	2837	1532	2312	3771	2099	2614	1501	2906	2920	1896	2663	1675	2624	2767	2180	2536	1720	2633	2557	2458	4130	1679	2254	2511	1774	2295
ENSMUSG00000020705	2266	2477	2299	2393	2212	2376	2236	2419	2462	2368	2245	3882	2400	2504	2340	1787	3041	2149	2427	2384	2100	2328	2311	2351	2419	2329	2388	2528	2495	2290	2248	2477	1976	2243
ENSMUSG00000028677	2782	2228	2592	2121	2585	1912	1894	2584	2306	2256	1942	3054	2472	2160	2424	2147	2299	2299	2193	2639	2064	2150	2651	2381	2912	1992	2084	2790	3764	2347	1982	2168	2458	2404
ENSMUSG00000026447	4541	852	2956	1322	4486	1343	883	2884	1143	5308	1163	1498	3356	1355	5307	732	1190	3132	1465	5007	1621	1136	2982	1691	4301	1693	1218	3016	1373	4855	1417	1310	2972	1511
ENSMUSG00000021178	1517	3319	2092	2868	1344	2488	2853	1959	2756	1522	2608	4801	1913	2435	1598	3116	3476	1679	2367	1561	2426	3150	1887	2325	1413	2465	2914	2045	3535	1528	2340	3057	1586	2030
ENSMUSG00000028670	2076	2581	2187	2423	1627	2448	2259	2223	2649	1933	2352	3863	2179	2635	1906	2887	2887	2109	2372	1980	2429	2649	2039	2165	1849	2463	2363	2334	3979	2007	2217	2592	2092	2153
ENSMUSG00000008855	2983	1234	2932	2172	2696	1727	1125	2857	2079	2852	1998	2556	3005	2533	2736	2179	1724	2734	2411	3060	1929	1549	2655	2309	3170	2036	1463	3127	2966	3087	1996	1576	2894	2513
ENSMUSG00000006273	1830	2775	2108	2723	1561	2570	2493	2322	2674	1739	2518	4084	2303	2949	1764	1976	3120	1979	2580	1572	2296	2638	2177	2465	1796	2434	2561	2351	3540	1786	2187	2446	2004	2508
ENSMUSG00000029250	1901	2992	2259	2609	1869	2663	2775	2161	2641	1804	2490	4135	2052	2417	1847	1809	3342	1818	2488	1927	2504	2760	1989	2457	1773	2461	2771	2356	2655	1819	2303	2908	1856	2151
ENSMUSG00000025958	2827	2363	2454	2265	2795	2124	2166	2405	1978	2897	2028	3291	2382	2210	2964	1116	3001	2327	2299	2907	2067	2191	2487	2289	2745	1990	2129	2562	1765	2910	1970	2372	2396	2033
ENSMUSG00000029439	2687	1848	2547	2254	3104	2082	1760	2556	2170	2624	1981	3164	2565	2057	2752	1859	2299	2413	2191	3092	1839	1949	2607	2319	3003	2046	1917	2663	2611	2851	2001	2071	2469	2339
ENSMUSG00000068284	3879	1115	2629	1815	4474	1888	1222	2962	1899	3758	1454	1953	2536	1900	4200	636	1820	2438	2138	4103	1746	1369	2795	2298	4038	2020	1456	2997	1338	3537	1821	1523	2963	1954
ENSMUSG00000023025	1757	3161	1714	2690	1950	2750	2905	2035	2958	1855	2400	3971	1900	2528	1977	1235	3878	1714	2537	1883	2456	2951	1849	2393	2052	2591	2879	2152	2244	1818	2342	3172	1783	2191
ENSMUSG00000045767	2360	2349	2135	2418	2702	2497	2308	2522	2417	2209	2245	3420	2142	2577	2301	1294	3077	2182	2484	2528	2068	2183	2296	2361	2683	2395	2289	2677	2279	2319	2156	2467	2101	2210
ENSMUSG00000025228	2584	2147	2281	2268	2235	2162	1919	2188	2225	2330	2274	3766	2465	2408	2291	2559	2711	2102	2340	2433	2338	2209	2457	2303	2406	2196	2140	2508	3112	2384	2161	2322	2218	2206
ENSMUSG00000023104	1901	3086	1606	2085	1884	2439	2539	1530	2170	1928	3126	5366	1690	2298	1836	3514	3968	1585	2419	1920	2254	2640	1603	1909	1833	2531	2642	1748	3021	1843	2611	3387	1648	2048
ENSMUSG00000038495	2244	2373	2042	2692	2206	2577	2387	2266	2801	2459	2274	3357	2145	2654	2272	1503	2911	2049	2728	2395	2456	2328	2037	2624	2354	2544	2341	2352	2620	2137	2206	2295	1939	2031
ENSMUSG00000028580	2663	2054	2477	2423	2440	2227	2179	2557	2438	2526	2031	3086	2516	2419	2600	1126	2594	2194	2408	2621	2060	2163	2498	2595	2575	2302	2075	2627	2634	2426	2125	2216	2381	2309
ENSMUSG00000041852	2769	2207	2639	2491	2757	2174	2025	2612	2415	2377	1868	2951	2263	2343	2500	1184	2494	2162	2331	2778	2075	2175	2555	2565	2721	2328	2313	2825	1963	2460	2048	2308	2451	2385
ENSMUSG00000033253	2912	1124	2444	1985	3551	1859	1446	2751	2070	3348	1806	2636	2796	2186	3362	1141	1965	2684	2418	3359	1582	1511	2723	2267	3252	1993	1635	2887	2215	3307	1973	1853	2816	2576
ENSMUSG00000020277	1320	6023	1233	1676	1260	3866	5756	1242	1792	1168	1772	5790	1152	1585	1294	2405	5742	1043	2123	1340	2084	5388	1195	1456	1360	2397	4960	1343	2302	1279	1442	3232	1053	1318
ENSMUSG00000034602	3086	1841	2650	2328	2930	1997	1713	2592	2304	2638	1873	2673	2617	2292	2788	1125	2241	2384	2206	3132	1934	1894	2648	2563	3044	2066	1851	3045	2364	2790	1835	1901	2549	2464
ENSMUSG00000018547	2699	2023	2590	2241	2413	2277	1895	2515	2109	2714	1958	3229	2524	2216	2766	1579	2694	2149	2195	2768	2142	2066	2425	2370	2739	2372	2033	2620	2648	2853	1951	2161	2317	2071
ENSMUSG00000020074	2031	2548	2103	2411	2193	2436	2418	2176	2501	2406	2339	4481	2217	2451	2175	1561	3373	1979	2634	2346	2323	2440	2149	2314	2064	2306	2510	2222	1839	2207	2273	2576	2006	2305
ENSMUSG00000033159	2644	1793	2544	2287	2404	2167	1725	2469	2211	2419	2163	3337	2523	2345	2491	2352	2141	2374	2305	2686	2094	1958	2519	2239	2634	2231	1814	2727	3411	2690	2074	1922	2405	2210
ENSMUSG00000027177	1952	2714	1986	2643	2031	2505	2569	2032	2586	2017	2546	4045	2141	2880	2064	986	3954	1927	2728	1995	2194	2538	1943	2478	1980	2356	2641	2317	2105	2014	2265	2824	1898	2405
ENSMUSG00000037731	3381	1195	2937	1599	3039	1740	1166	2871	1516	3289	1891	2821	3121	1772	3310	1983	1712	2730	1692	3577	1946	1581	2814	1670	3270	2043	1462	3054	2161	3743	2030	1922	3233	1951
ENSMUSG00000017264	1930	2651	2216	2336	1970	2534	2414	2182	2622	1904	2264	3771	2038	2340	1954	2807	3083	2018	2297	2064	2225	2623	2076	2368	2152	2425	2530	2388	3099	1914	2216	2609	1986	2204
ENSMUSG00000038611	2271	2155	2358	2371	2337	2260	2226	2425	2460	2218	2045	3369	2415	2426	2281	2100	2716	2229	2511	2439	1915	2195	2320	2293	2324	2231	2299	2707	2857	2258	2168	2456	2277	2231
ENSMUSG00000021843	2357	2023	1833	2393	2778	2690	2248	1998	2505	2613	2543	4409	2012	2275	2588	2028	3070	1741	2275	2597	2411	2221	1837	2133	2522	2592	2331	2083	2051	2495	2268	2337	1879	1987
ENSMUSG00000038650	1882	2444	2137	2471	1860	2422	2098	2133	2524	1794	2337	3793	2278	2634	1801	3116	2571	1837	2460	1971	2277	2443	2134	2295	2002	2453	2268	2476	3977	1970	2307	2327	2057	2555
ENSMUSG00000035354	2399	2560	2349	2372	2096	2644	2195	2395	2285	1998	2340	3663	2254	2243	2066	2323	3075	1945	2186	2208	2404	2406	2039	2198	2317	2519	2418	2586	2785	2157	2079	2439	2001	2070
ENSMUSG00000002885	3228	1623	2481	1472	3348	2159	1541	2746	1572	3255	2096	3260	2888	1829	2826	1982	2013	2140	1660	3393	1927	1657	2720	1592	3523	2151	1673	3499	2289	3126	1773	1799	3008	1762
ENSMUSG00000061306	2644	2049	2745	2441	2347	2079	1817	2463	2202	2299	2053	3055	2436	2422	2436	2341	2331	2216	2213	2517	2045	2105	2371	2438	2656	2185	1923	2713	3268	2347	2083	2134	2339	2272
ENSMUSG00000060671	1920	3503	1754	2271	1701	2338	2809	1645	2214	1909	2569	5553	1769	2302	1778	1799	5144	1597	2612	1850	2144	2836	1589	1892	1688	2205	2740	1662	2364	1955	2302	3506	1922	2057
ENSMUSG00000009013	1753	3156	2043	2603	1476	2485	2435	1870	2749	1545	2541	4582	1839	2627	1773	3251	3319	1887	2626	1736	2492	3155	1920	2368	1450	2321	2575	1920	3272	1533	2169	2861	1665	1872
ENSMUSG00000060073	1587	3407	1845	2801	1295	2777	2727	1723	2800	1335	2567	4751	1662	2530	1289	3151	3403	1568	2485	1368	2511	3024	1699	2436	1439	2460	2835	1889	3711	1398	2396	3065	1532	2369
ENSMUSG00000044783	1919	2669	1471	1899	1831	2408	2330	1560	1917	2243	3034	5419	1803	2763	2288	2618	4878	1633	2852	1843	2314	2552	1636	1840	1620	2262	2419	1562	1988	2183	2764	3460	1671	2182
ENSMUSG00000028851	1076	4082	1645	2592	1056	2818	3200	1401	2623	1021	2832	6122	1371	2302	1075	4397	4487	1290	2242	1046	2301	3317	1315	2183	1103	2384	3227	1611	3437	977	2430	3680	1129	1983
ENSMUSG00000029422	2425	1977	2402	2315	3009	2204	2052	2508	2214	2532	2051	3878	2326	2234	2622	1497	2865	2361	2341	2906	2075	1982	2468	2419	2719	2065	1968	2703	2004	2426	2055	2144	2114	1878
ENSMUSG00000024845	2352	1620	2642	2078	2293	1938	1514	2914	2205	2578	2153	2753	2593	2389	2553	2388	2182	2547	2120	2485	2133	1954	2843	2204	2637	2241	1683	3073	3438	2646	1955	2101	2375	2156
ENSMUSG00000031708	2419	2248	2124	2175	2197	2142	1979	2296	2374	2288	2235	3756	2116	2269	2341	3608	2695	2131	2294	2372	2131	2233	2103	2049	2229	2149	2018	2372	3702	2435	1983	2279	1934	2039
ENSMUSG00000038252	1217	2670	1067	1966	1128	2632	2422	1084	1786	1724	4147	6918	1233	2704	1502	4187	6252	1098	3115	1138	2309	2720	930	1636	1053	2542	2651	1060	2115	1394	3318	4391	1232	2334
ENSMUSG00000068328	2506	1617	2702	2188	2727	1796	1646	2544	2185	2338	1769	3181	2691	2369	2456	2723	2113	2615	2171	2707	1888	1818	2592	2220	2527	1940	1646	2899	3579	2580	2037	1854	2595	2419
ENSMUSG00000037470	2216	1977	2215	2334	2328	2108	1922	2383	2388	2342	2229	3187	2641	2651	2533	1470	2623	2211	2420	2428	1978	2189	2293	2426	2345	2303	2193	2729	2474	2631	2224	2240	2347	2627
ENSMUSG00000049659	2606	2104	2541	2382	2271	2127	1864	2390	2194	2348	2305	3304	2458	2534	2339	1500	2593	2100	2464	2439	2181	2108	2534	2580	2358	2189	2072	2597	2557	2453	2174	2213	2359	2325
ENSMUSG00000056116	2455	1925	2361	1986	2236	1985	1645	2040	1825	2281	2233	3368	2241	1998	2173	2412	2189	1874	2067	2560	2163	1959	2048	2054	2653	2054	1824	2252	3239	2711	3142	3059	3358	3192
ENSMUSG00000039849	2929	1694	2795	2036	2921	1988	1635	2877	1973	2704	1659	2646	2566	2102	2914	1997	2112	2470	2021	2827	1920	1730	2651	2008	3170	2126	1720	3096	3021	3046	1795	1828	2542	2033
ENSMUSG00000036943	1328	3752	1347	3038	1266	3088	3260	1337	3142	1269	2956	4562	1570	3158	1313	1592	4389	1317	2737	1296	2387	3104	1248	2443	1290	2452	3122	1527	2761	1343	2651	3186	1558	2747
ENSMUSG00000020402	1248	4037	1303	2571	1139	2839	3449	1354	2778	1204	3022	5502	1358	2569	1254	2942	4441	1179	2571	1238	2446	3367	1154	2073	1316	2538	3216	1502	3466	1243	2438	3457	1224	2049
ENSMUSG00000028381	2503	1956	3345	1985	3085	1751	1642	3470	1934	2207	1490	2633	3157	1878	2409	1067	2225	3103	1843	2823	1905	1876	3450	2230	2889	1741	1581	3896	2485	2358	1725	1785	3069	1951
ENSMUSG00000030884	1605	3255	1819	2717	1321	2724	2772	1807	2758	1423	2477	4320	1757	2460	1455	3176	3454	1525	2539	1521	2485	3043	1677	2477	1500	2705	2652	1987	3826	1509	2366	2753	1590	1988
ENSMUSG00000041781	2834	2509	2032	2260	2558	2202	2064	1899	2108	2548	2383	4182	2053	2200	2662	1732	3025	1681	2085	2796	2156	2430	1970	2273	2642	2089	2155	2173	2227	2643	2223	2656	2076	1883
ENSMUSG00000006299	1882	2710	2204	2772	1679	2356	2307	2280	2615	1768	2285	3746	2160	2436	1916	2560	2806	2031	2391	1987	2310	2484	2146	2451	1896	2310	2369	2397	3940	1800	2109	2303	1855	2146
ENSMUSG00000030102	3331	1395	3185	1654	3425	1742	1372	3312	1699	3235	1740	2342	2921	1837	3345	646	2184	3076	2089	3337	1520	1498	2944	1716	3122	1775	1744	2960	1383	3381	1956	2068	3337	2105
ENSMUSG00000024640	455	5938	900	2523	458	3334	5040	959	2964	595	2596	5537	1067	2212	547	3056	5362	878	2196	411	2479	4361	900	2147	504	2594	4180	1167	3520	506	2541	4222	1005	2221
ENSMUSG00000038990	3063	1871	1999	2061	3050	2158	1727	2117	2034	2988	2037	3566	2119	2288	3135	2008	2449	1823	2125	3318	1948	1940	2138	2259	3081	2198	1896	2259	2862	3325	1874	1961	1913	1778
ENSMUSG00000025795	3789	1275	3031	1995	3566	1701	1181	2935	1913	3317	1447	2043	2859	1979	3569	1084	1454	2510	1822	3733	1780	1344	2891	2260	3736	1834	1290	3175	2577	3646	1517	1374	2719	2013
ENSMUSG00000048000	2000	2175	2441	2509	2062	2390	2242	2316	2577	2081	2080	3981	2290	2556	2024	1628	3101	2145	2547	2192	2201	2247	2122	2550	2141	2290	2414	2531	2508	2101	2164	2385	2045	2237
ENSMUSG00000035696	2790	1610	2490	2148	3008	1959	1560	2651	2132	2968	1975	2888	2649	2497	3024	912	2206	2279	2392	2932	1907	1779	2530	2352	3062	2009	1625	2946	2163	3071	1987	1812	2611	2331
ENSMUSG00000020708	1245	3431	1735	2886	1085	2781	2764	1788	2954	1051	2936	4671	1554	2514	1097	3565	3606	1566	2441	1105	2422	3256	1642	2392	1093	2603	3016	1848	4021	1055	2404	3130	1369	2205
ENSMUSG00000062014	2415	2378	2068	2255	2759	2101	2157	2306	2251	2724	1977	3353	2284	2206	2717	1253	2753	2118	2143	2702	1965	2285	2088	2090	2735	2192	2163	2517	2405	2901	2071	2347	2429	2079
ENSMUSG00000054408	1591	3103	1933	2720	1581	2439	2548	2048	2672	1648	2367	4314	2033	2928	1522	1970	3361	1716	2541	1490	2372	2795	1887	2411	1580	2505	2684	2275	3206	1645	2408	2555	1973	2348
ENSMUSG00000054309	1998	2541	2432	2329	1888	2476	2326	2449	2201	2081	2238	3590	2396	2125	2041	2502	2907	2243	2188	1992	2249	2628	2251	2138	2267	2358	2435	2399	2766	2073	2093	2457	1969	2034
ENSMUSG00000052337	1414	3219	1764	2688	1531	2707	2897	1823	2859	1404	2488	4722	1769	2546	1421	2513	3631	1590	2595	1534	2404	3122	1753	2360	1531	2391	2990	1962	3085	1418	2298	2843	1537	2244
ENSMUSG00000016831	1925	2351	2293	2661	1839	2235	2262	2342	2595	1819	2171	3553	2369	2642	2020	1870	2798	2126	2517	2121	2216	2260	2274	2607	1876	2273	2216	2633	3011	2023	2154	2363	2177	2458
ENSMUSG00000037674	2687	1845	2647	2224	2908	2123	1851	2586	2035	2806	1750	2772	2536	2136	2848	998	2559	2510	2237	2735	2000	1889	2707	2400	2767	2076	1966	2941	1706	2955	1932	2047	2684	2174
ENSMUSG00000019804	1595	3215	2065	2783	1275	2625	2427	1859	2740	1322	2798	4295	1749	2636	1450	3135	3405	1713	2477	1382	2627	2957	1787	2158	1389	2530	2665	2134	3831	1487	2287	2496	1524	2166
ENSMUSG00000042557	2433	2122	2399	2381	2477	2130	2161	2413	2247	2355	2059	3761	2254	2346	2257	1653	2792	2177	2447	2553	2123	2189	2293	2480	2366	2213	2166	2463	2286	2321	2146	2114	2212	2113
ENSMUSG00000020088	1966	2879	2043	2614	1783	2428	2372	1923	2566	1652	2234	3850	2019	2544	1706	2043	3008	1785	2475	1841	2250	2679	2021	2457	1868	2285	2672	2243	3523	1856	2221	2707	1941	2430
ENSMUSG00000022521	2895	1339	2546	2042	3335	1944	1478	2796	2233	2996	1781	2226	2846	2417	3178	1121	1903	2439	2384	3269	1784	1529	2663	2504	3095	1965	1605	2944	1931	2934	1852	1699	2797	2376
ENSMUSG00000042292	3727	1146	2599	1514	3780	1404	1027	2739	1314	3836	1483	2225	2743	1826	3987	1528	1470	2675	1567	4215	1611	1278	2614	1674	3925	1787	1267	2946	2155	4264	1716	1563	3030	2190
ENSMUSG00000004936	2537	3504	2220	2233	2226	2205	2818	2137	2041	2066	1924	3920	1869	1958	2078	1698	3318	1740	1995	2328	1976	3143	2079	2005	2448	2051	2759	2206	2653	2159	1906	2764	1877	1956
ENSMUSG00000029578	3364	1498	2532	1919	3364	1741	1440	2594	1794	3149	1732	2518	2455	1999	3422	1506	1900	2347	2086	3522	1863	1796	2689	2195	3442	1947	1606	2700	2669	3248	1769	1632	2453	1886
ENSMUSG00000020196	2837	1721	2603	2032	2758	1935	1871	2555	2052	2717	1831	2981	2589	2090	2670	1627	2303	2475	2101	2803	1823	1850	2532	2196	2744	2110	1915	2731	2428	2616	1980	2123	2792	2374
ENSMUSG00000030138	1918	2771	2205	2548	2093	2479	2640	2003	2585	1919	2109	4238	1975	2244	1999	1792	3240	1818	2236	2098	2149	2565	2072	2381	1997	2338	2631	2281	2524	1931	2155	2821	1823	2167
ENSMUSG00000024870	2031	2249	2313	2289	1761	2275	2037	2167	2462	1915	2328	3534	2301	2526	1908	3118	2600	1977	2473	1936	2305	2352	2049	2320	1884	2371	2132	2443	3838	2057	2154	2252	2077	2277
ENSMUSG00000034667	1371	3478	1784	2805	1379	2739	3299	2078	3044	1198	2314	3810	1770	2554	1282	1471	3534	1596	2473	1465	2122	3084	1941	2897	1430	2315	3143	2312	3335	1253	2267	2844	1838	2481
ENSMUSG00000002981	2085	2244	2419	2443	1949	2089	1880	2359	2421	1908	2203	3417	2228	2550	1954	2486	2677	2076	2404	2142	2039	2194	2126	2488	2041	2298	2092	2550	3860	2047	2031	2161	2287	2529
ENSMUSG00000003382	2905	1302	3233	2119	2949	1647	1253	3293	1893	2448	1548	2042	2970	2163	2721	787	1604	2864	2021	2927	1820	1699	3018	2295	2961	1868	1469	3535	2425	2862	2082	1772	3162	2954
ENSMUSG00000039686	2828	1032	2804	1878	3164	1849	1087	2981	1974	3114	1710	2356	2989	2159	3107	1629	1601	2760	2116	3425	1912	1379	2931	2133	3236	2002	1356	3129	2680	3218	1762	1426	2818	2064
ENSMUSG00000031060	2158	2499	2068	2506	2020	2327	2176	2087	2274	2049	2376	3993	2108	2534	2103	2825	3133	1961	2525	2163	2207	2371	1940	2164	2047	2327	2229	2098	2676	2012	2168	2591	1781	2110
ENSMUSG00000027447	3512	1731	2568	1751	2541	1889	1439	2128	1718	2703	1988	2696	2881	2429	2631	2327	1930	2066	1780	2985	1869	1544	2130	1747	2670	1732	1542	2519	3294	3266	2311	1835	3186	3181
ENSMUSG00000041415	3048	1728	2443	2047	3100	1945	1740	2493	2188	2899	1974	2988	2382	2173	2911	1155	2417	2155	2260	3136	1893	1843	2367	2325	3084	2072	1814	2581	1821	2871	1964	2159	2313	2176
ENSMUSG00000047284	2665	1847	2450	2439	2652	2221	1877	2409	2308	2349	2017	2870	2282	2171	2467	1711	2303	2232	2215	2633	1856	2084	2591	2389	2810	2149	1869	2689	2981	2564	1871	2003	2275	2085
ENSMUSG00000035632	2133	2153	2096	2349	2203	2211	2116	2231	2487	2360	2120	3733	2190	2324	2321	2657	2766	2162	2404	2419	2119	2064	2042	2087	2274	2217	2049	2432	2889	2243	2108	2279	1983	2109
ENSMUSG00000041408	2177	2304	2491	2563	2321	2087	2047	2476	2332	2078	2060	3151	2560	2468	2107	1248	2653	2236	2420	2543	2256	2160	2446	2633	2301	2095	2077	2619	2201	1989	2166	2301	2223	2513
ENSMUSG00000013465	2581	2145	2393	2300	2276	2175	2009	2283	2296	2113	2077	3147	2330	2138	2402	2045	2423	2208	2383	2499	2156	2243	2313	2321	2405	2278	2068	2469	3197	2384	2028	2158	2101	1938
ENSMUSG00000033943	2733	1557	2331	2185	3349	2115	1855	2542	1955	2707	1726	2731	2476	2474	3120	834	2521	2517	2461	2984	1890	1843	2402	2462	2855	1986	1971	2576	1386	2613	1971	2129	2592	2430
ENSMUSG00000032966	1098	4529	1231	2715	916	2833	3502	1194	2873	1089	2805	5214	1222	2428	1041	3211	4357	1158	2446	1023	2426	3511	1188	2108	1004	2717	3457	1385	3700	938	2397	3547	1033	1950
ENSMUSG00000062078	2433	2160	2278	2332	2539	2247	1961	2347	2306	2381	2081	3399	2521	2541	2304	1055	2804	2123	2366	2311	2002	1902	2376	2271	2338	2128	2051	2673	2129	2486	2099	2314	2496	2413
ENSMUSG00000021133	2276	1533	2325	2427	2480	1893	1538	2767	2422	2257	1987	2734	2506	2738	2322	1231	2095	2415	2551	2421	2009	1787	2464	2368	2459	2181	1797	3099	3276	2309	2133	1985	2467	2877
ENSMUSG00000022533	1824	2840	2048	2599	1852	2475	2525	2001	2469	1859	2352	3782	2069	2614	1830	986	3616	1838	2606	1834	2080	2578	2057	2468	1882	2286	2616	2403	1978	1855	2338	2849	2059	2625
ENSMUSG00000024283	2437	2427	2354	2381	2249	2295	2017	2307	2394	2211	2109	3509	2220	2392	2242	1731	2730	1969	2396	2448	2224	2096	2248	2323	2358	2021	2094	2408	2520	2298	2113	2159	2063	2234
ENSMUSG00000034566	1654	3071	1884	2468	1451	2385	2584	1889	2587	1541	2518	4844	1757	2308	1478	3377	3271	1684	2401	1510	2388	2768	1757	2132	1614	2391	2541	2093	3578	1462	2282	2695	1503	2072
ENSMUSG00000030754	2009	2616	2250	2509	1875	2296	2241	2135	2435	1846	2375	3586	2179	2553	1975	1909	2920	2023	2330	1978	2218	2567	2154	2539	1913	2406	2362	2457	2702	1989	2130	2311	2021	2096
ENSMUSG00000021048	642	4685	1094	2842	693	3199	3866	1281	3079	616	2735	5507	984	2446	758	2850	5027	1018	2544	606	2525	3845	1003	2399	749	2700	3795	1262	3375	594	2485	3841	837	2006
ENSMUSG00000026374	1851	2931	2169	2682	1626	2540	2596	2065	2667	1583	2314	4027	1927	2363	1715	1892	3263	1750	2446	1748	2313	2709	2036	2389	1664	2389	2516	2271	3198	1689	2149	2594	1721	2023
ENSMUSG00000016554	1345	3262	1828	2744	1193	2671	2775	1713	2804	1162	2488	4379	1610	2349	1249	3468	3396	1444	2613	1265	2372	3064	1544	2507	1358	2513	2906	1961	3743	1230	2249	2861	1508	2150
ENSMUSG00000014349	1952	2556	2305	2469	1796	2354	2311	2086	2369	1740	2313	3822	2080	2315	1941	2309	2963	2041	2507	1855	2286	2413	2048	2316	1946	2373	2333	2330	2905	1882	2177	2489	2054	2082
ENSMUSG00000026965	2346	2024	2296	2257	2096	2171	1902	2284	2318	2161	2396	3246	2226	2481	2276	2635	2577	2080	2328	2240	2135	2197	2226	2169	2141	2151	1981	2468	3087	2298	2048	2269	2045	2157
ENSMUSG00000020608	2484	2564	2252	2156	2081	2179	2115	2219	2016	2238	2352	4222	2360	2133	2184	1566	3206	1811	2259	2330	2126	2414	2146	2206	2256	2347	2301	2395	1879	2130	2130	2708	1874	2055
ENSMUSG00000028799	1455	2703	1503	2464	1229	2485	2273	1432	2451	1495	3015	5768	1621	3375	1546	3520	4226	1402	3394	1486	2047	2382	1245	2032	1382	2238	2422	1521	2835	1476	2548	3111	1345	2263
ENSMUSG00000037475	2180	1905	2129	2354	2712	2332	2157	2243	2427	2496	1993	3350	2223	2481	2418	839	2934	2095	2526	2476	2010	1971	2268	2465	2393	2300	2119	2578	1656	2418	2287	2324	2177	2417
ENSMUSG00000032212	2246	2393	2386	2370	2435	2263	2258	2416	2338	2213	1842	3937	2201	1999	2221	1643	2810	2085	2292	2567	2153	2188	2215	2216	2354	2032	2220	2606	2285	2104	2047	2446	1802	1988
ENSMUSG00000032480	2122	2326	2332	2448	2151	2110	2224	2389	2454	1991	1960	3231	2322	2160	2111	1968	2704	2048	2267	2256	2055	2435	2286	2347	2236	2212	2106	2503	3238	2168	1951	2241	2050	2111
ENSMUSG00000034525	3052	1960	2390	2316	3252	1953	1912	2502	2278	2884	1708	2586	2289	2017	3063	780	2228	2085	2146	3128	1796	1965	2360	2351	3300	1822	1981	2624	1980	2868	1723	1896	2234	2083
ENSMUSG00000034252	2360	2531	2267	2521	2138	2040	2194	2233	2419	1996	2038	3327	2019	2104	2239	1660	2913	2067	2509	2280	2034	2424	2323	2446	2344	2134	2253	2384	2194	2158	2104	2356	2069	2432
ENSMUSG00000022105	2185	1748	2261	2425	2349	2687	1936	2468	2520	2405	2338	2943	2715	2509	2121	1151	2491	2332	2574	2317	2218	1898	2419	2527	2366	2562	1971	2660	2097	2298	1937	1733	2270	2076
ENSMUSG00000054604	2285	2307	2010	2376	2297	2364	2062	2089	2321	2277	2163	3342	2055	2449	2433	1417	3020	1994	2340	2440	2373	2263	2181	2246	2294	2244	2162	2217	2084	2484	2273	2494	2082	2065
ENSMUSG00000029863	2482	2030	2306	2052	2423	2179	1971	2399	2018	2415	2184	3627	2373	2178	2394	1235	2778	1964	2177	2539	2120	2036	2292	2119	2361	2264	2165	2590	2910	2538	2184	2115	2136	1906
ENSMUSG00000026430	3766	1561	2459	1753	3262	1781	1336	2249	1559	3266	1565	2775	2478	1751	3372	1460	1917	2190	1785	3565	2074	1669	2459	2065	3256	2066	1759	2472	2432	3625	1722	1682	2528	1783
ENSMUSG00000038025	2239	1914	2186	2197	2182	2053	1829	2241	2106	2504	2079	3696	2424	2486	2371	1611	2799	2024	2245	2426	2048	2004	2061	2143	2439	2224	2035	2363	2403	2701	2267	2310	2386	2338
ENSMUSG00000005204	1815	2649	2178	2484	1712	2326	2288	2037	2601	1718	2267	3617	2199	2502	1819	2092	2768	2003	2357	1851	2157	2507	2015	2427	1868	2053	2257	2248	3525	1864	2310	2544	1929	2345
ENSMUSG00000028430	1305	3139	1768	2757	1231	2729	2967	1794	2927	1372	2406	4175	1768	2604	1207	2101	3439	1707	2450	1316	2193	2973	1726	2512	1260	2457	2936	1922	3664	1186	2388	2878	1589	2445
ENSMUSG00000036273	4601	822	3120	1227	4362	1070	802	2884	1081	4209	1018	1650	2512	1305	4144	444	1359	2592	1411	4822	1520	1345	3136	1805	4582	1731	1369	3243	1107	4105	1601	1582	2955	1742
ENSMUSG00000032560	1981	2161	2306	2455	2238	2206	2115	2360	2414	2042	1988	3093	2306	2492	2222	1163	2701	2115	2520	2049	2050	2147	2364	2584	2163	2286	2279	2809	2221	2157	2190	2324	2356	2393
ENSMUSG00000069045	2529	1710	2350	2176	2743	2076	1761	2572	2244	2774	1912	3006	2739	2165	2674	931	2512	2440	2377	2936	2129	2010	2854	2500	2421	1879	1648	2639	1782	2491	1963	1858	2293	2121
ENSMUSG00000029217	2517	912	4393	1319	3365	1039	896	4671	1240	2470	921	1567	4557	1527	2635	823	1141	4342	1266	2878	1197	1217	4704	1843	3359	1276	1113	5454	2203	2560	1127	1063	3791	1808
ENSMUSG00000063550	1657	2424	2131	2473	1825	2374	2212	2424	2716	1650	2269	3256	2060	2745	1639	1816	3016	2068	2689	1897	1998	2327	2118	2558	1836	2398	2460	2547	2362	1707	2292	2541	2133	2528
ENSMUSG00000004667	1871	2902	2129	2621	1508	2364	2324	2108	2670	1467	2209	3988	1769	2286	1565	3124	2768	1703	2323	1772	2280	2699	1971	2391	1656	2309	2597	2107	4085	1542	1964	2443	1659	1934
ENSMUSG00000030036	1147	3589	1773	2672	1028	2662	2990	1743	2673	1014	2705	4308	1576	2559	1110	3263	4018	1592	2571	1060	2287	3102	1568	2198	1137	2580	3073	1831	3556	1034	2312	3072	1402	1900
ENSMUSG00000037400	2545	2287	2186	2069	2662	2294	1972	2328	2179	2508	1865	2983	2220	2019	2590	1091	2687	2104	2045	2731	2001	2126	2367	2059	2743	2232	2107	2576	1993	2745	2134	2167	2250	2223
ENSMUSG00000022855	2364	1948	2471	2490	2493	2129	2012	2614	2473	2165	1991	3137	2245	2285	2317	1399	2712	2164	2403	2374	1915	1979	2382	2351	2369	2060	2063	2521	2184	2346	2038	2160	2265	2208
ENSMUSG00000028249	2467	1685	2621	1957	2088	1693	1497	2625	1902	2360	1958	2991	2898	2458	2239	1517	2198	2324	2022	2302	1909	1712	2636	2139	2414	1930	1790	3271	2794	2544	2165	2175	3054	2682
ENSMUSG00000048874	2635	1810	2423	2157	2898	1992	1837	2563	2211	2379	1820	2957	2425	2272	2411	1352	2417	2226	2394	2846	1899	1840	2479	2451	2617	2084	2018	2879	1834	2346	1902	2020	2372	2220
ENSMUSG00000040675	947	4085	1469	2451	883	3167	3759	1552	2607	887	2705	4908	1403	2263	947	2449	4572	1381	2550	859	2488	3557	1354	2160	992	2672	3710	1626	2928	823	2300	3231	1162	2112
ENSMUSG00000013846	3408	1491	2304	1902	3129	1832	1490	2228	1845	3418	1748	2786	2176	1957	3301	1521	2312	2061	2139	3583	2021	1698	2313	1942	3222	2236	1753	2519	1955	3140	1645	1700	2125	2059
ENSMUSG00000053293	1705	2509	2104	2467	1831	2330	2396	2163	2696	1793	2058	4046	2080	2542	1697	1182	3178	1860	2652	1844	2071	2280	2043	2463	1883	2289	2454	2523	2642	1787	2313	2548	2021	2464
ENSMUSG00000042354	680	4191	1479	3080	717	2872	3826	1546	2893	725	2470	5407	1258	2341	640	2371	4335	1214	2529	754	2419	3570	1399	2698	813	2522	3556	1713	3320	666	2276	3296	1089	2168
ENSMUSG00000041313	1224	3029	1723	2627	1486	2850	3381	2309	2916	1325	2061	3558	2053	2562	1250	1149	3465	1722	2478	1148	1978	2877	1901	2824	1353	2500	3070	2326	2959	1029	2239	2838	1837	2770
ENSMUSG00000056429	2476	2071	2397	2374	2565	2092	1775	2456	2395	2142	1709	2901	2351	2256	2427	1086	2381	2177	2306	2569	2064	1902	2365	2700	2440	2007	2070	2872	2547	2274	2022	1847	2356	2403
ENSMUSG00000020738	1427	3535	1707	2581	1188	2503	2859	1552	2492	1295	2778	4689	1521	2274	1336	2850	3997	1416	2432	1209	2266	3166	1665	2073	1323	2314	2901	1655	3133	1396	2408	3367	1386	2011
ENSMUSG00000039473	2543	1807	2480	2062	2592	1910	1675	2520	2038	2465	2022	2995	2389	2406	2429	1368	2532	2541	2477	2404	1952	1911	2540	2263	2398	1866	1822	2636	2142	2533	2065	2126	2506	2226
ENSMUSG00000027367	1947	3036	1796	2330	1724	2347	2428	1607	2330	1913	2408	4323	1645	2329	1681	1935	3535	1545	2373	1870	2312	2647	1660	2328	1845	2531	2576	1924	3162	1777	2113	2817	1683	2117
ENSMUSG00000066357	1730	2523	1569	2603	1611	2886	2480	1558	2829	1570	2570	3912	1605	2800	1747	2198	3234	1539	2821	1665	2405	2715	1420	2127	1749	2753	2724	1761	3472	1793	2118	2633	1431	1959
ENSMUSG00000027465	2899	1869	2570	2067	2747	1801	1598	2405	2020	2305	1749	2950	2385	2095	2700	1499	2171	2183	2066	3014	1783	1867	2494	2167	2772	1947	1785	2689	3065	2727	1735	1901	2386	2090
ENSMUSG00000000711	2771	1617	2523	2161	2507	2003	1584	2532	2087	2510	1698	2686	2480	2202	2662	1413	2014	2404	2154	2686	2008	1908	2542	2378	2664	1987	1771	2912	2915	2812	1715	1642	2364	2111
ENSMUSG00000054405	1857	2639	2068	2289	1788	2078	2302	2058	2332	1758	2174	4491	2042	2389	1792	2420	2912	1948	2188	1966	2240	2426	1942	2198	1871	1961	2306	2429	3120	1830	2212	2376	1924	2087
ENSMUSG00000019254	2558	1744	2267	2079	2536	1901	1696	2497	1997	2555	1923	2930	2437	2119	2507	2073	2133	2285	2211	2811	1848	1828	2335	2170	2711	1927	1710	2567	2966	2670	1929	1911	2235	2339
ENSMUSG00000029071	2274	1958	2244	2447	2173	2166	1940	2168	2347	2069	2027	2989	2264	2297	2192	2189	2501	2184	2333	2347	2009	2088	2288	2358	2337	2093	1944	2357	3496	2120	1893	2132	1866	2276
ENSMUSG00000055491	1040	2809	1852	2827	1306	2652	3035	2103	3169	987	2228	4105	1785	2612	1140	1713	3547	1816	2660	1215	1998	2773	1876	2700	1214	2353	2923	2224	3309	993	2459	2940	1591	2334
ENSMUSG00000026457	2467	2010	2523	2064	2358	1889	1731	2503	2145	1938	1906	2962	2387	2224	2065	1898	2121	2149	2072	2248	1987	1946	2422	2258	2509	2169	1893	2674	3270	2352	1923	2042	2533	2561
ENSMUSG00000020530	2298	2140	2185	2184	2343	2136	1995	2325	2122	2342	1979	3491	2245	2300	2238	1897	2685	1935	2236	2498	2026	2160	2123	2110	2307	2189	2087	2531	2289	2406	1962	2221	2067	2087
ENSMUSG00000021877	1969	2362	2258	2374	1689	2190	2173	2267	2278	1621	2151	3709	2122	2482	1747	1879	2613	2091	2380	1736	2292	2413	2114	2181	1726	2164	2117	2417	3240	1861	2345	2408	2185	2453
ENSMUSG00000022201	1999	2297	2137	2398	2038	2274	2130	2014	2414	2095	2245	3777	2259	2450	2160	1364	2920	1831	2522	2190	2221	2280	2144	2318	1932	2142	2062	2248	2137	2075	2239	2416	1995	2277
ENSMUSG00000024942	2573	1573	2406	2205	2106	2174	1599	2369	2169	2459	2036	2917	2355	2162	2381	2582	2111	2088	2093	2446	2233	1927	2307	2044	2377	2245	1752	2492	2836	2743	2048	1953	2256	1961
ENSMUSG00000041168	1566	3038	1937	2237	1784	2483	2773	1830	2525	1495	2136	4007	1718	2043	1748	2489	3392	1663	2290	1626	2093	2933	1890	2263	1910	2098	2698	2006	3238	1728	1907	2674	1709	2014
ENSMUSG00000036469	5009	284	3432	935	5260	629	340	3697	804	4644	573	705	3534	916	4951	306	365	3188	790	5389	1262	631	4077	1485	5144	1106	545	4104	1136	4617	915	548	3380	1223
ENSMUSG00000032280	3843	1554	2687	1121	3608	1097	1279	2824	971	3768	1257	2542	3251	1355	3985	830	2146	2625	1106	3843	1122	1469	2897	1591	3431	1214	1345	3187	1767	4004	1265	1617	3286	2036
ENSMUSG00000038894	1323	1206	4132	2636	1440	1679	1200	4460	2837	1116	1351	1721	3775	2428	1091	733	1248	3314	2131	1288	1698	1416	3710	2916	1442	2250	1490	5454	3879	1306	1602	1148	3616	2885
ENSMUSG00000020440	1498	2536	2035	2497	1253	2426	2048	2016	2626	1461	2416	3816	1895	2724	1365	2804	2962	1855	2588	1411	2327	2411	1845	2261	1450	2444	2376	2303	4227	1318	2238	2426	1769	2270
ENSMUSG00000022498	1653	2005	2381	2263	1582	2011	1698	2348	2169	1836	2176	3454	2838	2789	1693	1775	2400	2409	2599	1654	1846	2173	2380	2287	1830	2109	2014	2717	3027	1974	2212	2336	2527	2723
ENSMUSG00000024516	2959	1502	2371	1527	2954	1586	1276	2451	1472	3055	2000	3368	2666	1678	2983	1882	2448	2361	1626	2867	1824	1659	2451	1654	2793	1883	1611	2611	2298	3133	1935	2188	2587	2174
ENSMUSG00000042323	2444	1917	2212	2058	2526	2137	1845	2308	2110	2545	1999	3133	2295	2254	2591	1093	2813	2077	2322	2552	1887	1941	2319	2363	2503	1976	2043	2428	1551	2603	2149	2327	2256	2253
ENSMUSG00000020869	1193	3481	1568	2544	1174	2587	2894	1489	2618	1110	2764	4615	1517	2365	1282	2938	3865	1500	2308	1278	2187	2895	1454	2052	1279	2327	2872	1626	3134	1374	2396	3253	1550	2307
ENSMUSG00000003402	1132	2646	1718	2888	987	2558	2478	1760	2918	1090	2494	4053	1726	3067	1094	3383	3174	1653	2776	1130	2354	2713	1530	2372	1073	2457	2404	1769	4127	1193	2423	2687	1524	2438
ENSMUSG00000076435	3918	1065	2966	1561	3921	1400	1141	3000	1589	3296	1202	1756	2549	1421	3558	1169	1399	2612	1451	4171	1578	1254	2919	1872	3963	1680	1309	3274	2292	3438	1421	1310	2651	1676
ENSMUSG00000032582	2478	1982	2442	2161	2429	1922	1818	2340	2129	2326	1998	3174	2396	2154	2220	1567	2615	2115	2186	2555	1993	2000	2346	2286	2693	2096	1963	2683	2199	2192	2014	2146	2122	2034
ENSMUSG00000040720	2259	2111	2200	2366	2197	2220	1935	2343	2182	2120	2140	3185	2247	2241	2291	1669	2718	2055	2308	2365	2095	2106	2219	2194	2279	2316	2172	2429	2096	2235	2027	2240	2125	2075
ENSMUSG00000006127	3012	1088	2667	1990	2799	1739	1037	2504	1808	3005	1791	2269	2785	2039	2944	1647	1444	2589	2005	3113	1960	1478	2605	2133	2929	2167	1353	2690	2749	3247	1803	1501	2772	2086
ENSMUSG00000032228	2351	1916	2401	2222	2304	1966	1795	2499	2218	2222	1927	2807	2522	2348	2470	1085	2349	2244	2271	2348	1922	2123	2385	2397	2293	1977	1812	2666	2263	2605	1973	2066	2417	2549
ENSMUSG00000031812	2600	1658	2660	2120	2299	1842	1463	2449	2036	2391	1918	2814	2517	2332	2332	2025	1923	2204	2032	2567	1834	1822	2478	2184	2556	2021	1726	2706	3257	2741	1774	1759	2352	2317
ENSMUSG00000011752	659	6141	883	2175	623	3522	5117	804	2218	628	2359	5539	905	2046	637	2237	6054	730	2438	543	2272	4734	779	1711	592	2529	4484	936	2759	624	1896	3670	793	1620
ENSMUSG00000047767	3285	1365	2382	1915	3089	1847	1398	2366	1960	3001	1721	2542	2375	1880	3289	1890	1950	2272	2043	3457	1731	1623	2541	2135	3223	1891	1413	2548	2569	2991	1571	1490	2248	1643
ENSMUSG00000035953	2581	1542	2854	1945	2436	1702	1413	2972	2017	2308	1772	2521	2606	1991	2401	1888	1844	2593	2069	2559	1802	1688	2904	2039	2483	1992	1617	3036	3208	2475	1860	1807	2628	2087
ENSMUSG00000029104	1424	2081	2250	2562	1581	2463	2367	2367	2704	1493	2388	3329	2126	2794	1492	1329	3218	2153	2926	1473	1953	2232	2153	2707	1342	2489	2464	2417	2241	1232	2520	2594	2181	2550
ENSMUSG00000041130	1969	2273	2089	2406	2043	2202	2266	2171	2696	1862	1903	3477	1931	2278	1978	2011	2790	1952	2444	2015	1943	2282	2093	2293	2076	2060	2076	2177	3429	1992	2039	2264	1839	2227
ENSMUSG00000019850	967	4014	2024	2734	965	2786	3525	1945	2556	954	2203	4572	1720	2457	963	1412	4092	1592	2398	967	2033	3727	1860	2586	1006	2014	3486	2081	2079	1063	2038	3415	1473	1820
ENSMUSG00000015671	1299	3656	1869	2529	1079	2661	2922	1616	2589	1181	2446	4684	1382	2195	1226	2900	3481	1445	2236	1146	2406	3026	1483	2278	1147	2384	2807	1777	3553	1150	2489	2918	1416	2104
ENSMUSG00000026466	2681	1792	2579	1883	2507	1769	1599	2513	1827	2612	1712	2945	2611	1942	2530	1477	2075	2346	1911	2759	2018	1820	2592	1980	2550	1959	1731	2634	2365	2732	2070	1936	2771	2242
ENSMUSG00000019843	1838	1831	2071	2684	2042	2585	1844	2116	2768	1927	2274	2844	2211	2616	2178	2149	2164	1975	2421	1926	2311	1900	1995	2808	1807	2233	1802	2027	3191	1986	2197	1704	2063	2952
ENSMUSG00000001687	3497	1546	2661	2022	2866	1619	1237	2438	1783	3030	1535	2278	2611	1909	3144	1605	1675	2246	1863	3201	1720	1485	2660	2000	3018	1774	1389	2803	2808	3186	1642	1540	2579	2063
ENSMUSG00000042133	1546	2740	1855	2582	1632	2285	2378	2015	2614	1582	2206	5199	1898	2327	1633	1936	3345	1652	2515	1822	2250	2339	1909	2289	1616	2163	2592	2303	2164	1424	2288	2730	1636	1966
ENSMUSG00000039621	3319	1424	2497	1766	3075	1659	1320	2225	1570	3231	1544	2190	2665	2001	3231	1167	1759	2271	1794	3309	1570	1547	2232	1702	3299	1798	1545	2845	2047	3784	1765	1661	3145	2471
ENSMUSG00000028309	2131	2194	2215	2410	2440	2259	2101	2326	2463	2085	1880	3591	2157	2115	2202	1117	2573	2108	2200	2299	2068	2198	2341	2386	2218	2206	2033	2540	2261	2116	1907	2077	2038	2163
ENSMUSG00000060261	1868	2352	1759	2301	1945	2158	2179	1699	2395	2148	2290	3825	2216	2551	2058	1977	3081	1768	2278	1962	1951	2291	1712	2269	2163	2189	2214	2009	2760	2275	2125	2479	1911	2153
ENSMUSG00000002007	3363	905	2943	1464	3528	1412	881	3027	1443	3247	1504	2334	2945	1581	3228	1803	1474	2758	1606	3851	1786	1415	3084	1773	3777	1772	1178	3128	2281	3172	1313	1248	2495	1529
ENSMUSG00000042599	3837	803	2857	1537	4421	1242	737	3052	1374	4041	1045	1246	3025	1618	4354	432	996	2885	1579	4137	1494	951	3086	1919	3915	1522	998	3329	1240	4128	1345	1029	3089	1979
ENSMUSG00000038482	457	4859	561	2098	339	2817	3832	560	2203	730	3402	7442	709	2462	662	3129	6290	608	2700	437	2372	3649	499	1659	410	2496	3499	555	2471	626	3248	4855	557	2013
ENSMUSG00000090394	2896	1462	2681	1979	3003	2024	1474	2849	2062	2569	1701	2577	2289	1719	2769	1478	1810	2169	1901	2923	2140	1690	2649	2016	2794	2198	1671	2909	2492	2722	1745	1626	2230	1971
ENSMUSG00000034850	2604	1542	2570	2151	2651	1877	1478	2575	2014	2488	1726	2595	2547	2195	2482	1563	2041	2206	2226	2736	1979	1672	2550	2302	2629	1980	1558	2781	2451	2581	1910	1730	2574	2167
ENSMUSG00000030016	2521	1802	2290	2191	2693	2056	1873	2370	2145	2381	1959	2978	2446	2327	2596	1264	2512	2102	2147	2601	1951	1838	2375	2359	2592	2097	1904	2540	1639	2322	1816	2060	2215	2134
ENSMUSG00000028433	1662	2382	1743	2221	1656	2199	2576	1822	2306	1832	2369	4547	1899	2467	1775	2676	3440	1652	2459	1804	1842	2396	1696	1921	1797	2229	2447	1923	2614	1704	2433	2722	1592	2271
ENSMUSG00000031668	3254	1205	2682	1502	3412	1522	1071	2949	1462	3091	1371	1931	2814	1614	3286	983	1471	2509	1676	3627	1860	1412	2902	1985	3792	1891	1345	3486	2116	3555	1529	1249	2647	1863
ENSMUSG00000071647	2698	1703	2209	2033	2541	2043	1698	2110	2086	2663	1883	2720	2153	2126	2757	1874	2133	2106	2298	2784	1921	1836	2285	2139	2462	2087	1819	2124	2648	2777	1920	2099	2159	2026
ENSMUSG00000022897	2664	1681	2418	2075	2746	1878	1538	2635	2087	2385	1735	2499	2480	2172	2579	1321	1999	2189	2100	2761	1837	1784	2593	2313	2891	1784	1599	2810	2514	2576	1860	1842	2315	2255
ENSMUSG00000037935	2042	2433	2082	2251	1721	2128	2116	2005	2218	1961	2108	4412	2060	2171	1898	2338	2918	1762	2336	1952	2225	2386	1891	2013	1789	2119	2281	2110	2665	1996	2047	2423	1889	2141
ENSMUSG00000024188	2185	2559	2023	2167	2218	2144	2300	2139	2296	2172	2003	3296	2017	2162	2150	1575	2797	2023	2302	2490	1946	2291	2074	2281	2271	1992	2039	2252	2588	2018	1934	2321	1875	1979
ENSMUSG00000029569	1204	2452	1801	2738	1422	2546	2521	2285	2942	1237	2382	3830	2002	2979	1329	1558	3356	1992	2860	1289	2273	2441	1977	2472	1302	2310	2406	2139	3012	1298	2221	2497	1617	2186
ENSMUSG00000039041	1734	2509	1885	2404	1599	2299	2292	1921	2502	1516	2253	4153	1955	2323	1729	3018	2814	1689	2325	1716	2235	2313	1835	2087	1641	2111	2297	2022	3639	1689	2096	2452	1652	2120
ENSMUSG00000000743	2220	2090	2209	2197	1989	2079	1808	2047	2197	1955	2046	3241	2206	2236	1988	2050	2353	1935	2219	2095	2039	2228	2102	2182	2301	2171	2060	2356	3516	2130	1942	2178	2171	2214
ENSMUSG00000036097	2014	2019	2327	2184	2377	2107	1942	2429	2217	2050	2053	3294	2225	2140	2120	858	2666	2054	2308	2244	2007	2111	2314	2350	2334	2077	2149	2699	2294	2047	2087	2225	2169	2238
ENSMUSG00000003161	2081	2130	2308	2034	1821	1879	1840	2239	1926	2027	2212	3695	2342	2151	2067	2508	2630	2069	2043	1944	2037	2281	2266	2014	2106	2106	2126	2591	2918	1997	2008	2334	2100	1880
ENSMUSG00000051451	2208	1882	2140	2128	2717	1901	1843	2384	2197	2276	1878	2837	2261	2088	2621	1271	2482	2098	2302	2705	1688	1901	2296	2203	2559	1943	1888	2571	2593	2460	1823	2114	2084	2357
ENSMUSG00000063480	1104	3855	1384	2428	854	2540	3086	1396	2603	959	2474	5395	1296	2241	978	2962	4125	1148	2454	987	2344	3170	1290	2173	988	2359	3032	1646	3594	1005	2293	3301	1205	2009
ENSMUSG00000007603	2381	1741	2187	2018	2615	1936	1818	2327	2196	2205	1901	2805	2247	1976	2545	2194	2079	2176	1997	2596	1854	1900	2339	2129	2708	1959	1759	2502	3149	2512	1869	1901	2014	2131
ENSMUSG00000035150	1281	3510	1711	2974	1148	2736	2885	1705	2870	1149	2554	4242	1470	2537	1221	1159	3810	1335	2537	1103	2621	2943	1571	2553	1196	2384	3066	1784	2588	1227	2234	3012	1367	2169
ENSMUSG00000043683	1965	2473	2438	2443	1894	2339	2183	2274	2493	1662	1830	2990	2062	2120	1886	1422	2522	1973	2426	2028	2206	2452	2268	2586	1884	2234	2204	2429	2915	1816	2048	2243	1903	2032
ENSMUSG00000038332	4013	890	3212	1369	4000	1270	929	3016	1235	3415	1145	1644	3214	1331	3889	897	1151	3083	1384	4057	1539	1213	3234	1733	3856	1493	1052	2992	1837	3579	1299	1050	3032	1579
ENSMUSG00000020538	1956	2539	2105	2123	1821	2187	2459	2115	2130	1797	2021	3805	2121	1995	1945	2140	2922	1900	2114	1887	1807	2351	1945	1958	2012	2112	2386	2328	3029	1906	1940	2538	2046	2137
ENSMUSG00000073838	1215	3538	1602	2466	1076	2829	2922	1472	2790	1007	2381	4510	1405	2321	1150	3296	3707	1295	2435	1101	2466	3180	1457	2229	1127	2564	2758	1634	3512	1106	2079	3005	1196	1716
ENSMUSG00000026987	3674	842	2456	1610	4454	1639	1113	2726	1598	3924	1335	1985	2559	1669	3921	634	1574	2398	1705	3942	1487	1202	2609	1893	3923	1663	1231	2856	1284	3455	1474	1375	2404	1903
ENSMUSG00000035227	1638	2484	2124	2463	1443	2182	2048	2079	2535	1488	2250	3634	2000	2660	1480	2189	2753	1856	2383	1534	2262	2307	1995	2377	1507	2254	2156	2188	3619	1506	2398	2370	1926	2330
ENSMUSG00000027187	3372	1497	2461	1878	2730	1604	1278	2244	1736	3004	1561	2397	2694	2132	2941	1499	1779	2185	1814	3264	1778	1514	2476	2032	3072	1780	1500	2842	2638	3347	1548	1309	2500	1966
ENSMUSG00000068856	1647	2824	1988	2355	1389	2218	2377	1814	2443	1380	2195	4538	1992	2332	1420	2892	3020	1658	2332	1485	2165	2455	1837	2230	1529	2066	2370	2032	3463	1483	2131	2601	1632	2077
ENSMUSG00000002395	2349	1844	2706	2241	2108	1993	1630	2265	2136	2000	1820	3185	2292	2004	2104	2967	2162	2187	1974	2273	2188	1933	2359	2090	2439	2123	1859	2669	3577	1949	1686	1663	1843	1745
ENSMUSG00000051212	2338	2176	2142	2154	2460	2315	1988	2301	2237	1997	1771	3168	2105	1973	1914	2077	2149	1994	2018	2384	2312	2380	2108	2130	2277	2298	2213	2304	3170	1857	1971	1955	1613	2053
ENSMUSG00000058569	1583	2923	1982	2438	1288	2303	2311	1784	2795	1448	2342	3353	1798	2579	1469	2270	3038	1700	2324	1472	2221	2779	1738	2125	1495	2202	2446	2005	3708	1577	2241	2666	1639	2259
ENSMUSG00000021969	3287	1412	2468	1657	3404	1545	1313	2626	1653	3037	1350	1996	2817	1793	3335	925	1889	2530	1914	3468	1527	1510	2801	2079	3090	1692	1441	2778	1676	3455	1583	1559	2750	1936
ENSMUSG00000041528	2446	1442	2485	1803	2683	1903	1603	2640	2044	2558	1752	2617	2494	2030	2489	1232	2112	2354	2083	2626	1527	1723	2641	1990	2711	1951	1658	2789	2578	2768	1858	1826	2371	2481
ENSMUSG00000015461	2056	2057	2071	2203	1886	2099	1941	2213	2411	1835	2053	3209	2070	2302	1901	2492	2252	1965	2010	2006	1905	2251	1979	2212	1979	2094	2004	2323	3552	1981	2095	2419	2065	2348
ENSMUSG00000071337	2600	1420	2096	1899	3226	1694	1376	2341	1878	3318	1701	2666	2501	2090	2970	886	2208	2149	1994	3046	1729	1551	2318	2126	3120	1730	1626	2667	2034	3137	1777	1765	2460	2115
ENSMUSG00000031508	2619	1818	1937	1842	2804	2043	1880	2023	2014	2596	1886	3083	2148	2161	2655	1378	2637	1994	2134	2765	1741	1932	2065	2043	2602	2059	1792	2249	2404	2637	1923	2051	2108	2129
ENSMUSG00000028792	1271	3565	1427	2292	1223	2334	2906	1508	2247	1377	2472	5125	1361	2142	1245	2972	3945	1342	2304	1301	2205	3023	1382	1960	1286	2295	2991	1605	3001	1263	2301	3321	1291	1864
ENSMUSG00000026202	1644	2997	1849	2380	1292	2462	2424	1715	2449	1417	2455	4351	1685	2274	1420	3260	3136	1540	2468	1444	2324	2798	1695	2099	1236	2267	2612	1838	3459	1314	2037	2356	1530	1911
ENSMUSG00000061607	2650	1517	2360	2116	3170	1744	1651	2595	2116	2561	1671	2571	2415	2115	2733	953	1985	2250	2079	3054	1787	1681	2498	2403	2978	1891	1661	2836	1968	2446	1788	1643	2115	2099
ENSMUSG00000024571	1893	2678	1919	2342	1788	2239	2460	1905	2349	1667	2160	4250	1867	2233	1759	2512	2970	1753	2053	1715	1938	2354	1811	1953	1745	2008	2325	1936	3224	1889	2002	2482	1751	2136
ENSMUSG00000028948	1208	3268	1601	2534	1190	2870	3163	1696	2832	1079	2277	4122	1368	2260	1249	2376	3674	1466	2545	1221	2260	2833	1458	2360	1240	2461	2870	1718	3347	1081	2184	2933	1303	1960
ENSMUSG00000045078	2846	1929	2338	2006	2500	1782	1658	2383	1850	2458	1776	2793	2302	2000	2519	1370	2206	2121	1922	2882	1913	1860	2329	2239	2842	1881	1781	2542	2453	2674	1829	1757	2219	2007
ENSMUSG00000022387	3068	1673	2498	1873	2920	1588	1453	2228	1797	2618	1803	2614	2713	1966	2872	972	1985	2339	1937	3048	1581	1667	2438	2160	3050	1771	1487	2511	2184	2727	1820	1858	2480	2266
ENSMUSG00000020455	2360	1339	2071	1755	2726	2065	1504	2238	2042	2594	2071	3205	2291	2067	2662	1876	2229	2113	1967	2775	1803	1591	2228	1877	2796	1971	1739	2483	2553	2847	1880	1976	2163	2032
ENSMUSG00000029110	1859	2472	1952	2311	1816	2228	2264	1953	2416	1623	2086	3718	1844	2379	1777	1893	2909	1811	2198	1817	2070	2372	1875	2309	1779	2177	2352	2186	2966	1754	2049	2551	1856	2234
ENSMUSG00000029030	3252	1441	2773	1971	2840	1700	1189	2598	1745	2530	1645	2131	2480	1875	2824	1796	1515	2227	1875	3232	1724	1511	2737	2155	2952	1691	1340	2854	2946	2864	1572	1519	2393	1957
ENSMUSG00000037808	2339	1604	1982	2407	2349	2364	1626	2121	2191	2509	2223	2916	2258	2451	2686	1241	2366	1785	2298	2419	2070	1792	1908	2381	2507	2338	1600	2072	2279	2529	2191	1851	1880	2321
ENSMUSG00000002458	2622	1926	2197	1829	2322	1835	1705	2110	1895	2443	1776	3111	2150	2039	2518	2197	2237	2011	1906	2760	1892	1984	2222	2078	2566	2013	1909	2417	2831	2570	1802	1958	2033	1839
ENSMUSG00000025358	1850	2356	1487	1775	2121	2169	2154	1568	1866	2187	2712	4486	1764	2148	2194	2184	3743	1604	2305	2159	1881	2200	1714	1654	2090	2141	2218	1770	2332	2204	2224	2906	1600	1875
ENSMUSG00000099974	324	5275	807	3236	244	3106	4224	688	3059	231	2499	6053	529	2427	282	4210	4934	484	2701	256	2516	3798	600	2069	257	2588	3838	672	3588	200	2285	3487	391	1703
ENSMUSG00000000959	1722	2116	1771	2066	1708	2345	1884	1656	2102	1850	2591	5088	1682	2244	1737	3047	3064	1557	2142	1893	2264	2166	1740	2082	1825	2220	2094	1927	2979	1854	2288	2486	1537	1764
ENSMUSG00000039981	2307	1517	2858	1649	2218	1646	1380	2756	1509	2378	1851	3525	2787	1948	2283	1466	2407	2411	1826	2384	1751	1807	2632	1933	2286	2018	1968	3213	2289	2222	1822	2261	2384	1771
ENSMUSG00000022721	2128	2306	1870	1924	2087	2166	2174	1890	2072	1900	1982	3635	1777	1971	2111	2783	3017	1951	2102	2187	1919	2344	1930	1916	2125	2062	2115	1921	2739	1961	2124	2612	1715	1905
ENSMUSG00000027304	1813	2401	2148	2275	1878	2186	2123	2238	2334	1914	2091	3774	2086	2234	1933	1270	2987	1881	2235	2039	2089	2117	2071	2190	1960	2189	2117	2362	2610	1937	1959	2218	1842	1907
ENSMUSG00000021024	1244	3559	1579	2600	920	2434	2892	1476	2481	1119	2529	4504	1447	2335	1124	3284	3561	1307	2105	1147	2157	3069	1497	2029	1052	2263	2706	1525	3538	1140	2293	3149	1318	2001
ENSMUSG00000036093	1438	3065	1441	2795	1338	2903	2670	1468	2572	1711	2717	3774	1627	2730	1566	1685	3446	1425	2508	1364	2356	2291	1277	2220	1354	2673	2427	1610	2219	1610	2450	2427	1724	2451
ENSMUSG00000066151	2435	1557	2276	2121	2350	2173	1616	2272	2059	2340	1952	2919	2275	2165	2359	1967	2249	1982	2034	2469	2087	1889	2239	1960	2454	2145	1707	2470	2465	2398	1960	1845	2086	2027
ENSMUSG00000020250	1815	2348	1946	2328	1614	1712	2152	2063	2249	1708	2016	3133	2307	2688	1816	1564	2836	1998	2180	1664	1511	2169	1912	2315	1849	1867	2203	2604	3390	1848	2103	2327	2002	3054
ENSMUSG00000022594	1628	2843	1661	1964	1166	2329	2162	1282	1796	2144	2382	4409	1673	1539	1777	2607	3367	1319	1809	1494	2869	2989	1408	1819	1479	2424	2281	1540	2520	2767	2556	3219	2102	1931
ENSMUSG00000040188	1629	2144	2068	2425	1550	2281	1986	2106	2536	1493	2021	3663	2064	2564	1563	2120	2421	1891	2381	1569	2205	2136	1912	2373	1583	2293	2155	2310	3624	1696	2157	2058	1918	2327
ENSMUSG00000024193	4668	530	2941	1374	4760	972	572	3029	1117	3548	927	1158	2811	1249	4050	1044	726	2779	1221	4949	1228	860	3190	1784	4679	1240	691	3298	2153	3653	1046	782	2560	1616
ENSMUSG00000026305	1846	2124	2176	2233	1876	2168	2033	2155	2169	1997	2272	3935	2065	2353	1912	1544	2661	2001	2262	2106	1934	2070	2149	2094	1777	2164	2192	2317	1917	2021	2207	2155	2175	2086
ENSMUSG00000024566	1865	2088	2012	2520	1690	2229	2034	2085	2477	1740	2120	3271	2043	2427	1668	1847	2669	1821	2642	1808	2080	2069	2032	2255	1817	2298	2223	2300	3226	1656	1980	2141	1805	2194
ENSMUSG00000021629	2807	1902	2202	1891	2619	1890	1802	2157	1830	2444	1738	2729	2096	2007	2714	1344	2224	1997	1832	2806	1792	1899	2303	1958	2908	1859	1830	2292	2438	2760	1730	1994	2181	2129
ENSMUSG00000032536	2360	2052	2143	2068	2101	2111	1747	2136	2022	2303	1828	3018	2186	2288	2286	1668	2387	1977	2233	2486	1910	2016	2078	2045	2234	2108	1885	2203	2457	2316	2074	2145	2056	2157
ENSMUSG00000024400	1809	2256	1942	2217	1868	2385	2179	2116	2376	1754	2193	3323	2013	2330	1788	1990	2780	1875	2357	1855	2035	2275	1866	2171	1914	2211	2272	2312	2637	1822	1945	2396	1819	1997
ENSMUSG00000029602	767	2455	1011	3373	997	3000	2594	1148	3598	924	2899	4192	915	3145	784	3118	3264	870	3336	863	2549	2612	1032	2807	1048	2874	2525	1311	4409	784	2481	2544	707	2130
ENSMUSG00000058446	2743	1816	2509	2114	2641	2021	1643	2525	2189	2485	1669	2355	2392	2061	2598	1113	2106	2092	1917	2674	1899	1745	2508	2294	2815	2039	1537	2717	2293	2347	1535	1550	2226	1892
ENSMUSG00000003346	2415	1760	2687	1780	1859	1761	1489	2452	1841	2095	1887	2798	2504	1709	2235	2785	1966	2296	1916	2331	1888	1813	2536	1945	2205	2018	1649	2794	3045	2640	1820	1879	2400	1843
ENSMUSG00000020752	2191	1431	2092	1957	1975	1975	1397	2009	1761	2591	2173	3284	2406	2206	2403	2486	2318	2072	2359	2204	2036	1790	2057	1961	2283	2304	1732	2267	2632	2493	2073	2052	2142	1909
ENSMUSG00000017721	1773	2224	1999	2370	1686	2189	1878	2081	2418	1702	1874	3153	2025	2340	1931	2400	2460	1903	2288	1871	2045	2047	1994	2250	1876	2055	1912	2261	3579	2028	2068	2043	1959	2328
ENSMUSG00000062210	1858	3236	1408	2293	1587	2637	2701	1246	2190	1645	2732	4904	1320	2044	1652	2943	3901	1151	2249	1768	2324	2713	1278	1734	1586	2261	2679	1265	2431	1666	2003	2687	1205	1669
ENSMUSG00000003458	2151	1738	2120	2106	2187	1973	1716	2274	2150	2210	1918	3065	2206	2248	2187	1865	2152	2040	2298	2365	1863	1806	2151	2028	2213	2090	1854	2505	2888	2369	1975	1872	2259	2044
ENSMUSG00000022241	1135	3546	1815	2627	1197	2676	3301	1691	2701	986	2150	4061	1566	2225	1064	2022	3584	1448	2209	1065	2031	3044	1622	2351	1223	2289	2839	1940	2963	965	2088	2911	1456	2086
ENSMUSG00000058470	2482	824	3088	1348	2958	1068	768	3574	1282	2723	1075	2088	3151	1569	2404	1025	1275	2825	1539	2596	1629	1246	3474	2181	3359	1531	1198	4345	3145	2683	1540	1359	3045	2471
ENSMUSG00000028693	863	3723	997	2380	917	2656	3197	905	2319	910	2976	6828	882	2225	885	3449	4708	850	2352	895	2312	3124	974	1917	863	2448	3107	1004	2503	860	2517	3728	821	1757
ENSMUSG00000022791	2954	1551	2499	1667	2960	1593	1453	2579	1545	2839	1659	2450	2425	1526	2900	1551	1834	2264	1716	3087	1757	1678	2624	1714	3001	1787	1564	2739	2539	2966	1559	1785	2312	1724
ENSMUSG00000024081	1812	2566	2046	2472	1691	2212	2251	2110	2455	1632	2064	3550	1994	2106	1624	1771	2886	1851	2301	1880	2261	2329	2104	2438	1737	2046	2331	2220	2391	1698	2036	2375	1664	1887
ENSMUSG00000026977	2872	1573	2307	1888	2806	1585	1425	2265	1829	2868	1689	2583	2632	2056	2668	815	1920	2123	1945	2830	1640	1491	2383	2365	2981	1743	1629	2521	2262	2820	1828	1706	2481	2188
ENSMUSG00000029538	1399	2521	2183	2464	1290	2320	2193	2262	2447	1497	2059	3424	2190	2247	1555	2573	2812	2134	2209	1499	1973	2322	1988	2005	1475	2100	2165	2253	3423	1568	2107	2464	1783	1777
ENSMUSG00000048170	1776	2558	1765	1995	1838	2286	2439	1881	2169	1865	2203	3762	1854	2224	1831	1749	3157	1695	2256	1780	2062	2376	1862	2042	1921	2204	2255	2072	2315	1846	2198	2588	1795	2020
ENSMUSG00000041375	1671	1613	2342	1936	2111	1931	1786	2831	2273	2150	1761	2874	2672	2117	2166	1797	1972	2461	1948	2091	1617	1740	2626	1937	2240	1805	1721	2948	3115	2098	1729	1853	2399	2266
ENSMUSG00000000902	1478	2277	2005	2084	1488	2391	2118	2017	2321	1653	2175	3871	1946	2210	1560	2574	2698	1819	2231	1570	2040	2451	1947	2117	1628	2359	2171	2359	3232	1646	2074	2331	1832	1911
ENSMUSG00000040093	2353	846	2769	1945	1801	2100	994	2625	1941	2044	2186	2249	3606	2642	2318	1658	1424	2811	2312	2101	2249	1245	2786	2154	1673	2140	1138	2621	2509	2300	1986	1360	3236	2429
ENSMUSG00000049577	890	2843	1008	2464	919	2429	2504	981	2398	1315	3064	5138	1009	2560	1189	4016	3818	851	2788	902	2267	2564	960	2182	1023	2547	2762	1077	3758	1266	2478	3360	947	2243
ENSMUSG00000025137	1970	2258	2030	2155	1806	1944	2227	2058	2137	1873	2014	3247	2079	2257	1868	2464	2740	1983	2049	2091	1731	2213	2032	1973	1916	1966	2091	2201	3231	1874	1740	2353	1888	1992
ENSMUSG00000030157	2338	1753	1567	2486	2122	2164	1774	1805	2339	2031	1910	3071	1729	2114	2156	2986	2225	1681	1997	1940	2302	2139	1930	2397	2185	2022	2238	1582	3026	2058	1786	2525	1907	2049
ENSMUSG00000069744	1335	3191	1711	2486	1208	2396	2395	1609	2539	1149	2381	4123	1593	2146	1206	3432	2945	1417	2136	1297	2097	2813	1587	2164	1254	2288	2572	1683	3779	1173	2073	2679	1397	2064
ENSMUSG00000018160	2084	1796	2174	2210	2239	2023	1889	2289	2256	2169	1725	2504	2221	2213	2335	1155	2510	2130	2100	2356	1805	2006	2157	2104	2381	1986	1922	2531	1861	2360	2048	2246	2306	2204
ENSMUSG00000028060	2216	1532	2093	1868	2527	1778	1609	2245	2034	2442	1802	2937	2489	2064	2376	1367	2392	2139	2213	2653	1727	1700	2318	1973	2698	1919	1731	2520	2339	2409	1888	1912	2166	2192
ENSMUSG00000031696	1660	2738	1873	2456	1541	2112	2232	1919	2345	1447	2305	3787	1865	2431	1470	1720	3187	1629	2245	1558	2053	2360	1997	2215	1602	2221	2401	2218	2604	1625	2021	2469	1720	2214
ENSMUSG00000039747	4136	746	2361	1131	3877	918	780	2236	991	4006	1333	1692	2884	1555	4154	1065	1106	2270	1306	4567	1176	927	2715	1358	4446	1217	878	2777	1559	4689	1303	1117	3064	1859
ENSMUSG00000030120	1589	2308	1859	2489	1469	2076	2051	1792	2446	1581	2463	3604	1939	2348	1731	3073	2712	1658	2325	1520	2047	2192	1813	2023	1596	2092	2026	1995	3459	1581	2071	2431	1668	2166
ENSMUSG00000032217	2728	1219	2351	1627	3049	1719	1282	2600	1760	3055	1442	2187	2776	1886	3089	841	1702	2432	1805	3185	1647	1521	2612	2016	2929	1799	1270	2826	2076	3249	1575	1403	2476	2042
ENSMUSG00000057229	3554	904	2464	1227	4160	1190	829	2444	1246	3908	1160	1690	2601	1374	3971	1266	1196	2437	1278	4206	1348	1028	2725	1570	4333	1352	932	2723	2078	4064	1309	1159	2698	1694
ENSMUSG00000045302	1870	1875	2060	2160	1944	1969	1865	2238	2200	1878	2095	3153	2106	2208	1824	2298	2435	2067	2220	1967	1897	1948	2102	2065	2014	2075	1896	2402	3131	1989	1921	2020	1961	2260
ENSMUSG00000037458	1486	2628	1457	2104	1504	2368	2369	1507	2301	1732	2624	4201	1681	2328	1680	1699	3486	1533	2329	1541	2140	2375	1511	2007	1588	2256	2376	1778	2277	1931	2443	2846	1742	2270
ENSMUSG00000027854	3326	808	2481	1327	3887	1190	908	2671	1355	4024	1132	1622	2950	1488	3799	884	1255	2707	1569	3914	1244	1047	2830	1638	3845	1388	1043	3060	1559	3942	1346	1187	2929	1737
ENSMUSG00000004268	1581	2905	1915	2249	1476	2318	2434	1913	2272	1307	2252	3850	1726	2066	1327	2601	2887	1656	2130	1561	2050	2650	1806	2129	1536	2124	2496	1945	3601	1346	1994	2498	1556	1902
ENSMUSG00000000244	3479	955	2365	1373	3633	1391	968	2317	1513	3685	1377	1933	2474	1545	3744	1452	1347	2476	1664	3892	1504	1184	2492	1738	3567	1733	1120	2545	2072	3587	1483	1183	2517	1742
ENSMUSG00000040865	2630	1380	2110	2019	3217	1838	1462	2319	1862	2898	1739	2078	2280	2266	2941	586	1973	2280	2403	2958	1718	1433	2375	2408	2678	1993	1652	2308	1250	2642	1912	1769	2360	2230
ENSMUSG00000039191	865	2271	1194	3159	976	2614	2356	1256	3297	868	2919	4514	1229	3988	925	1560	4078	1165	3770	867	2001	2209	1132	2493	948	2376	2367	1360	3294	835	2610	2601	1064	2804
ENSMUSG00000026616	3758	1177	3879	1249	4141	1500	1134	4015	1179	3036	755	1305	2760	891	3257	641	1250	2995	1042	3915	1656	1455	3972	1663	3601	1823	1378	3566	1139	2672	1034	989	2231	904
ENSMUSG00000035901	2304	2093	2171	2068	2179	1929	1812	2109	2032	2088	1803	2734	2230	2294	2091	1242	2324	1937	2104	2242	1874	2018	2103	2146	2350	1940	1911	2417	2427	2262	1937	1953	2322	2487
ENSMUSG00000020580	2174	1809	2040	1987	2513	2031	1774	2163	2003	2626	1832	3130	2143	2050	2384	908	2618	1865	2086	2505	1818	1825	2222	2079	2510	1939	1936	2341	1596	2501	1945	2211	2133	2226
ENSMUSG00000030374	2443	1776	2125	1892	2323	1787	1632	2121	1932	2300	1800	2851	2320	2056	2506	1817	2345	2072	1986	2560	1710	1696	2198	1993	2341	1842	1867	2358	2681	2471	1826	1926	2215	2135
ENSMUSG00000042350	2023	1487	2198	2278	1840	1972	1491	2221	2195	2015	2247	2871	2486	2565	2068	1275	2069	2078	2387	1997	2132	1709	2060	2385	1943	2205	1701	2417	2502	2172	2157	1936	2381	2424
ENSMUSG00000020899	847	3172	1269	2470	1012	2821	3266	1455	2789	863	2589	4131	1206	2497	1013	1624	4286	1178	2579	949	2264	2832	1224	2257	981	2454	3121	1521	2930	894	2542	3568	1056	2199
ENSMUSG00000057069	3654	912	2359	1239	3670	1172	795	2637	1218	3874	1233	1788	2829	1552	3733	868	1302	2572	1377	3607	1398	1196	2790	1579	3707	1589	1169	2842	1715	4009	1501	1223	2935	1749
ENSMUSG00000027365	2276	1870	2215	2151	2467	1859	1704	2244	2108	2181	1911	2731	2241	2230	2194	807	2444	2066	2327	2361	1873	1889	2327	2300	2462	1981	1764	2537	1794	2421	1745	1965	2145	2192
ENSMUSG00000059890	2017	1765	1931	2187	2271	2154	1816	2208	2317	2034	2022	2992	2068	2349	2145	1183	2555	2029	2260	2161	1916	1897	2083	2181	2224	2191	1962	2319	2131	2116	2077	2026	2061	2105
ENSMUSG00000028245	2399	2110	2430	1908	2415	2268	1916	2243	1830	2098	1853	2977	2111	1635	2179	1643	2453	1996	1874	2397	2078	1987	2197	1894	2315	2295	2056	2399	2110	2127	1908	2098	1940	1595
ENSMUSG00000021816	2175	2141	2109	2043	2363	2090	1798	2228	2067	2018	1905	2980	2150	1991	2071	1282	2644	1813	2002	2203	1853	2009	2072	2200	2246	2122	1944	2517	2274	2163	1930	2149	2033	2109
ENSMUSG00000046201	2428	1964	2259	2229	2221	1961	1858	2124	2048	2053	1913	2993	2062	2207	2278	1286	2451	1877	2176	2294	1942	2050	2141	2230	2212	1894	1949	2257	2066	2243	1948	2056	1985	2004
ENSMUSG00000037197	1577	2917	1772	2298	1436	2067	2348	1650	2324	1519	2267	4588	1639	2052	1409	2380	3158	1521	2075	1565	2171	2510	1648	2170	1610	2119	2444	1922	2843	1480	2068	2741	1525	1841
ENSMUSG00000031985	2067	1941	2074	2021	2174	1928	1834	2254	2162	2064	1950	2868	2214	2160	2197	1986	2479	2091	2064	2115	1959	1901	2081	2134	2282	2018	1827	2257	2744	2255	1816	1835	2043	1835
ENSMUSG00000020034	4215	478	3050	1019	3922	943	477	2967	983	4124	771	1108	3230	1160	4081	537	595	2809	1025	4508	1380	824	3281	1674	4174	1384	637	3554	1678	4153	1127	697	3323	1670
ENSMUSG00000026786	1953	2306	2106	1953	1981	2016	2073	1972	2097	2083	1865	3786	2165	2279	2049	1990	2841	1831	1923	2092	1947	2131	1849	1828	1973	2050	2119	2180	2285	2019	1938	2133	1813	1930
ENSMUSG00000020585	2311	1619	2507	2057	2166	1739	1428	2480	2107	2133	1697	2604	2479	2142	2232	1577	1803	2246	1973	2384	1695	1695	2334	2210	2448	1861	1486	2636	3111	2136	1915	1762	2335	2194
ENSMUSG00000020893	1306	1377	2347	2352	1549	2164	1593	2741	2782	1374	1918	2438	2902	2774	1309	1794	1917	2628	2605	1566	1900	1787	2522	2268	1704	2025	1707	3116	3084	1457	1946	1665	2390	2489
ENSMUSG00000021945	2583	1393	2524	2031	2642	1687	1299	2708	2003	2562	1649	2253	2786	2183	2580	749	1847	2506	2096	2669	1876	1509	2627	2280	2598	1762	1470	2874	1750	2399	1654	1521	2306	2111
ENSMUSG00000096727	1927	2330	1582	1584	1748	2021	2015	1619	1508	2069	2173	3939	1688	1570	1861	3035	2789	1379	1733	1999	2012	2273	1532	1369	2211	2088	2160	1632	2379	2264	2858	3575	2237	2315
ENSMUSG00000040061	2712	1225	2362	1601	2766	1534	1335	2381	1525	3275	1487	2807	2634	1781	2870	1375	2093	2202	1785	2896	1476	1399	2546	1529	2738	1935	1596	2660	1920	3172	1747	1773	2606	1713
ENSMUSG00000032590	2222	1879	2053	2193	1923	2003	1746	2170	2302	1973	1941	2982	2074	2094	2136	2248	2112	1959	2051	2144	1935	1900	2012	1952	2110	2105	1851	2338	3246	2144	1820	2004	1830	1955
ENSMUSG00000024826	2063	2074	2012	2193	1863	1856	1819	2114	2276	1955	1913	3272	2030	2234	1955	2309	2371	1810	2181	2137	1908	2057	2024	2102	2031	1961	1820	2120	3181	2082	1843	1850	1930	2039
ENSMUSG00000020661	1356	2302	1599	1983	1345	2135	2189	1630	1946	1702	2470	4224	2104	2813	1687	1435	3624	1885	2511	1482	1800	2304	1695	1854	1431	2017	2381	1776	1931	1754	2316	3027	2061	2497
ENSMUSG00000049076	2425	1748	2364	2059	2423	1905	1611	2395	1886	2339	1821	2740	2266	2138	2250	891	2342	2066	2116	2549	1955	1759	2262	2061	2354	2090	1813	2542	1784	2328	1884	1846	2192	2053
ENSMUSG00000020876	1046	3174	1101	2224	1210	2619	2976	1197	2345	1247	2875	5350	1163	2444	1396	2183	4614	1132	2537	1082	1985	2843	1157	1810	1170	2088	2804	1242	2585	1226	2234	3362	1015	1817
ENSMUSG00000037270	2747	1135	2462	1913	3421	1706	1197	2398	1735	2869	1540	2044	2474	1913	3101	643	1860	2186	2377	3188	1623	1289	2417	2403	2809	1890	1438	2632	1100	2505	1744	1681	2736	2065
ENSMUSG00000034341	2384	1705	2295	1877	2283	1774	1495	2359	1921	2347	1593	2909	2379	2054	2212	1864	1981	2088	1846	2567	1757	1729	2164	1925	2414	1897	1723	2668	2843	2527	1688	1546	2266	2154
ENSMUSG00000005886	2504	1496	2184	2027	2488	1946	1405	2285	1866	2485	1958	2406	2558	2227	2451	826	2136	2133	2282	2631	1780	1617	2292	2163	2493	2005	1615	2441	1663	2516	1902	1800	2329	2320
ENSMUSG00000028960	1928	1864	2034	2156	1969	2084	1841	2176	2237	1927	2003	3006	2087	2332	2148	1597	2393	2022	2354	2059	1950	1891	2034	2164	2047	2269	1915	2344	2340	1972	1918	2006	2038	2105
ENSMUSG00000020253	2426	1591	1975	1772	2195	1978	1612	1899	1885	2292	2133	3379	1838	1867	2591	2899	2378	1919	1985	2399	1978	1783	1932	1694	2287	2132	1725	2064	2586	2546	1928	2026	1829	1646
ENSMUSG00000028923	2450	1615	2148	1906	2284	1972	1594	2179	1996	2206	1764	2767	2232	1974	2346	2353	2040	1945	2055	2424	1847	1817	2135	1784	2338	1921	1624	2236	2816	2528	1876	1780	2236	1974
ENSMUSG00000045322	1949	1451	1977	1807	2111	2012	1664	2152	1738	2381	2047	3358	2337	2018	2306	929	2409	1927	2004	2351	1991	1803	2034	1816	2262	2298	2075	2409	1962	2344	2285	2290	2354	2292
ENSMUSG00000024104	2098	1513	2337	2113	2202	1696	1566	2267	1997	2392	1749	2569	2512	2218	2149	1124	1939	2143	1906	2170	1689	1785	2577	2204	2531	1814	1777	2903	2271	2437	1807	1793	2502	2367
ENSMUSG00000029705	2350	1554	1889	1904	2297	1795	1436	1873	1841	2910	1855	3058	1990	2079	2769	1749	2321	1914	2166	2414	1833	1641	1879	1990	2317	1977	1735	1923	2329	2931	2071	2017	2131	2169
ENSMUSG00000021116	1106	3746	1420	2551	907	2495	3104	1323	2494	960	2408	4976	1312	2242	939	2728	3735	1175	2208	956	2055	3019	1301	2083	942	2166	2949	1428	2955	922	2208	3229	1125	1924
ENSMUSG00000029178	3928	1360	2310	1684	3916	1481	1224	2262	1634	3643	995	1765	2204	1332	4186	645	1432	2167	1533	4176	1562	1332	2376	1853	3458	1521	1164	2459	1434	3851	1294	1156	2443	1287
ENSMUSG00000009907	2056	2134	1977	2158	2033	2074	1924	2127	2199	1947	1971	3129	2071	2163	2050	1405	2484	1805	2108	1959	2059	2181	1996	2318	2117	1982	1921	2292	2468	2173	1871	2012	1883	1973
ENSMUSG00000062585	2636	787	4478	1149	2532	927	729	4426	1108	2357	746	1214	3809	1188	2472	669	884	3923	1083	2643	1405	1158	4372	1543	2994	1292	980	4971	1823	2922	1224	956	4018	1533
ENSMUSG00000073008	2183	2104	2417	2292	2502	2225	1753	2637	2280	1700	1735	2485	2060	1984	1927	987	2380	2086	2092	2414	2150	1928	2507	2288	2342	2147	1682	2592	2013	1736	1715	1765	1999	1834
ENSMUSG00000028560	1566	3402	1560	2189	1426	2324	2640	1340	1975	1303	2662	4809	1296	1963	1437	2030	3978	1166	2222	1527	2187	2570	1382	1911	1528	2118	2686	1519	2222	1365	2281	3135	1318	1886
[truncated: 52,533 more rows]
